# Supplementary material for: Self-recruited neutrophils trigger over-activated innate immune response and phenotypic change of cardiomyocytes in fulminant viral myocarditis
Source: Cell Discov. 2023 Oct 10;9:103. doi: 10.1038/s41421-023-00593-5 (PMC10564723; doi:10.1038/s41421-023-00593-5)
Supplement: Supplementary file 2 — Supplementary Tables S1–S10 [file 41421_2023_593_MOESM2_ESM.xlsx]

## Sheet: Supplementary Table S1
gene	p_val	avg_log2FC	pct.1	pct.2	p_val_adj	cluster
Jchain	0	6.02902	0.269	0.037	0	B
Igkc	0	5.43839	0.894	0.045	0	B
Ighm	0	5.14626	0.859	0.117	0	B
Cd79a	0	4.7394	0.949	0.024	0	B
Iglv1	0	3.79585	0.223	0.005	0	B
Ighv5-4	0	3.67502	0.179	0.014	0	B
Cd79b	0	3.53584	0.876	0.022	0	B
Mzb1	0	3.50883	0.743	0.014	0	B
Iglc2	0	3.49504	0.809	0.012	0	B
Ighv5-12	0	2.84558	0.123	0.006	0	B
Ms4a1	0	2.74981	0.671	0.011	0	B
Fcmr	0	2.2698	0.492	0.009	0	B
Ccr7	0	2.21446	0.451	0.034	0	B
Ebf1	0	2.12202	0.57	0.025	0	B
Ptprcap	0	2.02766	0.72	0.064	0	B
Rps27	0	1.99952	0.992	0.894	0	B
Iglc1	0	1.99756	0.402	0.003	0	B
Pou2af1	0	1.98133	0.593	0.008	0	B
Iglc3	0	1.95853	0.576	0.007	0	B
Cd37	0	1.90775	0.832	0.489	0	B
Ighd	0	1.89523	0.337	0.01	0	B
Bank1	0	1.86134	0.528	0.041	0	B
Rps3a1	0	1.84105	1	0.849	0	B
Rps20	0	1.83481	0.996	0.823	0	B
Rps24	0	1.80823	0.998	0.885	0	B
Cd74	0	1.80372	0.993	0.441	0	B
Ly6d	0	1.79596	0.342	0.007	0	B
Cd19	0	1.7788	0.512	0.008	0	B
Scd1	0	1.77567	0.498	0.017	0	B
Rps21	0	1.75729	0.983	0.757	0	B
Gm30211	0	1.75671	0.363	0.004	0	B
Rps7	0	1.75024	0.996	0.835	0	B
Smc6	0	1.74858	0.711	0.276	0	B
Rps4x	0	1.74667	0.998	0.829	0	B
Rpl39	0	1.72199	0.983	0.799	0	B
Rpl36a	0	1.71916	0.948	0.657	0	B
Rps15a	0	1.69053	0.99	0.81	0	B
Rpl12	0	1.67163	0.97	0.705	0	B
H2-DMb2	0	1.66883	0.657	0.186	0	B
Mef2c	0	1.64594	0.693	0.219	0	B
Rps19	0	1.64541	0.994	0.812	0	B
Rpl13a	0	1.62014	0.991	0.756	0	B
Rpl13	0	1.61927	1	0.838	0	B
Rps5	0	1.60846	0.995	0.845	0	B
H2-Eb1	0	1.59935	0.911	0.228	0	B
Rpl21	0	1.58752	0.988	0.83	0	B
Rpl30	0	1.5646	0.991	0.843	0	B
Cd2	0	1.55477	0.453	0.044	0	B
Rpsa	0	1.55352	0.998	0.833	0	B
Rpl37a	0	1.53615	0.99	0.858	0	B
Ets1	0	1.53193	0.555	0.095	0	B
Rpl17	0	1.52321	0.992	0.872	0	B
Rps13	0	1.49985	0.993	0.897	0	B
Rpl10a	0	1.47631	0.995	0.774	0	B
Rps10	0	1.46726	0.997	0.825	0	B
Rpl18a	0	1.4662	0.997	0.918	0	B
Rpl7	0	1.45416	0.986	0.803	0	B
Rps8	0	1.45004	1	0.899	0	B
Rpl8	0	1.44636	0.994	0.849	0	B
Rpl3	0	1.43892	0.979	0.745	0	B
Rpl5	0	1.41312	0.96	0.687	0	B
Rps28	0	1.41224	0.975	0.768	0	B
Gm10260	0	1.39986	0.884	0.532	0	B
Eef1b2	0	1.39835	0.945	0.695	0	B
Rps3	0	1.39715	0.995	0.863	0	B
Rpl23	0	1.39394	0.998	0.889	0	B
Rpl35	0	1.3898	0.987	0.794	0	B
Rps12	0	1.38636	0.991	0.865	0	B
Rpl9	0	1.3809	0.998	0.934	0	B
Rpl27a	0	1.37961	0.996	0.883	0	B
Cxcr5	0	1.37588	0.35	0.007	0	B
Rpl32	0	1.37379	0.996	0.826	0	B
Rpl36	0	1.37319	0.983	0.776	0	B
H2-Aa	0	1.37318	0.92	0.278	0	B
Rpl34	0	1.36464	0.994	0.866	0	B
Rpl38	0	1.35479	0.964	0.748	0	B
Rpl22	0	1.34748	0.97	0.721	0	B
Rps26	0	1.34691	0.992	0.833	0	B
Rpl6	0	1.34668	0.994	0.818	0	B
Rpl19	0	1.34583	0.998	0.891	0	B
Eef2	0	1.34275	0.986	0.847	0	B
Tnfrsf13c	0	1.34227	0.356	0.007	0	B
Cd55	0	1.33648	0.331	0.023	0	B
Rpl35a	0	1.33211	0.991	0.838	0	B
Rpl28	0	1.32925	0.996	0.852	0	B
Rps16	0	1.31497	0.999	0.936	0	B
Rplp0	0	1.31323	0.998	0.873	0	B
Rps11	0	1.29187	0.996	0.865	0	B
Rpl14	0	1.28885	0.971	0.752	0	B
Fcrla	0	1.28525	0.333	0.013	0	B
Tmem123	0	1.27793	0.57	0.186	0	B
Rpl18	0	1.2739	0.993	0.857	0	B
Cd22	0	1.27289	0.346	0.022	0	B
Rplp1	0	1.26838	0.991	0.85	0	B
Rack1	0	1.26519	0.975	0.759	0	B
Rpl41	0	1.25961	0.998	0.954	0	B
H2-Oa	0	1.25112	0.336	0.029	0	B
Pax5	0	1.25072	0.311	0.007	0	B
Rpl4	0	1.24356	0.949	0.69	0	B
Ralgps2	0	1.23607	0.411	0.042	0	B
Snn	0	1.22252	0.341	0.015	0	B
Siglecg	0	1.22175	0.323	0.013	0	B
Rps29	0	1.22171	0.989	0.878	0	B
Gimap6	0	1.22128	0.479	0.09	0	B
Rpl11	0	1.21724	0.998	0.84	0	B
Rpl37	0	1.21475	0.99	0.868	0	B
H2-Ob	0	1.20793	0.301	0.02	0	B
Rpl26	0	1.19423	0.983	0.767	0	B
2023-09-01	0	1.1683	0.5	0.066	0	B
Rps14	0	1.16414	0.992	0.879	0	B
Eef1a1	0	1.16056	0.999	0.959	0	B
Blk	0	1.14557	0.326	0.008	0	B
Vars	0	1.13327	0.474	0.123	0	B
Rps23	0	1.12412	0.987	0.85	0	B
Atp2a3	0	1.10835	0.399	0.061	0	B
Ppp1r16b	0	1.10028	0.387	0.047	0	B
Fau	0	1.08627	0.998	0.991	0	B
Gimap1	0	1.08225	0.409	0.042	0	B
Spib	0	1.07903	0.279	0.007	0	B
Rps27a	0	1.06709	0.995	0.926	0	B
Ikzf3	0	1.06683	0.36	0.03	0	B
H2-Ab1	0	1.03544	0.864	0.237	0	B
P2ry10	0	1.01459	0.292	0.045	0	B
Slamf6	0	0.983058	0.313	0.046	0	B
Cmah	0	0.972626	0.359	0.048	0	B
Blnk	0	0.953777	0.425	0.102	0	B
Fcer2a	0	0.94628	0.17	0.005	0	B
St6gal1	0	0.940977	0.385	0.083	0	B
Irf4	0	0.879218	0.246	0.036	0	B
Fcrl1	0	0.87434	0.231	0.011	0	B
Eaf2	0	0.868743	0.194	0.005	0	B
Lax1	0	0.863742	0.264	0.012	0	B
Derl3	0	0.857599	0.178	0.005	0	B
Gm8369	0	0.853778	0.235	0.026	0	B
Sapcd1	0	0.851672	0.169	0.004	0	B
Trp53i11	0	0.848733	0.286	0.025	0	B
Bcl11a	0	0.846849	0.25	0.022	0	B
Iglv3	0	0.828246	0.111	0.001	0	B
Vpreb3	0	0.809403	0.158	0.003	0	B
Gpr18	0	0.805393	0.252	0.031	0	B
Gm20513	0	0.799084	0.216	0.007	0	B
Aff3	0	0.775727	0.217	0.011	0	B
Card11	0	0.773093	0.266	0.036	0	B
Dennd5b	0	0.75835	0.243	0.02	0	B
Hs3st1	0	0.754319	0.18	0.011	0	B
Cr2	0	0.743066	0.155	0.004	0	B
Phgdh	0	0.704183	0.276	0.043	0	B
Fkbp11	0	0.605373	0.168	0.015	0	B
Cacna1e	0	0.481068	0.166	0.007	0	B
Chst3	0	0.466004	0.112	0.004	0	B
Tmem163	0	0.438327	0.141	0.008	0	B
Bfsp2	0	0.408946	0.105	0.002	0	B
Stac2	0	0.308353	0.1	0.005	0	B
Rps9	1.91638e-305	1.08888	0.998	0.987	6.79355e-301	B
Prr5	1.26539e-300	0.564249	0.22	0.03	4.48582e-296	B
Rpl15	1.90556e-300	1.13955	0.987	0.802	6.7552e-296	B
Rplp2	3.04609e-299	1.10519	0.984	0.846	1.07984e-294	B
Rab30	2.85638e-294	0.630019	0.16	0.017	1.01259e-289	B
Gimap4	5.95363e-294	0.882404	0.326	0.064	2.11056e-289	B
Pou2f2	1.56263e-293	1.20845	0.482	0.138	5.53952e-289	B
Gm10553	2.51916e-289	0.364857	0.115	0.008	8.93041e-285	B
Rpl27	8.51444e-287	1.04252	0.978	0.826	3.01837e-282	B
Rps6	8.73267e-286	1.12357	0.965	0.779	3.09573e-281	B
Foxo1	6.63983e-284	0.981903	0.349	0.077	2.35382e-279	B
Tpt1	4.57861e-281	0.883749	0.999	0.989	1.62312e-276	B
Rps2	8.65321e-281	1.07979	0.998	0.855	3.06756e-276	B
Ptp4a3	1.00732e-279	1.28695	0.518	0.173	3.57095e-275	B
Tubb2b	7.88596e-278	0.473665	0.155	0.016	2.79557e-273	B
Gem	3.6004e-274	0.876981	0.295	0.056	1.27634e-269	B
Traf4	1.81384e-272	0.626226	0.195	0.026	6.43005e-268	B
Pafah1b3	7.14773e-272	0.910213	0.345	0.079	2.53387e-267	B
Serp1	1.70565e-270	1.23995	0.855	0.543	6.04651e-266	B
Pim2	1.69977e-269	0.573428	0.187	0.024	6.02568e-265	B
Tcf3	2.59248e-266	0.935904	0.403	0.106	9.19034e-262	B
Bach2	1.07858e-265	0.867788	0.225	0.035	3.82358e-261	B
Zbtb32	1.65557e-265	0.464266	0.163	0.019	5.86898e-261	B
Uba52	3.63123e-265	1.16018	0.904	0.602	1.28727e-260	B
Ero1lb	2.76632e-263	0.917573	0.355	0.084	9.80659e-259	B
Abhd17b	4.69249e-263	1.14975	0.472	0.147	1.66349e-258	B
Man1a	1.4097e-253	1.12181	0.583	0.219	4.99738e-249	B
Eif3f	2.09838e-253	1.13227	0.916	0.648	7.43877e-249	B
Hepacam2	4.23089e-252	0.365593	0.123	0.011	1.49985e-247	B
Ctla4	4.36483e-250	0.691492	0.187	0.025	1.54733e-245	B
Srpk3	1.23637e-249	0.456982	0.134	0.014	4.38293e-245	B
Setbp1	1.72518e-242	0.421637	0.123	0.012	6.11576e-238	B
Prkcb	1.7328e-240	1.09243	0.432	0.13	6.14277e-236	B
Rpl29	2.77936e-240	1.02967	0.962	0.761	9.85285e-236	B
Rpl22l1	2.28903e-239	1.33776	0.775	0.464	8.11462e-235	B
Ppp3cc	2.62555e-238	0.646616	0.262	0.051	9.30757e-234	B
Cyb561a3	1.42722e-233	0.877531	0.334	0.083	5.0595e-229	B
Cyfip2	2.14526e-230	0.839381	0.394	0.108	7.60496e-226	B
Ltb	7.50253e-230	1.26935	0.576	0.221	2.65965e-225	B
Rps15	8.87185e-229	1.09047	0.916	0.67	3.14507e-224	B
Rpl10	1.22964e-225	0.760077	0.995	0.925	4.35906e-221	B
Cnp	1.09056e-220	1.02579	0.412	0.128	3.86605e-216	B
Rpl36al	3.86564e-220	0.964001	0.907	0.603	1.37037e-215	B
Gm5547	7.16206e-220	0.37246	0.148	0.018	2.53895e-215	B
Txndc5	3.17792e-219	1.89235	0.457	0.165	1.12657e-214	B
B3gnt7	1.64163e-216	0.656125	0.146	0.019	5.81959e-212	B
Rabgap1l	2.8914e-214	0.902345	0.358	0.1	1.025e-209	B
Tnfrsf17	5.26076e-214	0.459975	0.12	0.013	1.86494e-209	B
Cxxc5	3.15565e-213	0.605034	0.176	0.027	1.11868e-208	B
Tspan32	4.12203e-210	0.737987	0.261	0.056	1.46126e-205	B
Sbk1	2.47832e-209	0.674216	0.194	0.033	8.78565e-205	B
Rpl24	3.12328e-209	0.883878	0.975	0.778	1.1072e-204	B
Faah	4.09328e-208	0.29515	0.104	0.01	1.45107e-203	B
Dgkd	5.06528e-208	0.977068	0.465	0.162	1.79564e-203	B
2023-09-06	3.98245e-207	0.674327	0.296	0.069	1.41178e-202	B
Bcar3	1.27676e-206	0.673142	0.253	0.054	4.5261e-202	B
Rasgrp2	1.21103e-204	0.993576	0.388	0.118	4.29309e-200	B
Jakmip1	2.14598e-203	0.319698	0.101	0.009	7.60751e-199	B
St8sia6	2.31739e-202	0.28559	0.11	0.011	8.21516e-198	B
Fam214a	8.80777e-200	0.717715	0.212	0.04	3.12235e-195	B
Foxp1	1.45277e-199	1.20205	0.592	0.273	5.15006e-195	B
Pkig	3.46744e-199	1.22482	0.643	0.329	1.22921e-194	B
Tnfrsf13b	1.60636e-195	0.834805	0.379	0.116	5.69453e-191	B
Naca	2.30688e-195	0.940383	0.923	0.708	8.17789e-191	B
Map4k1	1.21582e-194	0.783952	0.327	0.089	4.31009e-190	B
Tmsb10	5.00189e-191	1.00418	0.953	0.692	1.77317e-186	B
Cecr2	1.12195e-190	0.407802	0.102	0.01	3.9773e-186	B
Grk6	1.32851e-190	1.02556	0.479	0.183	4.70955e-186	B
Ablim1	2.25167e-190	0.860209	0.349	0.102	7.98216e-186	B
Rasgrp1	1.09978e-189	0.696075	0.239	0.051	3.89872e-185	B
Arap2	1.48378e-186	0.733638	0.247	0.055	5.26e-182	B
Pmf1	1.57017e-186	0.957865	0.342	0.104	5.56624e-182	B
Gimap3	7.63384e-186	0.555351	0.228	0.046	2.7062e-181	B
Fam107b	5.43449e-185	1.06982	0.637	0.291	1.92653e-180	B
Spint2	2.4096e-184	0.574784	0.251	0.057	8.54202e-180	B
Tbc1d10c	2.87232e-183	0.748483	0.33	0.091	1.01824e-178	B
Hvcn1	6.37716e-177	0.764577	0.199	0.04	2.2607e-172	B
Gnas	6.64129e-177	0.914526	0.823	0.557	2.35434e-172	B
Hmgn3	1.86841e-175	0.300705	0.123	0.016	6.62352e-171	B
Dnajc7	2.57068e-175	1.2634	0.527	0.246	9.11306e-171	B
Grap	1.03211e-171	0.777615	0.291	0.079	3.65884e-167	B
Napsa	2.59919e-166	1.11884	0.709	0.408	9.21412e-162	B
Zfp706	8.14373e-166	0.995889	0.717	0.447	2.88695e-161	B
4930523C07Rik	3.56384e-164	0.88371	0.402	0.14	1.26338e-159	B
Acp5	2.44214e-163	0.874054	0.447	0.166	8.65739e-159	B
Cd69	6.50466e-161	0.929359	0.353	0.111	2.3059e-156	B
Cytip	1.94259e-159	0.915289	0.696	0.356	6.88647e-155	B
Rps18	2.31255e-156	0.92996	0.776	0.521	8.19799e-152	B
Gga2	7.42368e-156	0.836909	0.274	0.078	2.6317e-151	B
Nfatc3	1.95577e-154	0.976963	0.424	0.164	6.93322e-150	B
Btla	2.13652e-153	0.457608	0.127	0.019	7.57398e-149	B
mt-Co3	3.44802e-153	0.68457	0.995	0.876	1.22232e-148	B
Arhgef18	6.13215e-152	0.716245	0.233	0.058	2.17385e-147	B
Pdcd4	6.67025e-152	0.757056	0.304	0.092	2.3646e-147	B
Limd2	7.2702e-152	1.13425	0.622	0.338	2.57729e-147	B
Hmgn1	2.55642e-151	0.954964	0.517	0.234	9.0625e-147	B
Satb1	1.10451e-148	0.943776	0.247	0.066	3.91548e-144	B
mt-Atp6	8.41283e-147	0.675834	0.991	0.847	2.98235e-142	B
Glcci1	1.17299e-143	0.553592	0.22	0.053	4.15824e-139	B
Rpl23a	2.16902e-143	0.85802	0.852	0.66	7.68917e-139	B
Traf3ip3	2.97434e-142	0.567486	0.216	0.053	1.0544e-137	B
Sub1	7.54936e-140	0.930123	0.826	0.67	2.67625e-135	B
Jund	1.77809e-139	0.787194	0.967	0.831	6.30333e-135	B
Il2rg	3.57323e-139	0.870222	0.594	0.299	1.26671e-134	B
Rasd1	1.91589e-136	0.61382	0.115	0.018	6.79182e-132	B
Eef1g	2.7759e-136	0.901413	0.726	0.487	9.84058e-132	B
Arpc5l	6.35159e-135	0.881828	0.475	0.223	2.25164e-130	B
Tespa1	1.53843e-134	0.322198	0.101	0.014	5.45373e-130	B
mt-Cytb	1.39903e-133	0.607053	0.983	0.811	4.95958e-129	B
Ptma	2.30487e-133	0.743914	0.969	0.798	8.17077e-129	B
Slc17a9	3.05726e-133	0.284778	0.115	0.018	1.0838e-128	B
Gm49980	1.18516e-132	0.526127	0.196	0.046	4.2014e-128	B
Csnk1g3	5.58781e-132	0.790149	0.374	0.143	1.98088e-127	B
BE692007	5.22342e-131	0.590189	0.171	0.037	1.8517e-126	B
Rhof	8.18101e-128	0.440787	0.157	0.032	2.90017e-123	B
Fam43a	1.72772e-127	0.620033	0.191	0.046	6.12478e-123	B
Tent5c	2.70952e-125	0.859224	0.245	0.072	9.60525e-121	B
Itpr1	9.24815e-125	0.737772	0.292	0.098	3.27847e-120	B
Sesn3	1.5592e-123	0.549682	0.178	0.042	5.52735e-119	B
Mtdh	6.03415e-123	0.848487	0.688	0.463	2.13911e-118	B
Rpl7a	3.268e-120	0.623394	0.966	0.807	1.15851e-115	B
Rps25	4.42136e-120	0.705168	0.901	0.736	1.56737e-115	B
Eif3h	2.45701e-118	0.78559	0.772	0.56	8.71011e-114	B
Sec11c	3.53019e-118	1.30742	0.594	0.379	1.25145e-113	B
Npm1	2.857e-117	0.84152	0.808	0.605	1.01281e-112	B
Hip1r	5.3102e-117	0.442596	0.155	0.034	1.88247e-112	B
Prkca	1.63119e-116	0.436456	0.153	0.033	5.78258e-112	B
Stk17b	1.34422e-115	1.00985	0.766	0.561	4.76527e-111	B
Ccdc88c	4.92983e-115	0.483515	0.194	0.05	1.74762e-110	B
mt-Co2	5.17441e-114	0.562563	0.995	0.87	1.83433e-109	B
Gimap5	5.1889e-114	0.403091	0.154	0.034	1.83946e-109	B
Nsa2	4.66822e-113	0.866796	0.715	0.482	1.65488e-108	B
Map4k2	7.49963e-113	0.558314	0.206	0.056	2.65862e-108	B
Swap70	1.49187e-112	0.816984	0.356	0.144	5.28869e-108	B
H2-DMa	1.06827e-111	0.703345	0.485	0.226	3.78701e-107	B
Txndc11	1.97399e-111	0.982097	0.302	0.114	6.99779e-107	B
Shisa5	4.13484e-111	0.738283	0.872	0.696	1.4658e-106	B
Pik3c2b	1.06489e-110	0.33787	0.106	0.018	3.77504e-106	B
mt-Nd2	2.50433e-109	0.639779	0.93	0.685	8.87783e-105	B
Pabpc1	4.81858e-109	0.714255	0.873	0.711	1.70819e-104	B
Snrpg	8.662e-109	0.79362	0.693	0.47	3.07068e-104	B
Bcl2	1.58385e-108	0.530041	0.215	0.062	5.61473e-104	B
Odc1	2.33586e-107	0.863725	0.413	0.19	8.28064e-103	B
Pecam1	6.70109e-106	0.528499	0.196	0.055	2.37554e-101	B
B3gnt5	1.33156e-105	0.618151	0.201	0.057	4.72038e-101	B
mt-Co1	6.09614e-105	0.504774	0.998	0.904	2.16108e-100	B
Gramd3	7.95572e-105	0.665037	0.244	0.08	2.8203e-100	B
Strbp	1.73565e-102	0.387561	0.138	0.03	6.15287e-98	B
Itga4	2.42254e-101	0.766354	0.515	0.267	8.58789e-97	B
mt-Atp8	6.06664e-101	0.660136	0.806	0.557	2.15063e-96	B
Slc9a7	8.57521e-101	0.364975	0.11	0.021	3.03991e-96	B
Fchsd2	1.55463e-100	0.788569	0.246	0.084	5.51117e-96	B
Myc	2.85531e-99	1.17746	0.261	0.095	1.01221e-94	B
Ppdpf	6.90607e-99	0.786387	0.459	0.24	2.4482e-94	B
Pde7a	1.27234e-98	0.654256	0.232	0.077	4.51044e-94	B
Eef1d	3.21153e-98	0.734774	0.687	0.466	1.13849e-93	B
Myo1e	1.03576e-96	0.646941	0.298	0.116	3.67178e-92	B
Rpl31	1.43011e-95	0.702051	0.8	0.62	5.06974e-91	B
Pfdn5	2.28039e-95	0.622928	0.86	0.716	8.08399e-91	B
Fgd2	3.28568e-95	0.692736	0.301	0.12	1.16477e-90	B
Haao	6.80148e-95	0.374231	0.104	0.02	2.41112e-90	B
Sdc1	7.9408e-95	0.37259	0.142	0.033	2.81501e-90	B
AC160336.1	1.07878e-94	0.361829	0.104	0.019	3.82426e-90	B
Pde3b	1.09615e-94	0.5508	0.279	0.103	3.88583e-90	B
Trp53inp1	1.05235e-93	1.06158	0.275	0.106	3.73059e-89	B
mt-Nd1	1.0536e-93	0.519283	0.953	0.732	3.73501e-89	B
Rasgrp3	3.87489e-93	0.475306	0.158	0.041	1.37365e-88	B
Igha	4.66734e-93	4.07524	0.112	0.023	1.65457e-88	B
Parp1	9.64615e-93	0.807581	0.382	0.182	3.41956e-88	B
Itpr3	2.47568e-91	0.559353	0.21	0.068	8.7763e-87	B
Cd83	2.5119e-91	0.549623	0.617	0.335	8.90469e-87	B
St8sia4	5.01238e-90	0.621376	0.318	0.129	1.77689e-85	B
Pml	6.88199e-90	0.622329	0.329	0.139	2.43966e-85	B
Wdfy4	1.18296e-89	0.708416	0.351	0.159	4.19358e-85	B
Sh3bp5	1.18487e-89	0.768972	0.343	0.156	4.20038e-85	B
Acap1	5.02735e-89	0.502338	0.232	0.077	1.7822e-84	B
Fut8	1.96696e-87	0.469224	0.241	0.086	6.97287e-83	B
AU020206	2.56058e-87	0.396876	0.184	0.054	9.07725e-83	B
Gm15987	1.55431e-86	0.452048	0.175	0.051	5.51003e-82	B
S1pr4	3.27774e-86	0.470765	0.18	0.053	1.16196e-81	B
Tspan13	2.69039e-85	0.513162	0.53	0.278	9.53744e-81	B
Tmem243	3.66334e-85	0.891375	0.491	0.29	1.29865e-80	B
Mfng	7.28283e-85	0.377694	0.149	0.039	2.58176e-80	B
Grap2	2.51848e-84	0.384133	0.119	0.027	8.92801e-80	B
Prkd2	2.83763e-83	0.477416	0.196	0.062	1.00594e-78	B
Kif21b	3.41262e-83	0.580375	0.241	0.088	1.20977e-78	B
Macf1	4.6852e-83	0.819938	0.609	0.409	1.6609e-78	B
Btf3	1.58306e-82	0.552931	0.88	0.746	5.61195e-78	B
Pold4	2.80199e-81	0.958941	0.5	0.318	9.93304e-77	B
A530040E14Rik	5.33742e-81	0.356848	0.145	0.039	1.89211e-76	B
Tcf4	5.54851e-81	0.648894	0.445	0.239	1.96695e-76	B
Gimap8	1.56692e-80	0.333023	0.106	0.023	5.55474e-76	B
mt-Nd3	2.81379e-80	0.644489	0.564	0.333	9.9749e-76	B
Rac2	9.62025e-80	0.535014	0.843	0.686	3.41038e-75	B
Syvn1	1.1987e-78	0.553105	0.292	0.124	4.24937e-74	B
Tut4	1.92704e-78	0.738684	0.381	0.191	6.83135e-74	B
Nme2	1.52859e-77	0.614709	0.83	0.657	5.41884e-73	B
Ripor2	2.99241e-77	0.618887	0.382	0.181	1.06081e-72	B
Slc50a1	2.93531e-76	0.652685	0.384	0.2	1.04057e-71	B
Serpinb1a	3.03418e-76	0.570908	0.187	0.062	1.07562e-71	B
Add3	4.07475e-76	0.72743	0.387	0.2	1.4445e-71	B
Psip1	5.60197e-76	0.498705	0.292	0.122	1.9859e-71	B
S1pr1	1.87626e-75	0.708326	0.232	0.09	6.65134e-71	B
mt-Nd4l	6.13572e-75	0.403141	0.911	0.683	2.17511e-70	B
Mif4gd	6.83256e-75	0.700513	0.361	0.184	2.42214e-70	B
Nap1l1	7.8519e-75	0.773355	0.537	0.357	2.7835e-70	B
Rps17	9.69505e-75	0.564873	0.835	0.649	3.43689e-70	B
Neil1	1.33687e-74	0.341933	0.105	0.024	4.73919e-70	B
Pgap1	2.47191e-74	0.540447	0.136	0.038	8.76293e-70	B
Ptpn22	5.1989e-74	0.3879	0.25	0.095	1.84301e-69	B
Cdc42se2	9.34058e-73	0.660633	0.443	0.253	3.31124e-68	B
Pcmtd1	1.23706e-72	0.647432	0.306	0.141	4.38538e-68	B
Ttpal	2.11519e-72	0.546247	0.229	0.088	7.49836e-68	B
Ccnd2	4.41754e-72	0.732846	0.413	0.218	1.56602e-67	B
Csk	1.10031e-71	0.696052	0.509	0.317	3.90061e-67	B
Fam117a	1.22727e-71	0.261081	0.108	0.026	4.35067e-67	B
Smim14	2.05104e-71	0.77995	0.526	0.357	7.27094e-67	B
Chchd10	2.70824e-71	0.728559	0.296	0.138	9.6007e-67	B
Rhoh	6.36157e-71	0.600426	0.243	0.097	2.25518e-66	B
Rfx7	9.19432e-71	0.455673	0.175	0.058	3.25939e-66	B
Manea	1.82293e-70	0.305488	0.134	0.037	6.4623e-66	B
Mast4	5.88206e-70	0.336599	0.108	0.026	2.08519e-65	B
Rp9	1.09137e-69	0.672308	0.477	0.28	3.86891e-65	B
Cenps	1.65071e-69	0.351078	0.115	0.029	5.85177e-65	B
Gpr171	4.64457e-69	0.603719	0.154	0.048	1.6465e-64	B
Arl5c	9.60293e-68	0.463241	0.213	0.08	3.40424e-63	B
Nol7	1.23021e-67	0.660286	0.503	0.316	4.36109e-63	B
Cd200	2.14957e-67	0.363512	0.175	0.06	7.62021e-63	B
Txndc16	3.42263e-67	0.478854	0.165	0.055	1.21332e-62	B
Stt3b	1.42493e-66	0.662768	0.379	0.207	5.05139e-62	B
Dpp4	1.52973e-66	0.343254	0.131	0.037	5.42289e-62	B
Pck2	7.56739e-66	0.348149	0.175	0.059	2.68264e-61	B
Nup210	2.42032e-65	0.337826	0.16	0.052	8.58004e-61	B
Il21r	2.44374e-65	0.630743	0.216	0.085	8.66306e-61	B
Arhgap15	2.82e-65	0.550906	0.304	0.141	9.9969e-61	B
Atp5g2	1.49715e-64	0.497272	0.831	0.658	5.30738e-60	B
Tcp11l2	1.79958e-64	0.635296	0.373	0.196	6.3795e-60	B
Stap1	1.95415e-64	0.66757	0.27	0.121	6.92746e-60	B
mt-Nd5	2.53753e-64	0.456932	0.802	0.595	8.99553e-60	B
Gas5	3.98888e-64	0.748283	0.44	0.273	1.41406e-59	B
Heg1	1.15672e-62	0.489524	0.168	0.059	4.10059e-58	B
Rpia	1.42562e-62	0.418295	0.179	0.064	5.05383e-58	B
Rabep2	1.42793e-62	0.393131	0.149	0.048	5.06203e-58	B
Vps37b	2.25895e-62	0.877366	0.416	0.244	8.00798e-58	B
Map3k1	4.36868e-62	0.651497	0.403	0.228	1.5487e-57	B
Aldh7a1	5.19067e-62	0.392753	0.138	0.043	1.84009e-57	B
Nrm	6.6158e-62	0.526081	0.23	0.096	2.3453e-57	B
Msi2	1.13639e-61	0.433736	0.183	0.068	4.0285e-57	B
Etnk1	1.17606e-61	0.593368	0.406	0.225	4.16914e-57	B
Grcc10	2.2226e-61	0.665086	0.637	0.468	7.87911e-57	B
Polr1d	2.27894e-60	0.618031	0.658	0.498	8.07884e-56	B
H2-Ke6	1.13978e-59	0.474369	0.247	0.109	4.04051e-55	B
Rnase6	6.06898e-59	0.467487	0.235	0.099	2.15145e-54	B
Rnf187	7.74631e-59	0.62111	0.499	0.327	2.74607e-54	B
Eif3e	2.64451e-58	0.639902	0.534	0.364	9.3748e-54	B
Serinc3	8.94323e-58	0.398495	0.908	0.82	3.17037e-53	B
Cnbp	2.88532e-56	0.486733	0.761	0.583	1.02284e-51	B
Cnn3	7.99374e-56	0.406047	0.121	0.037	2.83378e-51	B
Eif2ak3	8.72319e-56	0.43202	0.206	0.083	3.09237e-51	B
Gpr183	1.27135e-55	0.556643	0.242	0.107	4.50694e-51	B
Kmt2a	1.45603e-55	0.593462	0.334	0.179	5.16161e-51	B
Lrba	3.04406e-55	0.309749	0.124	0.038	1.07912e-50	B
2410006H16Rik	4.13717e-55	0.646002	0.617	0.438	1.46663e-50	B
Slc1a5	4.41093e-55	0.423049	0.281	0.134	1.56368e-50	B
Nucks1	1.18939e-54	0.593723	0.398	0.235	4.2164e-50	B
Sik1	1.9535e-53	0.558938	0.401	0.234	6.92515e-49	B
Syk	5.60921e-53	0.658638	0.598	0.437	1.98846e-48	B
Ciita	6.04455e-53	0.39078	0.134	0.044	2.14279e-48	B
Hsp90ab1	2.2317e-51	0.426308	0.961	0.799	7.91137e-47	B
Lamb3	3.50236e-51	0.378336	0.104	0.03	1.24159e-46	B
Cox7a2l	5.11391e-51	0.588237	0.561	0.404	1.81288e-46	B
Nop53	1.41695e-50	0.592081	0.463	0.301	5.02307e-46	B
Nfatc1	3.61084e-50	0.63197	0.3	0.16	1.28004e-45	B
Imp3	1.32081e-49	0.496872	0.313	0.169	4.68226e-45	B
Farsb	2.58393e-49	0.513568	0.227	0.107	9.16005e-45	B
Aldh2	1.37834e-48	0.689136	0.516	0.387	4.88621e-44	B
mt-Nd4	1.49366e-48	0.32724	0.883	0.69	5.29504e-44	B
H3f3a	1.64254e-48	0.448201	0.983	0.964	5.8228e-44	B
Pmepa1	2.85665e-48	0.5559	0.251	0.121	1.01268e-43	B
Rasa3	3.34505e-48	0.586491	0.362	0.211	1.18582e-43	B
Eif3i	7.74127e-48	0.513325	0.596	0.438	2.74428e-43	B
Itgb7	1.04086e-47	0.493212	0.371	0.211	3.68984e-43	B
Crem	1.44258e-47	0.569938	0.268	0.136	5.11394e-43	B
Rel	1.70211e-47	0.864303	0.488	0.35	6.03398e-43	B
Dad1	2.36671e-47	0.544772	0.653	0.514	8.38998e-43	B
Akap13	2.60655e-47	0.569526	0.606	0.454	9.24023e-43	B
Sema4b	3.08792e-46	0.280257	0.1	0.03	1.09467e-41	B
Vps13a	3.00846e-45	0.488448	0.21	0.098	1.0665e-40	B
Eif4b	4.62534e-45	0.543542	0.486	0.334	1.63968e-40	B
Arhgef1	4.96849e-45	0.575509	0.492	0.342	1.76133e-40	B
Kmt2e	5.19786e-45	0.50606	0.632	0.478	1.84264e-40	B
Prps2	6.61881e-45	0.325773	0.149	0.057	2.34637e-40	B
Gstp1	8.00957e-45	0.499993	0.496	0.34	2.83939e-40	B
Sp140	1.52562e-44	0.47297	0.486	0.32	5.40831e-40	B
Ptpn18	1.72565e-44	0.466854	0.7	0.53	6.11744e-40	B
Rftn1	2.23205e-44	0.496905	0.33	0.189	7.91262e-40	B
Gramd4	3.70196e-44	0.326721	0.13	0.047	1.31235e-39	B
Arhgap45	4.44795e-44	0.558113	0.568	0.408	1.5768e-39	B
Spcs3	1.90062e-43	0.547638	0.365	0.227	6.73771e-39	B
Stk24	2.1473e-43	0.487694	0.423	0.266	7.61219e-39	B
Tubb4b	3.33601e-43	0.542573	0.532	0.376	1.18262e-38	B
Fcho1	1.51379e-42	0.254613	0.1	0.032	5.3664e-38	B
Btg3	2.49844e-42	0.362513	0.257	0.13	8.85697e-38	B
Pou2f1	3.84166e-42	0.307354	0.125	0.045	1.36187e-37	B
Asrgl1	4.13791e-42	0.321543	0.144	0.056	1.46689e-37	B
Rbm39	4.6744e-42	0.453517	0.793	0.697	1.65708e-37	B
Lpgat1	5.19377e-42	0.556326	0.319	0.19	1.84119e-37	B
Rere	8.83431e-42	0.505066	0.289	0.16	3.13176e-37	B
Bri3bp	9.15616e-42	0.441641	0.304	0.169	3.24586e-37	B
Ikzf1	1.02406e-41	0.49523	0.355	0.211	3.6303e-37	B
St3gal1	1.0476e-41	0.462896	0.297	0.166	3.71374e-37	B
Pgls	6.00797e-41	0.521664	0.594	0.446	2.12982e-36	B
B4galnt1	7.10941e-41	0.544787	0.373	0.234	2.52029e-36	B
H2afv	7.32848e-41	0.418426	0.395	0.238	2.59795e-36	B
Nsmaf	8.75964e-41	0.368165	0.191	0.087	3.10529e-36	B
Hnrnpa1	9.79438e-41	0.57353	0.552	0.42	3.47211e-36	B
Zfp318	2.38872e-40	0.557862	0.155	0.066	8.46803e-36	B
Snhg20	3.20111e-40	0.293572	0.121	0.044	1.13479e-35	B
Malt1	3.30184e-40	0.497466	0.326	0.189	1.1705e-35	B
Tfam	3.38621e-40	0.47752	0.172	0.077	1.20041e-35	B
Arhgdib	3.97152e-40	0.37925	0.849	0.762	1.4079e-35	B
Pole4	4.19568e-40	0.485866	0.372	0.233	1.48737e-35	B
Ankrd44	7.62382e-40	0.504576	0.341	0.203	2.70264e-35	B
Ezr	7.93108e-40	0.552671	0.59	0.452	2.81157e-35	B
Krtcap2	1.14373e-39	0.56003	0.586	0.467	4.05452e-35	B
Uchl3	4.47281e-39	0.451186	0.251	0.136	1.58561e-34	B
Mbnl1	1.942e-38	0.451499	0.544	0.396	6.88439e-34	B
Cd28	2.90423e-38	0.259473	0.109	0.038	1.02955e-33	B
Dusp10	5.27129e-38	0.255285	0.117	0.043	1.86867e-33	B
Tle5	1.1164e-37	0.444164	0.655	0.52	3.95763e-33	B
Gm26917	2.29789e-37	0.383567	0.56	0.411	8.14602e-33	B
Plekha2	3.22589e-37	0.489477	0.329	0.197	1.14358e-32	B
Cdt1	4.33791e-37	0.403657	0.188	0.089	1.53779e-32	B
Rapgef6	2.0937e-36	0.477481	0.364	0.228	7.42216e-32	B
Sel1l	2.68677e-36	0.727043	0.302	0.189	9.52462e-32	B
Dnajc9	4.00722e-36	0.395261	0.174	0.08	1.42056e-31	B
Cd72	4.77856e-36	0.510508	0.247	0.132	1.694e-31	B
Gng10	1.11301e-35	0.483865	0.51	0.374	3.94564e-31	B
Dock2	1.33646e-35	0.532863	0.464	0.333	4.73776e-31	B
Srp9	1.76129e-35	0.521404	0.55	0.43	6.24376e-31	B
Serbp1	2.64855e-35	0.447378	0.655	0.53	9.3891e-31	B
Arl2bp	4.19117e-35	0.361955	0.218	0.112	1.48577e-30	B
2510002D24Rik	9.68762e-35	0.32764	0.119	0.047	3.43426e-30	B
Panx1	9.86583e-35	0.261999	0.119	0.046	3.49744e-30	B
Dmxl1	1.33507e-34	0.70395	0.308	0.19	4.73282e-30	B
Snhg8	1.45618e-34	0.482994	0.281	0.165	5.16217e-30	B
2023-09-11	2.18296e-34	0.350884	0.247	0.133	7.73859e-30	B
Tmem131l	2.24287e-34	0.48266	0.213	0.111	7.95097e-30	B
Kcnq1ot1	2.25552e-34	0.378652	0.181	0.086	7.9958e-30	B
1110059E24Rik	4.24966e-34	0.332517	0.16	0.073	1.5065e-29	B
Zbtb20	5.41323e-34	0.514325	0.241	0.133	1.91899e-29	B
Rcc2	8.8778e-34	0.429139	0.256	0.145	3.14718e-29	B
Traf5	9.52992e-34	0.329014	0.108	0.041	3.37836e-29	B
Slc38a1	1.41118e-33	0.429551	0.272	0.158	5.00265e-29	B
Atp5e	1.54822e-33	0.365224	0.797	0.694	5.48844e-29	B
Kdm2b	2.71318e-33	0.365169	0.223	0.118	9.61821e-29	B
Lbh	5.9122e-33	0.606425	0.376	0.263	2.09587e-28	B
Hnrnpl	7.16961e-33	0.487656	0.55	0.427	2.54163e-28	B
Edem3	2.11919e-32	0.327041	0.157	0.072	7.51254e-28	B
Elk4	2.17104e-32	0.390309	0.236	0.128	7.69632e-28	B
Cnn2	2.36392e-32	0.403518	0.555	0.42	8.38009e-28	B
Cbfa2t3	2.44163e-32	0.332564	0.153	0.069	8.65557e-28	B
Alad	2.47517e-32	0.361372	0.248	0.138	8.77448e-28	B
2023-03-02	2.54746e-32	0.402007	0.369	0.24	9.03073e-28	B
Pdia4	2.96426e-32	0.759721	0.379	0.263	1.05083e-27	B
Crlf3	3.14966e-32	0.54481	0.344	0.223	1.11656e-27	B
Prkce	3.30251e-32	0.328739	0.117	0.047	1.17074e-27	B
Elmsan1	4.1979e-32	0.477446	0.298	0.18	1.48815e-27	B
Nop10	5.2114e-32	0.522441	0.402	0.286	1.84744e-27	B
Akna	5.93165e-32	0.417683	0.319	0.194	2.10277e-27	B
Srsf7	8.28525e-32	0.472518	0.575	0.454	2.93712e-27	B
Rasal3	8.49146e-32	0.300747	0.134	0.057	3.01022e-27	B
Cep57	1.01359e-31	0.354649	0.168	0.081	3.59317e-27	B
Pold1	1.07645e-31	0.275362	0.1	0.038	3.81602e-27	B
Tubb5	1.34764e-31	0.354198	0.675	0.523	4.77739e-27	B
Zdhhc18	2.00495e-31	0.398834	0.338	0.211	7.10753e-27	B
Cers4	2.34099e-31	0.293992	0.119	0.049	8.29881e-27	B
Cd40	2.56815e-31	0.393535	0.188	0.095	9.10409e-27	B
Ppia	3.95941e-31	0.274115	0.983	0.86	1.40361e-26	B
Arhgap4	9.49166e-31	0.399057	0.249	0.142	3.36479e-26	B
Lpcat1	1.04096e-30	0.361546	0.173	0.085	3.69022e-26	B
Egln2	1.35169e-30	0.457169	0.301	0.189	4.79176e-26	B
Impdh2	2.07133e-30	0.497105	0.361	0.245	7.34286e-26	B
Nme1	2.56376e-30	0.442112	0.55	0.431	9.08854e-26	B
Hnrnpa0	3.66865e-30	0.448742	0.613	0.503	1.30054e-25	B
Elf1	4.28298e-30	0.510579	0.479	0.355	1.51832e-25	B
Srebf2	5.59516e-30	0.355919	0.251	0.144	1.98348e-25	B
Tsc22d3	9.12235e-30	0.40714	0.775	0.669	3.23387e-25	B
Tmem134	1.57985e-29	0.455993	0.455	0.338	5.60055e-25	B
C1galt1	6.54362e-29	0.356673	0.232	0.13	2.31971e-24	B
Ppcdc	7.6579e-29	0.25878	0.138	0.062	2.71473e-24	B
Plcg2	7.91834e-29	0.441881	0.326	0.212	2.80705e-24	B
Fasn	2.20944e-28	0.252786	0.119	0.051	7.83248e-24	B
Sf3b3	2.28676e-28	0.430154	0.307	0.197	8.10656e-24	B
Rnf123	2.30255e-28	0.262102	0.119	0.051	8.16252e-24	B
Rap1a	2.74498e-28	0.39608	0.582	0.487	9.73097e-24	B
Cobll1	3.92954e-28	0.292227	0.106	0.044	1.39302e-23	B
Ckap4	5.57094e-28	0.517809	0.325	0.215	1.9749e-23	B
Top2b	6.43221e-28	0.494863	0.368	0.256	2.28022e-23	B
Tasor2	6.74253e-28	0.299151	0.162	0.08	2.39023e-23	B
Snhg1	1.25036e-27	0.426322	0.311	0.2	4.43251e-23	B
Smap2	1.44217e-27	0.482914	0.482	0.37	5.11249e-23	B
Lrmp	1.47516e-27	0.517697	0.281	0.179	5.22944e-23	B
Lsm4	2.26991e-27	0.399258	0.471	0.349	8.04684e-23	B
Sumo2	3.28159e-27	0.362034	0.7	0.585	1.16332e-22	B
Phip	3.34522e-27	0.396746	0.298	0.189	1.18588e-22	B
Rras2	3.73154e-26	0.317913	0.111	0.048	1.32283e-21	B
Eif3k	4.40728e-26	0.363366	0.716	0.622	1.56238e-21	B
Trim11	6.28033e-26	0.317483	0.149	0.073	2.22638e-21	B
Eif4a2	8.88578e-26	0.343607	0.424	0.298	3.15001e-21	B
Ldb1	9.31389e-26	0.400931	0.262	0.163	3.30177e-21	B
Rtraf	1.23784e-25	0.365092	0.552	0.445	4.38813e-21	B
Srcap	1.447e-25	0.348548	0.223	0.129	5.12961e-21	B
Yeats4	1.47879e-25	0.385294	0.27	0.169	5.24232e-21	B
Set	2.07442e-25	0.427742	0.538	0.434	7.35381e-21	B
Mtss1	3.3048e-25	0.4592	0.288	0.186	1.17155e-20	B
Slc30a5	3.48549e-25	0.308455	0.179	0.095	1.23561e-20	B
Ctbp1	5.87088e-25	0.419922	0.425	0.318	2.08123e-20	B
Tlk1	8.92574e-25	0.366023	0.269	0.169	3.16418e-20	B
Eml4	9.93354e-25	0.481761	0.221	0.132	3.52144e-20	B
Scaf11	1.33385e-24	0.46755	0.422	0.318	4.72849e-20	B
Ctcf	1.77171e-24	0.411274	0.319	0.215	6.28072e-20	B
Lat2	2.47875e-24	0.302791	0.34	0.223	8.78717e-20	B
Slc38a9	3.43291e-24	0.269978	0.123	0.058	1.21697e-19	B
Phlpp1	4.52615e-24	0.267816	0.111	0.05	1.60452e-19	B
Sec61b	5.24844e-24	0.455779	0.702	0.62	1.86057e-19	B
Limd1	6.53937e-24	0.415049	0.27	0.174	2.31821e-19	B
Ly86	8.05944e-24	0.286857	0.526	0.401	2.85707e-19	B
Clcf1	8.53155e-24	0.256954	0.1	0.042	3.02444e-19	B
Ppm1m	1.06787e-23	0.332505	0.243	0.148	3.78559e-19	B
Snrpd2	1.15304e-23	0.418033	0.461	0.367	4.08754e-19	B
Ptprc	1.21553e-23	0.34808	0.714	0.614	4.30906e-19	B
Crebzf	1.93324e-23	0.302569	0.16	0.084	6.85335e-19	B
Ass1	3.09444e-23	0.301932	0.318	0.206	1.09698e-18	B
Upf3b	3.80564e-23	0.291381	0.155	0.081	1.3491e-18	B
AI506816	4.88976e-23	0.329933	0.214	0.127	1.73342e-18	B
Snx29	5.34322e-23	0.37918	0.115	0.054	1.89417e-18	B
Pqbp1	6.66351e-23	0.367212	0.229	0.14	2.36222e-18	B
A630001G21Rik	9.21264e-23	0.309434	0.168	0.092	3.26588e-18	B
Trp53	1.2237e-22	0.370227	0.281	0.185	4.33801e-18	B
Uvrag	2.02206e-22	0.345938	0.366	0.26	7.16822e-18	B
Zmynd11	2.82372e-22	0.381665	0.277	0.181	1.00101e-17	B
Zmiz2	3.07999e-22	0.355736	0.23	0.142	1.09186e-17	B
Sell	4.1743e-22	0.338385	0.436	0.313	1.47979e-17	B
Ankrd10	4.25358e-22	0.33944	0.168	0.093	1.50789e-17	B
Ncl	6.19444e-22	0.405334	0.635	0.546	2.19593e-17	B
Abhd17a	6.87576e-22	0.380699	0.366	0.264	2.43746e-17	B
Snrpe	7.58612e-22	0.424926	0.515	0.431	2.68928e-17	B
Sash3	8.44479e-22	0.325441	0.228	0.139	2.99368e-17	B
Rpl9-ps6	1.05861e-21	0.450705	0.256	0.172	3.75276e-17	B
Ssrp1	1.53627e-21	0.352997	0.301	0.204	5.44607e-17	B
Dut	1.6632e-21	0.255056	0.147	0.076	5.89605e-17	B
Ly9	2.48779e-21	0.268424	0.179	0.1	8.8192e-17	B
Snhg12	2.81092e-21	0.343897	0.192	0.113	9.96472e-17	B
Luc7l2	2.92239e-21	0.389693	0.522	0.426	1.03599e-16	B
Tnrc6b	3.67849e-21	0.359817	0.289	0.192	1.30402e-16	B
Taf10	4.66006e-21	0.301801	0.606	0.476	1.65199e-16	B
Ppp3ca	5.67787e-21	0.452823	0.386	0.296	2.0128e-16	B
Anapc5	5.71396e-21	0.396025	0.38	0.286	2.0256e-16	B
Tma7	6.19623e-21	0.352769	0.607	0.525	2.19656e-16	B
Ddx50	6.19923e-21	0.387823	0.315	0.217	2.19763e-16	B
Foxn3	6.69007e-21	0.409682	0.304	0.212	2.37163e-16	B
Ppm1g	8.69339e-21	0.3216	0.336	0.237	3.08181e-16	B
Itpr2	1.0736e-20	0.351565	0.266	0.174	3.80592e-16	B
Rps27rt	1.16179e-20	0.433474	0.185	0.114	4.11854e-16	B
Ddx6	2.60272e-20	0.417295	0.503	0.414	9.22663e-16	B
Clcn3	5.04188e-20	0.303086	0.217	0.134	1.78735e-15	B
Ddx21	9.89835e-20	0.397199	0.3	0.211	3.50896e-15	B
Bptf	2.05663e-19	0.460587	0.354	0.267	7.29074e-15	B
Ube2s	2.11179e-19	0.360611	0.538	0.439	7.48631e-15	B
Twsg1	3.25932e-19	0.278226	0.121	0.062	1.15543e-14	B
Trim27	3.79623e-19	0.299244	0.216	0.135	1.34577e-14	B
Mdn1	5.0262e-19	0.274313	0.126	0.065	1.78179e-14	B
Herpud1	5.95886e-19	0.675041	0.432	0.353	2.11242e-14	B
Mxd4	6.7379e-19	0.322943	0.3	0.207	2.38859e-14	B
Smchd1	7.1726e-19	0.371797	0.345	0.248	2.54269e-14	B
Emc10	3.60875e-18	0.320484	0.383	0.288	1.2793e-13	B
Lmo2	4.26785e-18	0.513103	0.323	0.244	1.51295e-13	B
Zfp280d	5.09581e-18	0.26153	0.101	0.049	1.80646e-13	B
Sec24a	5.43957e-18	0.257209	0.172	0.102	1.92833e-13	B
Dipk1a	6.93813e-18	0.295965	0.149	0.085	2.45957e-13	B
Cerk	7.24314e-18	0.513269	0.284	0.204	2.56769e-13	B
Donson	7.93585e-18	0.265318	0.142	0.077	2.81326e-13	B
Lars2	9.24638e-18	0.275214	0.956	0.928	3.27784e-13	B
Birc2	9.52248e-18	0.26815	0.187	0.112	3.37572e-13	B
Mdm4	1.56841e-17	0.295685	0.202	0.126	5.56001e-13	B
Prpf4b	1.57318e-17	0.359678	0.274	0.19	5.57694e-13	B
Taf1d	2.25185e-17	0.341037	0.243	0.164	7.98281e-13	B
Cyld	3.13897e-17	0.29327	0.222	0.144	1.11276e-12	B
Ttc14	3.29799e-17	0.33123	0.261	0.178	1.16914e-12	B
Prpf8	4.54352e-17	0.379619	0.375	0.289	1.61068e-12	B
Zfp36l1	4.70243e-17	0.27905	0.746	0.645	1.66701e-12	B
Siah2	6.42147e-17	0.280944	0.215	0.138	2.27641e-12	B
Nek7	7.74756e-17	0.29726	0.28	0.196	2.74651e-12	B
Polr2e	8.09281e-17	0.351396	0.374	0.287	2.8689e-12	B
Rsbn1	8.98407e-17	0.273975	0.18	0.11	3.18485e-12	B
Cd38	9.39038e-17	0.300622	0.357	0.263	3.32889e-12	B
Rrad	9.56672e-17	0.450782	0.179	0.111	3.3914e-12	B
Atp1b1	1.34543e-16	0.536468	0.13	0.073	4.76954e-12	B
Polr2a	1.85343e-16	0.337288	0.437	0.35	6.57041e-12	B
Rsbn1l	2.19508e-16	0.345161	0.312	0.225	7.78155e-12	B
Avl9	2.53956e-16	0.334785	0.16	0.096	9.00275e-12	B
Cirbp	2.80412e-16	0.450215	0.325	0.251	9.9406e-12	B
Ptk2b	3.34882e-16	0.324871	0.335	0.244	1.18716e-11	B
Gdi2	3.66493e-16	0.310333	0.695	0.608	1.29922e-11	B
Tmem64	3.88106e-16	0.267525	0.119	0.064	1.37584e-11	B
Gm11808	4.13902e-16	0.393103	0.197	0.132	1.46728e-11	B
Pnn	5.14946e-16	0.336884	0.263	0.185	1.82548e-11	B
Lmbrd1	5.18477e-16	0.359769	0.345	0.264	1.838e-11	B
Alkbh1	6.54995e-16	0.273008	0.116	0.062	2.32196e-11	B
Far1	7.12029e-16	0.323844	0.287	0.204	2.52414e-11	B
Rab4b	7.80467e-16	0.313834	0.397	0.305	2.76676e-11	B
Gm10076	8.18735e-16	0.296318	0.315	0.231	2.90241e-11	B
Emc6	8.28802e-16	0.344915	0.33	0.249	2.9381e-11	B
Son	8.62641e-16	0.309569	0.687	0.629	3.05806e-11	B
Ebpl	9.19402e-16	0.260814	0.184	0.116	3.25928e-11	B
Rnps1	1.0006e-15	0.348705	0.295	0.218	3.54713e-11	B
Zcchc7	1.21836e-15	0.306267	0.163	0.1	4.31907e-11	B
Cyth1	1.38891e-15	0.387465	0.273	0.197	4.9237e-11	B
Senp7	1.68407e-15	0.284831	0.148	0.087	5.97001e-11	B
Gabpb2	2.87496e-15	0.279171	0.152	0.091	1.01917e-10	B
Creld2	3.75337e-15	0.678244	0.258	0.188	1.33057e-10	B
Ssr4	3.83219e-15	0.541793	0.624	0.59	1.35851e-10	B
Spcs2	4.14737e-15	0.460205	0.487	0.442	1.47024e-10	B
Birc3	4.30141e-15	0.307769	0.351	0.266	1.52485e-10	B
Pnisr	4.57056e-15	0.293334	0.283	0.201	1.62026e-10	B
Senp6	5.27905e-15	0.310627	0.304	0.223	1.87142e-10	B
Cdk13	5.87888e-15	0.364025	0.287	0.21	2.08406e-10	B
Zfp644	7.64938e-15	0.305232	0.196	0.129	2.71171e-10	B
Ttc5	7.82475e-15	0.250185	0.138	0.081	2.77387e-10	B
Eif3m	8.0411e-15	0.36177	0.423	0.35	2.85057e-10	B
Rapgef1	1.1547e-14	0.335809	0.203	0.136	4.0934e-10	B
Nop56	1.69359e-14	0.299266	0.211	0.142	6.00377e-10	B
Thrap3	1.9465e-14	0.31148	0.394	0.312	6.90033e-10	B
Bcl7c	3.01446e-14	0.271715	0.246	0.172	1.06863e-09	B
Fryl	3.41627e-14	0.337956	0.186	0.122	1.21107e-09	B
Sys1	3.41829e-14	0.287443	0.466	0.381	1.21178e-09	B
Dgka	3.99718e-14	0.261348	0.154	0.093	1.417e-09	B
Prrc2a	4.61886e-14	0.301845	0.413	0.333	1.63738e-09	B
Nudt21	4.74427e-14	0.288932	0.322	0.245	1.68184e-09	B
Akap9	8.48341e-14	0.275209	0.228	0.157	3.00737e-09	B
Sipa1	9.40306e-14	0.344419	0.263	0.192	3.33338e-09	B
Cenpa	1.29101e-13	0.316769	0.178	0.115	4.57664e-09	B
Cct2	1.29531e-13	0.34826	0.467	0.4	4.59188e-09	B
Edem2	1.44694e-13	0.382733	0.232	0.166	5.1294e-09	B
N4bp2	1.49346e-13	0.273042	0.1	0.054	5.29433e-09	B
Arid1a	1.99866e-13	0.321253	0.353	0.28	7.08524e-09	B
Cd2ap	2.23326e-13	0.327422	0.3	0.228	7.91692e-09	B
Srpk1	2.54462e-13	0.275421	0.18	0.119	9.02067e-09	B
Snx9	3.24602e-13	0.33829	0.322	0.248	1.15071e-08	B
Ephx1	3.54171e-13	0.269253	0.157	0.098	1.25554e-08	B
Epb41l4aos	4.03604e-13	0.267807	0.137	0.083	1.43078e-08	B
Trmt112	5.19164e-13	0.290584	0.552	0.484	1.84043e-08	B
Khdrbs1	5.47746e-13	0.302924	0.387	0.313	1.94176e-08	B
Smg1	5.59333e-13	0.367077	0.326	0.258	1.98284e-08	B
Hnrnpr	5.86299e-13	0.305371	0.244	0.178	2.07843e-08	B
Srsf10	7.31314e-13	0.355709	0.279	0.213	2.59251e-08	B
Mycbp2	7.65097e-13	0.377965	0.364	0.294	2.71227e-08	B
Med12	8.36704e-13	0.26186	0.166	0.107	2.96612e-08	B
Dusp2	1.3788e-12	0.388232	0.327	0.251	4.88784e-08	B
Fli1	1.65553e-12	0.345255	0.345	0.273	5.86887e-08	B
Gnl3	2.00853e-12	0.28286	0.233	0.168	7.12025e-08	B
Fam3c	2.46387e-12	0.321629	0.198	0.139	8.73441e-08	B
Rpa1	2.7426e-12	0.263893	0.149	0.095	9.72251e-08	B
Mlxip	3.43222e-12	0.383338	0.213	0.153	1.21672e-07	B
Cct4	4.76997e-12	0.296677	0.412	0.347	1.69096e-07	B
Cbx1	4.93249e-12	0.312728	0.24	0.176	1.74857e-07	B
Snx30	5.01747e-12	0.345319	0.202	0.143	1.77869e-07	B
Ddx54	5.06851e-12	0.278793	0.246	0.179	1.79679e-07	B
Hnrnph1	6.27116e-12	0.34393	0.344	0.279	2.22313e-07	B
Mllt6	7.25901e-12	0.252088	0.133	0.082	2.57332e-07	B
Ptp4a2	8.81069e-12	0.28091	0.521	0.46	3.12339e-07	B
Slc12a6	8.93609e-12	0.278574	0.229	0.163	3.16784e-07	B
Med13	1.15287e-11	0.332985	0.208	0.147	4.08693e-07	B
Mta2	2.11219e-11	0.266139	0.277	0.208	7.48771e-07	B
Susd3	2.44563e-11	0.309121	0.213	0.155	8.66977e-07	B
Krit1	2.46488e-11	0.302284	0.211	0.15	8.73799e-07	B
Setx	2.7953e-11	0.257776	0.202	0.141	9.90934e-07	B
Ubac2	3.75532e-11	0.283395	0.221	0.161	1.33126e-06	B
Sms	3.8858e-11	0.323235	0.204	0.149	1.37752e-06	B
Fbl	4.17864e-11	0.296321	0.36	0.292	1.48133e-06	B
Irak1	4.96688e-11	0.270104	0.257	0.194	1.76076e-06	B
Stk38	6.04421e-11	0.299789	0.334	0.267	2.14267e-06	B
Ep400	7.65033e-11	0.266554	0.263	0.198	2.71204e-06	B
Arid4b	8.39723e-11	0.29266	0.29	0.223	2.97682e-06	B
H2afx	1.02552e-10	0.287291	0.179	0.123	3.63548e-06	B
Cse1l	1.38002e-10	0.292631	0.166	0.115	4.89217e-06	B
Jtb	1.90224e-10	0.267549	0.355	0.29	6.74345e-06	B
Itsn2	2.52314e-10	0.347713	0.355	0.295	8.94454e-06	B
Rilpl2	2.67589e-10	0.29244	0.417	0.35	9.48601e-06	B
Rfk	2.73892e-10	0.2959	0.219	0.164	9.70946e-06	B
Nsmce4a	2.82564e-10	0.325716	0.264	0.206	1.00169e-05	B
B3gnt2	3.06255e-10	0.276355	0.241	0.179	1.08567e-05	B
Zfas1	3.89427e-10	0.352183	0.266	0.212	1.38052e-05	B
Fam204a	4.25681e-10	0.257236	0.174	0.121	1.50904e-05	B
Bod1l	4.44199e-10	0.291334	0.298	0.236	1.57468e-05	B
Huwe1	4.74828e-10	0.278842	0.272	0.213	1.68326e-05	B
Tmod3	5.23544e-10	0.365954	0.32	0.268	1.85596e-05	B
Dmac2	5.4285e-10	0.261785	0.107	0.066	1.9244e-05	B
Hspe1	7.02483e-10	0.265479	0.484	0.431	2.4903e-05	B
Pabpn1	7.2341e-10	0.277849	0.43	0.365	2.56449e-05	B
Cebpz	7.41893e-10	0.257282	0.243	0.184	2.63001e-05	B
Kdm5a	1.17784e-09	0.275377	0.235	0.178	4.17545e-05	B
Tmem258	1.3886e-09	0.2798	0.509	0.468	4.92259e-05	B
Cnot6l	1.63453e-09	0.305419	0.203	0.15	5.79439e-05	B
Nr4a1	1.66621e-09	0.424083	0.57	0.544	5.90673e-05	B
Rcsd1	1.76487e-09	0.292892	0.35	0.295	6.25645e-05	B
Csnk1g2	2.58959e-09	0.289307	0.23	0.176	9.18008e-05	B
Hsp90b1	2.68647e-09	0.919804	0.668	0.655	9.52355e-05	B
Birc6	2.7513e-09	0.324031	0.365	0.31	9.75336e-05	B
Eif4ebp2	2.97561e-09	0.279677	0.333	0.273	0.000105485	B
Brwd1	4.1315e-09	0.326003	0.15	0.105	0.000146462	B
Ift20	4.45235e-09	0.39583	0.247	0.2	0.000157836	B
Maf1	6.32589e-09	0.254669	0.368	0.312	0.000224253	B
Rab43	6.99822e-09	0.252387	0.274	0.214	0.000248087	B
Ube2j1	8.58502e-09	0.311634	0.302	0.253	0.000304339	B
Cdk19	8.92667e-09	0.255381	0.136	0.093	0.00031645	B
Pten	1.43217e-08	0.277932	0.466	0.411	0.000507705	B
Cdv3	1.56253e-08	0.286452	0.346	0.295	0.000553917	B
Klhl24	1.64083e-08	0.345693	0.335	0.282	0.000581674	B
Ccdc50	1.96736e-08	0.325666	0.29	0.241	0.00069743	B
Rbm25	2.05578e-08	0.263113	0.436	0.386	0.000728776	B
Arglu1	3.45436e-08	0.283943	0.319	0.27	0.00122457	B
Tasor	4.14116e-08	0.261655	0.146	0.103	0.00146804	B
Smarca5	4.19959e-08	0.302689	0.366	0.315	0.00148876	B
Cblb	7.64593e-08	0.313176	0.191	0.145	0.00271048	B
Matr3	7.86701e-08	0.307282	0.227	0.181	0.00278886	B
Tob2	8.49261e-08	0.307915	0.407	0.365	0.00301063	B
Rbm5	8.50737e-08	0.319615	0.306	0.257	0.00301586	B
Dennd4a	1.22684e-07	0.250659	0.368	0.306	0.00434914	B
Ash1l	1.43202e-07	0.286646	0.277	0.227	0.00507652	B
Phb2	1.51319e-07	0.269439	0.396	0.355	0.00536425	B
Mybbp1a	1.66007e-07	0.274345	0.232	0.186	0.00588495	B
Gpbp1	1.83305e-07	0.286368	0.293	0.245	0.00649815	B
Sesn1	2.82678e-07	0.291421	0.173	0.131	0.0100209	B
Rbck1	2.85437e-07	0.292346	0.277	0.232	0.0101188	B
Trim28	3.42169e-07	0.263371	0.258	0.21	0.0121299	B
Tnrc6c	3.67858e-07	0.3022	0.224	0.18	0.0130406	B
Cybc1	4.20982e-07	0.261497	0.211	0.167	0.0149238	B
Selenoh	4.29275e-07	0.25006	0.222	0.178	0.0152178	B
Prpf38b	5.35524e-07	0.251108	0.315	0.267	0.0189843	B
Grk2	6.29888e-07	0.254413	0.436	0.396	0.0223295	B
Jak1	7.09793e-07	0.304028	0.525	0.508	0.0251622	B
Rtcb	1.2161e-06	0.252083	0.269	0.226	0.0431107	B
Aff4	1.43097e-06	0.288948	0.298	0.256	0.050728	B
Manf	1.47106e-06	0.459293	0.489	0.456	0.0521491	B
Hspa4	4.20175e-06	0.262888	0.413	0.378	0.148952	B
Lsm6	5.78442e-06	0.254125	0.254	0.216	0.205058	B
Rpn1	1.89831e-05	0.323776	0.357	0.327	0.672949	B
Setd2	2.75127e-05	0.269458	0.227	0.192	0.975326	B
Bclaf1	3.2981e-05	0.254642	0.361	0.326	1	B
Lrrk2	3.79578e-05	0.255478	0.125	0.095	1	B
Csnk2a1	6.78937e-05	0.266863	0.274	0.246	1	B
Bola2	0.000105247	0.251582	0.322	0.299	1	B
Lman1	0.000512143	0.415828	0.237	0.217	1	B
Rexo2	0.00150667	0.354871	0.322	0.314	1	B
Crip1	0.00165519	0.344928	0.689	0.655	1	B
Ddost	0.00743751	0.303786	0.41	0.412	1	B
H13	0.00753463	0.511487	0.422	0.433	1	B
H2-Eb1	0	4.38087	1	0.208	0	cDC
H2-Aa	0	4.14427	1	0.259	0	cDC
H2-Ab1	0	4.12746	1	0.216	0	cDC
Cd74	0	3.91711	1	0.428	0	cDC
Cd209a	0	2.84534	0.389	0.02	0	cDC
H2-DMb2	0	2.62841	0.928	0.163	0	cDC
H2-DMa	0	2.4843	0.943	0.199	0	cDC
Tnip3	0	2.35862	0.611	0.063	0	cDC
Cst3	0	2.18125	1	0.892	0	cDC
Plbd1	0	2.08992	0.802	0.206	0	cDC
Tnfsf9	0	2.00434	0.535	0.136	0	cDC
Mgl2	0	1.91966	0.456	0.111	0	cDC
H2-DMb1	0	1.65918	0.709	0.073	0	cDC
Gm2a	0	1.65571	0.866	0.408	0	cDC
Bcl2a1d	0	1.6365	0.703	0.159	0	cDC
Tmem176a	0	1.62778	0.649	0.182	0	cDC
Tmem176b	0	1.60349	0.742	0.284	0	cDC
Ifi30	0	1.50132	0.928	0.552	0	cDC
Olfm1	0	1.48617	0.611	0.106	0	cDC
Cd83	0	1.47282	0.885	0.316	0	cDC
Syngr2	0	1.46654	0.827	0.44	0	cDC
Naaa	0	1.43464	0.53	0.192	0	cDC
Etv3	0	1.36002	0.637	0.201	0	cDC
H2afz	0	1.30488	0.97	0.693	0	cDC
Nr4a3	0	1.30091	0.548	0.171	0	cDC
Tmsb4x	0	1.29921	0.999	0.992	0	cDC
Cytip	0	1.28847	0.772	0.345	0	cDC
Gng10	0	1.28557	0.772	0.359	0	cDC
Clec4b1	0	1.2762	0.456	0.04	0	cDC
Ctsh	0	1.25702	0.882	0.472	0	cDC
Crip1	0	1.21284	0.944	0.643	0	cDC
Cd209d	0	1.21267	0.192	0.009	0	cDC
Napsa	0	1.20937	0.767	0.399	0	cDC
Traf1	0	1.20306	0.556	0.142	0	cDC
Ccr2	0	1.20243	0.691	0.232	0	cDC
Lsp1	0	1.16815	0.89	0.641	0	cDC
Wdfy4	0	1.14178	0.426	0.151	0	cDC
Rps11	0	1.11895	0.99	0.863	0	cDC
Naga	0	1.10971	0.566	0.246	0	cDC
Rps4x	0	1.10411	0.996	0.826	0	cDC
Ly86	0	1.08191	0.822	0.385	0	cDC
Rel	0	1.06929	0.74	0.335	0	cDC
Gpr132	0	1.06829	0.534	0.096	0	cDC
Ciita	0	1.05712	0.446	0.028	0	cDC
Cxcl16	0	1.05568	0.642	0.275	0	cDC
Eef1b2	0	1.05002	0.94	0.69	0	cDC
Avpi1	0	1.04465	0.437	0.12	0	cDC
Itgax	0	1.0442	0.416	0.051	0	cDC
Cd300c2	0	1.02131	0.658	0.288	0	cDC
Rps3a1	0	1.00612	0.993	0.846	0	cDC
H2afy	0	1.00206	0.777	0.444	0	cDC
Rpl10	0	0.975469	0.994	0.924	0	cDC
Gpr171	0	0.971305	0.323	0.038	0	cDC
Rpsa	0	0.968068	0.992	0.829	0	cDC
Dusp2	0	0.963019	0.594	0.237	0	cDC
Rpl13	0	0.953673	0.996	0.835	0	cDC
Kctd12	0	0.948266	0.785	0.438	0	cDC
Rps7	0	0.941644	0.99	0.832	0	cDC
Ccdc88a	0	0.940878	0.517	0.155	0	cDC
Rpl28	0	0.9369	0.986	0.849	0	cDC
BC028528	0	0.936152	0.561	0.226	0	cDC
Bri3bp	0	0.924704	0.514	0.156	0	cDC
Rpl3	0	0.921345	0.979	0.74	0	cDC
Rack1	0	0.919037	0.979	0.754	0	cDC
Rab43	0	0.918661	0.579	0.199	0	cDC
Rpl15	0	0.918622	0.982	0.798	0	cDC
Rps5	0	0.918426	0.992	0.841	0	cDC
H2-Oa	0	0.911735	0.29	0.024	0	cDC
Ifi205	0	0.897988	0.274	0.042	0	cDC
Rnase6	0	0.884437	0.435	0.086	0	cDC
Rpl21	0	0.881828	0.984	0.827	0	cDC
Ptms	0	0.880087	0.815	0.463	0	cDC
Rpl10a	0	0.87109	0.982	0.77	0	cDC
Erp29	0	0.867463	0.867	0.508	0	cDC
Rpl5	0	0.85789	0.943	0.681	0	cDC
Atox1	0	0.857672	0.881	0.647	0	cDC
Rps6	0	0.850246	0.971	0.774	0	cDC
Rps26	0	0.842944	0.981	0.83	0	cDC
Rpl26	0	0.842139	0.968	0.763	0	cDC
Rps27a	0	0.841537	0.994	0.925	0	cDC
Rps16	0	0.84108	0.992	0.935	0	cDC
Rps9	0	0.839138	0.998	0.987	0	cDC
Slamf9	0	0.838508	0.421	0.135	0	cDC
Nrros	0	0.836859	0.749	0.394	0	cDC
Slamf7	0	0.833141	0.374	0.103	0	cDC
Rpl11	0	0.823846	0.992	0.836	0	cDC
Rpl17	0	0.819707	0.988	0.87	0	cDC
Rpl14	0	0.816197	0.962	0.748	0	cDC
Fbl	0	0.815016	0.616	0.278	0	cDC
Rps10	0	0.81317	0.996	0.822	0	cDC
Rps24	0	0.812872	0.992	0.882	0	cDC
Hsp90ab1	0	0.811682	0.99	0.794	0	cDC
2023-09-03	0	0.810025	0.214	0.007	0	cDC
Rpl22	0	0.810012	0.958	0.715	0	cDC
Pip4k2a	0	0.809396	0.641	0.273	0	cDC
Rpl23	0	0.797197	0.993	0.887	0	cDC
Rpl7	0	0.796179	0.978	0.799	0	cDC
Npm1	0	0.793788	0.878	0.597	0	cDC
Rpl27a	0	0.792418	0.99	0.88	0	cDC
Rpl35a	0	0.790929	0.978	0.835	0	cDC
Rpl18	0	0.789518	0.991	0.854	0	cDC
Elmsan1	0	0.787097	0.465	0.169	0	cDC
Rpl32	0	0.786703	0.99	0.823	0	cDC
Rplp0	0	0.785533	0.993	0.87	0	cDC
Rpl7a	0	0.784874	0.98	0.803	0	cDC
Pak1	0	0.780645	0.38	0.086	0	cDC
Rps12	0	0.780371	0.99	0.862	0	cDC
Dpp4	0	0.780155	0.319	0.026	0	cDC
Batf3	0	0.774147	0.336	0.039	0	cDC
Rps13	0	0.770144	0.984	0.895	0	cDC
Cbfa2t3	0	0.766152	0.35	0.058	0	cDC
Pmaip1	0	0.761614	0.384	0.124	0	cDC
Itgb7	0	0.760429	0.515	0.2	0	cDC
Rps15a	0	0.759951	0.982	0.806	0	cDC
Eif3f	0	0.752569	0.912	0.642	0	cDC
Rpl19	0	0.749286	0.995	0.889	0	cDC
Rps14	0	0.747288	0.991	0.876	0	cDC
Runx3	0	0.746578	0.462	0.143	0	cDC
Rpl30	0	0.745307	0.986	0.84	0	cDC
Rpl6	0	0.741894	0.98	0.815	0	cDC
Grasp	0	0.740642	0.238	0.033	0	cDC
Rps8	0	0.73721	0.993	0.897	0	cDC
Rps3	0	0.737096	0.988	0.86	0	cDC
Rpl39	0	0.733925	0.973	0.796	0	cDC
Rpl13a	0	0.732706	0.977	0.752	0	cDC
Rpl8	0	0.726386	0.988	0.846	0	cDC
Prcp	0	0.725375	0.501	0.176	0	cDC
Rpl36a	0	0.722579	0.921	0.651	0	cDC
Rpl9	0	0.722495	0.993	0.933	0	cDC
Rpl35	0	0.717543	0.974	0.79	0	cDC
Fam129a	0	0.71541	0.468	0.144	0	cDC
Lmo1	0	0.714266	0.285	0.041	0	cDC
Rps2	0	0.709297	0.994	0.852	0	cDC
Rpl18a	0	0.709182	0.991	0.916	0	cDC
Rps19	0	0.708644	0.983	0.808	0	cDC
Rps20	0	0.69879	0.988	0.82	0	cDC
Eef1a1	0	0.698499	0.999	0.959	0	cDC
Rpl12	0	0.696237	0.946	0.7	0	cDC
Sowahc	0	0.68592	0.371	0.106	0	cDC
Arsb	0	0.677631	0.412	0.124	0	cDC
Pkib	0	0.673086	0.335	0.09	0	cDC
Flt3	0	0.671564	0.258	0.016	0	cDC
Ramp1	0	0.65645	0.322	0.074	0	cDC
Rps23	0	0.652525	0.988	0.847	0	cDC
Clec9a	0	0.65218	0.168	0.009	0	cDC
Rtl8c	0	0.647953	0.165	0.025	0	cDC
P2ry10	0	0.644489	0.279	0.04	0	cDC
Grk3	0	0.627483	0.31	0.056	0	cDC
Rplp2	0	0.626307	0.983	0.843	0	cDC
Flrt3	0	0.623804	0.175	0.027	0	cDC
2023-09-06	0	0.599565	0.298	0.064	0	cDC
Trerf1	0	0.591869	0.31	0.06	0	cDC
H2-Ob	0	0.547897	0.224	0.017	0	cDC
Tbc1d8	0	0.532526	0.25	0.057	0	cDC
Cd209c	0	0.522567	0.138	0.003	0	cDC
Xcr1	0	0.500666	0.114	0.005	0	cDC
Fau	0	0.496327	0.994	0.991	0	cDC
Itgae	0	0.490465	0.118	0.007	0	cDC
Kmo	0	0.483527	0.195	0.013	0	cDC
Nectin1	0	0.465385	0.201	0.012	0	cDC
Lsr	0	0.451949	0.222	0.039	0	cDC
Rtl5	0	0.439456	0.186	0.022	0	cDC
Tspan33	0	0.43135	0.182	0.013	0	cDC
Btla	0	0.429751	0.164	0.015	0	cDC
Amz1	0	0.404016	0.199	0.032	0	cDC
Chn2	0	0.392436	0.187	0.023	0	cDC
Hepacam2	0	0.386199	0.133	0.008	0	cDC
Cd300c	0	0.374956	0.122	0.004	0	cDC
Adgrg5	0	0.363987	0.171	0.024	0	cDC
Ctnnd2	0	0.343966	0.137	0.015	0	cDC
Zbtb46	0	0.328311	0.151	0.02	0	cDC
Klrb1b	0	0.322157	0.127	0.004	0	cDC
Kit	0	0.306468	0.12	0.012	0	cDC
Srgap3	0	0.294619	0.137	0.015	0	cDC
Myo1g	7.04518e-305	0.692198	0.526	0.216	2.49752e-300	cDC
Bmyc	1.648e-303	0.507697	0.319	0.09	5.84215e-299	cDC
Sub1	2.65662e-303	0.867051	0.863	0.665	9.41772e-299	cDC
Klrd1	4.43839e-303	0.351754	0.144	0.021	1.57341e-298	cDC
Map4k1	1.76311e-300	0.527039	0.305	0.085	6.25021e-296	cDC
Lpcat1	1.69085e-299	0.497938	0.289	0.078	5.99407e-295	cDC
Tpt1	1.71564e-299	0.518646	0.998	0.989	6.08193e-295	cDC
Clec10a	6.12656e-296	1.18658	0.406	0.146	2.17186e-291	cDC
Card11	1.99715e-295	0.381669	0.185	0.035	7.0799e-291	cDC
Nup210	5.84974e-294	0.409751	0.216	0.047	2.07373e-289	cDC
Camk1d	1.3236e-291	0.664434	0.436	0.159	4.69217e-287	cDC
Dapk1	8.82137e-291	0.610991	0.353	0.113	3.12717e-286	cDC
Bcl2a1a	1.33524e-289	0.696602	0.331	0.1	4.73344e-285	cDC
Arl5c	2.70787e-287	0.675998	0.274	0.074	9.59939e-283	cDC
Pabpc1	2.34244e-286	0.691218	0.934	0.704	8.30393e-282	cDC
Naca	2.93051e-282	0.682653	0.92	0.703	1.03887e-277	cDC
Rpl34	8.58133e-282	0.577598	0.98	0.864	3.04208e-277	cDC
Ptma	1.96248e-276	0.622656	0.984	0.793	6.95699e-272	cDC
Rpl23a	4.54914e-276	0.673807	0.901	0.654	1.61267e-271	cDC
Bcl11a	4.14447e-274	0.334462	0.141	0.022	1.46921e-269	cDC
Ear2	4.4061e-273	0.940344	0.169	0.032	1.56196e-268	cDC
Rpl24	1.07483e-272	0.623249	0.972	0.774	3.81027e-268	cDC
Padi2	2.54649e-272	0.343745	0.188	0.038	9.02729e-268	cDC
Ppm1m	6.61115e-272	0.66768	0.388	0.139	2.34365e-267	cDC
Gm10260	2.39905e-271	0.670959	0.857	0.525	8.50464e-267	cDC
Tbc1d9	3.31072e-270	0.661777	0.441	0.17	1.17365e-265	cDC
Fgd2	1.53724e-269	0.536443	0.349	0.114	5.44952e-265	cDC
Nr4a2	8.99849e-268	0.822108	0.392	0.14	3.18997e-263	cDC
Krt80	7.82315e-267	0.465137	0.19	0.04	2.77331e-262	cDC
Rps21	4.91494e-265	0.620602	0.952	0.753	1.74235e-260	cDC
St8sia4	3.59134e-264	0.571849	0.366	0.123	1.27313e-259	cDC
Rasgef1b	7.92209e-263	0.858738	0.536	0.241	2.80838e-258	cDC
Fgfr1	2.31974e-260	0.553422	0.28	0.079	8.22348e-256	cDC
Tmsb10	5.20524e-259	0.644973	0.952	0.686	1.84526e-254	cDC
Tob2	6.05043e-259	0.739296	0.661	0.353	2.14488e-254	cDC
Itga4	9.78409e-258	0.693739	0.575	0.259	3.46846e-253	cDC
mt-Nd4l	3.98079e-257	0.594954	0.956	0.676	1.41119e-252	cDC
Rassf4	9.02702e-256	0.689826	0.696	0.362	3.20008e-251	cDC
Kdm6b	1.23305e-253	0.783708	0.734	0.423	4.37116e-249	cDC
Tep1	1.58896e-252	0.609629	0.408	0.157	5.63286e-248	cDC
Fyn	1.62204e-252	0.506924	0.38	0.134	5.75014e-248	cDC
Itpr1	1.54749e-250	0.483518	0.303	0.093	5.48587e-246	cDC
Nfkb1	1.57579e-250	0.772041	0.621	0.32	5.58617e-246	cDC
Cd48	1.73387e-250	0.601959	0.608	0.29	6.14658e-246	cDC
Rplp1	6.97275e-250	0.551916	0.986	0.847	2.47184e-245	cDC
Psap	2.29817e-249	0.582175	0.991	0.855	8.14703e-245	cDC
mt-Co2	3.64025e-249	0.526163	0.998	0.867	1.29047e-244	cDC
Rpl37a	6.45662e-249	0.558899	0.976	0.856	2.28887e-244	cDC
Batf	9.1282e-248	0.735532	0.436	0.177	3.23595e-243	cDC
Rpl27	1.31873e-247	0.541314	0.974	0.822	4.6749e-243	cDC
Btf3	1.9101e-246	0.609695	0.928	0.741	6.77132e-242	cDC
Snhg15	1.26319e-245	0.521295	0.317	0.103	4.47802e-241	cDC
Dock10	8.55775e-245	0.70297	0.571	0.273	3.03372e-240	cDC
Rpl4	7.05922e-242	0.620618	0.92	0.685	2.50249e-237	cDC
Rpl29	2.61703e-238	0.579116	0.962	0.756	9.27738e-234	cDC
Ahr	9.20046e-238	0.626943	0.289	0.091	3.26156e-233	cDC
Clic4	1.15882e-237	0.766474	0.717	0.429	4.10803e-233	cDC
Ap1s3	6.17703e-237	0.252465	0.139	0.025	2.18976e-232	cDC
mt-Nd2	3.39398e-236	0.556778	0.948	0.678	1.20316e-231	cDC
Rpl41	7.20487e-236	0.490305	0.994	0.953	2.55413e-231	cDC
Otulinl	2.40905e-232	0.604543	0.527	0.24	8.54009e-228	cDC
Nap1l1	1.05061e-231	0.641398	0.645	0.348	3.72441e-227	cDC
Gm15987	1.75283e-231	0.402939	0.197	0.047	6.21378e-227	cDC
Map3k14	4.72981e-229	0.461221	0.236	0.065	1.67672e-224	cDC
Ptger4	6.20484e-228	0.411929	0.238	0.065	2.19962e-223	cDC
Dapp1	6.44044e-226	0.515684	0.347	0.125	2.28314e-221	cDC
Axl	6.91144e-225	0.654784	0.337	0.121	2.45011e-220	cDC
Irf4	6.20951e-224	0.424331	0.163	0.035	2.20127e-219	cDC
Fnbp1	1.40925e-223	0.694103	0.492	0.23	4.99577e-219	cDC
Hexb	1.64684e-223	0.689378	0.743	0.431	5.83806e-219	cDC
Nfkbie	3.63277e-222	0.644221	0.559	0.267	1.28782e-217	cDC
Gadd45b	6.08189e-222	0.661825	0.784	0.511	2.15603e-217	cDC
Nsa2	3.62349e-221	0.637686	0.757	0.475	1.28453e-216	cDC
Id2	1.23091e-219	0.910357	0.725	0.457	4.36356e-215	cDC
mt-Co3	3.23689e-219	0.470268	0.999	0.873	1.14748e-214	cDC
Atp5g2	9.15387e-218	0.615397	0.9	0.651	3.24505e-213	cDC
Rpl36	7.04479e-217	0.526047	0.957	0.772	2.49738e-212	cDC
Malt1	8.87386e-217	0.766325	0.43	0.181	3.14578e-212	cDC
Afdn	3.2775e-216	0.451492	0.302	0.103	1.16188e-211	cDC
Hnrnpa1	4.59883e-216	0.667326	0.685	0.411	1.63029e-211	cDC
Dusp5	3.12543e-215	0.711422	0.651	0.355	1.10797e-210	cDC
Phlpp1	5.23557e-215	0.339561	0.186	0.045	1.85601e-210	cDC
Jak2	3.40134e-213	0.67854	0.498	0.234	1.20577e-208	cDC
Rps27	1.83365e-212	0.446244	0.966	0.893	6.50029e-208	cDC
Rpl37	1.55532e-210	0.527461	0.972	0.866	5.5136e-206	cDC
Clcf1	1.8657e-210	0.369759	0.168	0.038	6.61389e-206	cDC
Plxdc2	4.07135e-210	0.464521	0.201	0.052	1.44329e-205	cDC
Uba52	6.05356e-210	0.564584	0.877	0.596	2.14599e-205	cDC
Dna2	1.31784e-209	0.328932	0.199	0.052	4.67174e-205	cDC
Nr4a1	1.36858e-207	0.703133	0.807	0.533	4.8516e-203	cDC
Stap1	3.6698e-207	0.4983	0.325	0.116	1.30094e-202	cDC
Cd40	3.74436e-207	0.679908	0.273	0.089	1.32737e-202	cDC
Dennd4a	1.22872e-206	0.612729	0.593	0.294	4.3558e-202	cDC
Tnni2	6.27682e-206	0.348721	0.149	0.032	2.22513e-201	cDC
Eif3k	1.74298e-204	0.595058	0.853	0.613	6.17886e-200	cDC
Ryr1	1.2394e-203	0.255782	0.128	0.024	4.39366e-199	cDC
Lrrk1	1.7223e-203	0.426995	0.281	0.094	6.10556e-199	cDC
Cysltr1	2.42197e-202	0.478267	0.299	0.104	8.58587e-198	cDC
Cd2ap	5.10488e-200	0.58757	0.469	0.218	1.80968e-195	cDC
mt-Nd4	1.70065e-199	0.52913	0.934	0.683	6.02879e-195	cDC
Mir155hg	3.71317e-199	0.318743	0.117	0.021	1.31632e-194	cDC
Gpr183	1.59822e-198	0.61392	0.292	0.102	5.66568e-194	cDC
Eef2	1.40194e-195	0.50242	0.965	0.845	4.96987e-191	cDC
Ndufa6	2.96523e-195	0.645324	0.82	0.581	1.05117e-190	cDC
Mpp6	3.35973e-195	0.538853	0.421	0.189	1.19102e-190	cDC
Rps25	1.17912e-194	0.523875	0.925	0.731	4.17999e-190	cDC
S100a4	4.93726e-194	0.798131	0.725	0.453	1.75026e-189	cDC
Pld4	2.10911e-193	0.547464	0.789	0.458	7.47678e-189	cDC
Rps28	3.47446e-193	0.550614	0.95	0.764	1.2317e-188	cDC
Mrtfa	1.00695e-192	0.414241	0.307	0.11	3.56964e-188	cDC
Gltp	1.0671e-191	0.550948	0.58	0.304	3.78287e-187	cDC
Pgls	2.76391e-191	0.58194	0.725	0.437	9.79807e-187	cDC
mt-Nd1	8.21284e-188	0.488951	0.968	0.726	2.91145e-183	cDC
mt-Co1	1.2705e-187	0.445341	0.999	0.901	4.50393e-183	cDC
Tent5c	2.07439e-187	0.41763	0.228	0.069	7.35372e-183	cDC
L1cam	1.86717e-186	0.296518	0.154	0.036	6.61911e-182	cDC
Pde4b	4.07922e-186	0.571073	0.727	0.443	1.44609e-181	cDC
Pfdn5	1.33035e-185	0.538538	0.889	0.712	4.71609e-181	cDC
Clec12a	7.71467e-185	0.585275	0.468	0.215	2.73485e-180	cDC
Mbtd1	2.30286e-184	0.395796	0.246	0.08	8.16362e-180	cDC
Itm2c	3.26321e-184	0.550432	0.638	0.356	1.15681e-179	cDC
Rps15	3.73754e-184	0.521821	0.893	0.666	1.32496e-179	cDC
Arhgap18	8.35895e-183	0.405328	0.316	0.119	2.96325e-178	cDC
Rpl36al	2.85124e-182	0.513429	0.902	0.597	1.01076e-177	cDC
Gdi2	3.10457e-182	0.654002	0.831	0.6	1.10057e-177	cDC
Zmiz2	3.71418e-181	0.463984	0.337	0.135	1.31668e-176	cDC
Plxnd1	1.02696e-180	0.478579	0.32	0.125	3.64058e-176	cDC
Fcgrt	1.31497e-179	0.28771	0.704	0.369	4.66158e-175	cDC
Atp5d	3.94743e-179	0.520635	0.88	0.65	1.39937e-174	cDC
Lat2	6.35231e-179	0.450689	0.467	0.214	2.2519e-174	cDC
Dpy19l1	8.71044e-178	0.425885	0.313	0.119	3.08785e-173	cDC
Lactb	9.50839e-178	0.444264	0.329	0.131	3.37072e-173	cDC
Tmem238	3.2169e-175	0.257408	0.143	0.033	1.14039e-170	cDC
Hspa8	1.60504e-174	0.424788	0.995	0.889	5.68985e-170	cDC
Icam1	1.4068e-173	0.820336	0.57	0.318	4.98711e-169	cDC
Dnajb14	1.26326e-172	0.417393	0.323	0.129	4.47826e-168	cDC
Irf2bp2	1.65558e-172	0.583063	0.747	0.482	5.86902e-168	cDC
Pvr	5.91854e-171	0.488087	0.31	0.124	2.09812e-166	cDC
Alcam	6.77108e-171	0.450067	0.455	0.211	2.40035e-166	cDC
Slamf8	8.08501e-170	0.355388	0.196	0.058	2.86614e-165	cDC
Tiam1	8.27084e-170	0.388849	0.257	0.089	2.93201e-165	cDC
Icosl	1.48449e-169	0.339391	0.216	0.067	5.26252e-165	cDC
Parp8	3.64885e-169	0.341348	0.197	0.059	1.29352e-164	cDC
Lfng	5.60649e-168	0.517002	0.48	0.235	1.9875e-163	cDC
mt-Cytb	1.37846e-167	0.356364	0.99	0.807	4.88662e-163	cDC
mt-Nd5	9.05291e-167	0.46295	0.868	0.588	3.20926e-162	cDC
Mycbp2	1.86983e-166	0.574965	0.53	0.284	6.62853e-162	cDC
Gnas	3.85712e-166	0.484167	0.821	0.551	1.36735e-161	cDC
Tm6sf1	2.09664e-164	0.535836	0.632	0.364	7.43257e-160	cDC
Aph1c	1.49412e-163	0.38324	0.278	0.103	5.29666e-159	cDC
Colgalt1	1.82772e-163	0.499928	0.522	0.272	6.47928e-159	cDC
CAAA01147332.1	2.23333e-163	0.511013	0.689	0.4	7.91714e-159	cDC
Ece1	3.14345e-162	0.63426	0.289	0.116	1.11435e-157	cDC
Cd86	1.52752e-161	0.551009	0.451	0.218	5.41507e-157	cDC
Rps29	3.01519e-161	0.452407	0.973	0.876	1.06889e-156	cDC
mt-Atp6	3.25296e-161	0.395442	0.994	0.843	1.15318e-156	cDC
Ccnd1	3.86577e-161	0.568533	0.333	0.138	1.37042e-156	cDC
Spint2	1.696e-158	0.382518	0.185	0.056	6.0123e-154	cDC
Tmem173	5.84672e-158	0.475759	0.359	0.156	2.07266e-153	cDC
Unc93b1	9.46139e-158	0.52615	0.857	0.572	3.35406e-153	cDC
Laptm5	1.28936e-157	0.450632	0.969	0.819	4.57079e-153	cDC
Serf2	2.40606e-157	0.420946	0.967	0.882	8.52948e-153	cDC
Rgs10	3.91792e-157	0.497263	0.637	0.357	1.3889e-152	cDC
Ywhah	6.41879e-157	0.600104	0.78	0.548	2.27546e-152	cDC
Stat5a	1.68986e-156	0.347421	0.197	0.061	5.99055e-152	cDC
Ext1	2.05598e-156	0.404102	0.279	0.107	7.28844e-152	cDC
Bhlhe40	8.20169e-156	0.513716	0.571	0.314	2.9075e-151	cDC
Agpat4	1.2773e-155	0.375165	0.271	0.102	4.52804e-151	cDC
Trf	3.06037e-155	0.481236	0.712	0.415	1.0849e-150	cDC
Srebf2	2.36762e-153	0.43526	0.328	0.138	8.39322e-149	cDC
Vrk1	7.72552e-152	0.433132	0.329	0.14	2.7387e-147	cDC
Tbc1d4	9.23254e-152	0.50589	0.197	0.063	3.27294e-147	cDC
Psme1	4.90335e-150	0.567455	0.839	0.633	1.73824e-145	cDC
Tmem123	6.22637e-150	0.543302	0.392	0.185	2.20725e-145	cDC
Socs3	6.27545e-150	0.597589	0.729	0.474	2.22465e-145	cDC
Dipk1a	1.52895e-149	0.33796	0.228	0.08	5.42012e-145	cDC
Mbnl1	1.6108e-149	0.469548	0.639	0.389	5.71029e-145	cDC
mt-Atp8	5.91887e-149	0.419751	0.838	0.549	2.09824e-144	cDC
Cadm1	6.06397e-148	0.454155	0.198	0.065	2.14968e-143	cDC
Plcb2	9.72722e-148	0.264998	0.163	0.046	3.4483e-143	cDC
Plekho1	1.76384e-147	0.474075	0.643	0.383	6.25283e-143	cDC
Rrad	7.99904e-147	0.631805	0.266	0.106	2.83566e-142	cDC
Nav1	1.20885e-146	0.357702	0.273	0.106	4.28536e-142	cDC
Eef1d	1.31836e-146	0.496058	0.707	0.461	4.67359e-142	cDC
Psmb8	1.18662e-145	0.521288	0.862	0.638	4.20655e-141	cDC
Eef1g	1.61194e-145	0.501027	0.73	0.481	5.71433e-141	cDC
Rpl38	2.93664e-145	0.445838	0.93	0.745	1.04104e-140	cDC
Casp6	6.37667e-145	0.415921	0.284	0.115	2.26053e-140	cDC
Pafah1b3	7.4836e-145	0.355321	0.223	0.078	2.65293e-140	cDC
Egr3	2.23264e-144	0.334417	0.152	0.041	7.91471e-140	cDC
Gpx1	9.1821e-144	0.381178	0.991	0.917	3.25506e-139	cDC
Jund	3.15413e-143	0.479496	0.964	0.828	1.11814e-138	cDC
Srsf9	1.4621e-142	0.461861	0.632	0.375	5.18315e-138	cDC
Asap1	5.23179e-142	0.422192	0.402	0.194	1.85467e-137	cDC
Eif3h	2.97305e-140	0.465217	0.787	0.554	1.05395e-135	cDC
Tnip2	3.42666e-140	0.402085	0.285	0.117	1.21475e-135	cDC
Cyb561a3	1.75803e-139	0.340897	0.227	0.082	6.2322e-135	cDC
Ptprc	2.95452e-138	0.448372	0.849	0.605	1.04738e-133	cDC
Il10ra	3.73711e-138	0.466406	0.541	0.293	1.3248e-133	cDC
Ppia	1.0054e-137	0.398665	0.993	0.857	3.56414e-133	cDC
Sh3bp1	1.22637e-137	0.437674	0.414	0.205	4.34749e-133	cDC
Rab11fip1	3.94362e-137	0.387496	0.36	0.159	1.39801e-132	cDC
Rilpl2	1.10078e-136	0.537513	0.581	0.341	3.90227e-132	cDC
5031439G07Rik	2.52012e-136	0.433427	0.568	0.321	8.93384e-132	cDC
Marcks	2.68037e-136	0.556223	0.772	0.544	9.50192e-132	cDC
1700025G04Rik	3.36643e-136	0.257862	0.139	0.038	1.1934e-131	cDC
Impdh2	1.16446e-135	0.455863	0.453	0.239	4.12803e-131	cDC
Ctdnep1	1.59577e-135	0.460232	0.4	0.203	5.657e-131	cDC
Shtn1	7.16746e-135	0.411611	0.344	0.157	2.54086e-130	cDC
Rnaset2a	4.08953e-134	0.442999	0.604	0.352	1.44974e-129	cDC
Polr1d	4.1828e-134	0.493827	0.718	0.492	1.4828e-129	cDC
Acer3	3.33431e-132	0.44511	0.485	0.265	1.18201e-127	cDC
Nme2	5.38862e-132	0.460046	0.901	0.65	1.91026e-127	cDC
Purb	8.71255e-132	0.515966	0.577	0.355	3.0886e-127	cDC
Rogdi	1.74416e-130	0.405551	0.239	0.092	6.18306e-126	cDC
Ccr7	2.4168e-130	0.861173	0.141	0.039	8.56754e-126	cDC
Tnfaip8	1.07388e-129	0.512883	0.502	0.289	3.80689e-125	cDC
Ero1lb	7.48106e-129	0.301168	0.226	0.084	2.65204e-124	cDC
Rtraf	5.65423e-128	0.471571	0.66	0.437	2.00443e-123	cDC
Slc38a1	3.99122e-127	0.392993	0.329	0.153	1.41489e-122	cDC
Slc4a7	4.42328e-127	0.348382	0.239	0.094	1.56805e-122	cDC
Fosb	1.06903e-125	0.526274	0.667	0.412	3.78973e-121	cDC
Orai1	1.25882e-125	0.501298	0.567	0.343	4.46253e-121	cDC
Mcub	3.37696e-125	0.49433	0.433	0.234	1.19713e-120	cDC
Cd72	5.56826e-125	0.533386	0.293	0.127	1.97395e-120	cDC
Osgep	7.08112e-125	0.361786	0.317	0.147	2.51026e-120	cDC
Tspan13	5.74979e-124	0.335938	0.519	0.273	2.0383e-119	cDC
Coq10b	4.08776e-122	0.429204	0.518	0.299	1.44911e-117	cDC
Hspe1	1.17526e-121	0.469189	0.645	0.422	4.16631e-117	cDC
Bcl2a1b	3.22243e-121	0.682236	0.552	0.345	1.14235e-116	cDC
Scimp	4.22412e-120	0.364522	0.241	0.096	1.49745e-115	cDC
Oaz1	6.65038e-120	0.369498	0.946	0.859	2.35756e-115	cDC
Rpl31	3.10096e-119	0.406717	0.828	0.615	1.09929e-114	cDC
Aebp2	3.4021e-118	0.364034	0.31	0.143	1.20604e-113	cDC
Rala	1.35405e-117	0.449813	0.529	0.316	4.8001e-113	cDC
Eif3e	1.59885e-117	0.432457	0.578	0.358	5.66793e-113	cDC
Ankrd44	2.54152e-117	0.327108	0.398	0.198	9.00967e-113	cDC
Sh3bgrl	2.83559e-117	0.413096	0.625	0.39	1.00522e-112	cDC
Erlin1	4.47182e-117	0.316904	0.227	0.089	1.58526e-112	cDC
Smdt1	3.26024e-115	0.453027	0.771	0.562	1.15576e-110	cDC
Ccr5	3.9425e-115	0.460773	0.533	0.305	1.39762e-110	cDC
Cx3cr1	5.57773e-115	0.370947	0.213	0.08	1.9773e-110	cDC
Zfp385a	2.18451e-114	0.319327	0.271	0.117	7.74408e-110	cDC
Rps27l	2.66288e-114	0.488034	0.721	0.51	9.43992e-110	cDC
Taok3	1.21274e-113	0.386471	0.475	0.266	4.29916e-109	cDC
Irf5	1.91923e-113	0.419174	0.659	0.414	6.80366e-109	cDC
Tmem131	2.80158e-113	0.423609	0.408	0.216	9.93159e-109	cDC
Zfp516	7.13847e-113	0.309733	0.23	0.092	2.53059e-108	cDC
Sh3bgrl3	8.18143e-113	0.395798	0.927	0.797	2.90032e-108	cDC
Il1b	2.78824e-112	0.288444	0.825	0.604	9.88431e-108	cDC
Man2b1	4.71439e-112	0.441469	0.797	0.562	1.67125e-107	cDC
Nuak2	5.74686e-112	0.314426	0.334	0.158	2.03726e-107	cDC
Plscr1	5.85089e-111	0.522739	0.313	0.152	2.07414e-106	cDC
Ssr4	2.95843e-110	0.419075	0.789	0.582	1.04876e-105	cDC
Sec61b	3.44063e-110	0.468511	0.806	0.613	1.2197e-105	cDC
Tmem50b	5.22359e-110	0.342937	0.319	0.153	1.85176e-105	cDC
Mmp12	6.21146e-110	0.476556	0.107	0.028	2.20196e-105	cDC
Rps18	1.42629e-109	0.33855	0.766	0.516	5.05618e-105	cDC
Anp32b	1.63448e-109	0.373924	0.689	0.443	5.79424e-105	cDC
Arhgef6	1.67498e-109	0.359245	0.323	0.156	5.93782e-105	cDC
Dennd1b	1.93345e-109	0.35972	0.323	0.157	6.85409e-105	cDC
Bach1	2.13979e-109	0.574113	0.519	0.32	7.58557e-105	cDC
Fh1	2.1439e-109	0.412095	0.38	0.2	7.60014e-105	cDC
Kdm2b	3.75624e-109	0.306965	0.262	0.114	1.33159e-104	cDC
Elovl5	1.1815e-108	0.297842	0.263	0.115	4.18841e-104	cDC
Ids	2.54746e-107	0.296742	0.221	0.089	9.03074e-103	cDC
Dock8	1.43874e-105	0.384637	0.508	0.294	5.10033e-101	cDC
Mpeg1	1.66795e-105	0.561234	0.707	0.488	5.91288e-101	cDC
Lrrc8c	2.99838e-105	0.316338	0.252	0.11	1.06293e-100	cDC
Ahnak	4.48616e-105	0.459247	0.922	0.723	1.59034e-100	cDC
Cd300a	7.76063e-105	0.430481	0.528	0.312	2.75114e-100	cDC
Ptpro	9.70541e-105	0.370418	0.349	0.177	3.44057e-100	cDC
St3gal4	1.71925e-104	0.354503	0.356	0.18	6.09474e-100	cDC
Znrf2	1.94949e-104	0.344178	0.352	0.181	6.91096e-100	cDC
Cdk14	4.59068e-104	0.278845	0.197	0.076	1.6274e-99	cDC
Nfe2l2	6.23976e-104	0.480706	0.689	0.488	2.21199e-99	cDC
Dot1l	1.64269e-102	0.37198	0.293	0.139	5.82333e-98	cDC
Gatm	3.03868e-102	0.369649	0.504	0.289	1.07721e-97	cDC
Cdkn1a	3.66107e-102	0.412724	0.916	0.787	1.29785e-97	cDC
Cox7a2l	3.79019e-102	0.388997	0.615	0.398	1.34362e-97	cDC
P2ry14	5.88726e-102	0.309278	0.155	0.054	2.08703e-97	cDC
Baz1a	1.24361e-101	0.380581	0.536	0.322	4.40859e-97	cDC
Ass1	2.74168e-101	0.406823	0.386	0.2	9.71926e-97	cDC
Hfe	3.61201e-101	0.381159	0.293	0.142	1.28046e-96	cDC
Ahcyl2	7.43608e-100	0.323002	0.245	0.109	2.63609e-95	cDC
Csrnp1	1.25153e-99	0.351829	0.698	0.467	4.43666e-95	cDC
Anp32e	7.75377e-99	0.36029	0.455	0.267	2.74871e-94	cDC
Ebi3	1.00086e-98	0.318585	0.322	0.155	3.54804e-94	cDC
H2afv	1.1609e-98	0.250588	0.434	0.232	4.11539e-94	cDC
Rpl22l1	2.08273e-98	0.381223	0.679	0.461	7.38328e-94	cDC
Hnrnpa0	8.19908e-98	0.378024	0.708	0.496	2.90657e-93	cDC
Nudt21	8.4688e-98	0.339613	0.422	0.239	3.00219e-93	cDC
Ppib	2.28407e-97	0.366082	0.867	0.669	8.09704e-93	cDC
Btg2	3.12372e-97	0.306698	0.936	0.797	1.10736e-92	cDC
Pdia3	1.07033e-96	0.375894	0.832	0.59	3.79433e-92	cDC
Itprid2	1.21956e-96	0.390153	0.404	0.225	4.32334e-92	cDC
Arhgap15	1.90419e-96	0.253328	0.294	0.137	6.75035e-92	cDC
Tacc1	2.50104e-96	0.369369	0.484	0.292	8.8662e-92	cDC
Ubl3	4.21436e-96	0.419224	0.6	0.408	1.49399e-91	cDC
Cfp	9.28569e-96	0.505436	0.668	0.457	3.29178e-91	cDC
Rin3	1.58187e-95	0.297634	0.426	0.231	5.60772e-91	cDC
Csnk1g3	1.99597e-95	0.287015	0.294	0.141	7.07571e-91	cDC
Ccnd2	6.15339e-95	0.645306	0.377	0.215	2.18138e-90	cDC
Atp6v0a2	1.04088e-94	0.343651	0.278	0.134	3.68991e-90	cDC
Jarid2	1.55648e-94	0.351345	0.42	0.234	5.51773e-90	cDC
Pomp	2.20447e-93	0.434776	0.775	0.588	7.81484e-89	cDC
Ikbkb	2.61783e-93	0.348145	0.434	0.248	9.28022e-89	cDC
Etv6	6.12529e-93	0.334975	0.369	0.198	2.17142e-88	cDC
Cct4	9.20318e-93	0.377401	0.531	0.34	3.26253e-88	cDC
Plekho2	1.42005e-92	0.392028	0.627	0.412	5.03406e-88	cDC
Bloc1s2	1.90819e-92	0.332763	0.327	0.172	6.76452e-88	cDC
Abhd17a	2.81308e-92	0.344896	0.44	0.258	9.97238e-88	cDC
Hnrnpa3	3.30067e-92	0.355589	0.854	0.662	1.17009e-87	cDC
Znrd1	5.32339e-92	0.362255	0.398	0.229	1.88714e-87	cDC
Nptn	6.19976e-92	0.387564	0.636	0.43	2.19782e-87	cDC
Pcbp2	8.9361e-92	0.391645	0.583	0.391	3.16785e-87	cDC
Swap70	3.47544e-91	0.325457	0.291	0.142	1.23204e-86	cDC
Tbca	4.95016e-91	0.378542	0.56	0.374	1.75483e-86	cDC
Plcg2	1.68544e-90	0.334025	0.378	0.207	5.97489e-86	cDC
Anpep	1.9851e-90	0.262975	0.202	0.082	7.03717e-86	cDC
Fem1c	2.39185e-90	0.322419	0.462	0.27	8.47911e-86	cDC
Myadm	2.63328e-90	0.370409	0.577	0.376	9.33497e-86	cDC
Rap2a	1.52577e-89	0.421984	0.37	0.207	5.40886e-85	cDC
Snrpe	1.57932e-88	0.35098	0.618	0.424	5.59869e-84	cDC
Snrpg	2.54263e-88	0.351777	0.662	0.466	9.01363e-84	cDC
Psmb9	2.72727e-88	0.489972	0.671	0.48	9.66819e-84	cDC
Twf2	3.47984e-88	0.369323	0.557	0.366	1.2336e-83	cDC
Cybb	3.52179e-88	0.482968	0.699	0.498	1.24848e-83	cDC
Aif1	4.85265e-88	0.433487	0.553	0.347	1.72026e-83	cDC
Evi2a	5.90049e-88	0.310192	0.373	0.203	2.09172e-83	cDC
Eif3m	6.65013e-88	0.350933	0.535	0.343	2.35747e-83	cDC
Unc119	1.10718e-87	0.365136	0.355	0.191	3.92496e-83	cDC
Cyp4f16	1.3232e-87	0.301144	0.191	0.079	4.69075e-83	cDC
Arl4c	1.462e-87	0.4111	0.556	0.354	5.18281e-83	cDC
Npm3	1.76795e-87	0.294724	0.333	0.177	6.26738e-83	cDC
Pik3cb	2.72737e-87	0.271783	0.189	0.078	9.66852e-83	cDC
Mink1	2.92838e-87	0.271605	0.254	0.119	1.03811e-82	cDC
Il21r	5.63263e-87	0.301839	0.198	0.083	1.99677e-82	cDC
Trps1	1.85897e-86	0.27372	0.268	0.128	6.59003e-82	cDC
Ifnar1	2.26713e-86	0.355976	0.458	0.273	8.03698e-82	cDC
Abracl	3.52021e-86	0.350827	0.665	0.465	1.24791e-81	cDC
Anxa5	4.11204e-86	0.28597	0.873	0.614	1.45772e-81	cDC
Ccdc50	4.72964e-86	0.340662	0.406	0.235	1.67666e-81	cDC
Pdcd4	6.89562e-86	0.25954	0.21	0.091	2.4445e-81	cDC
Cox5a	7.85394e-86	0.3694	0.786	0.584	2.78422e-81	cDC
Set	1.76941e-85	0.361935	0.62	0.428	6.27257e-81	cDC
Tmem51	2.43612e-85	0.272693	0.195	0.083	8.63606e-81	cDC
Glud1	6.01265e-85	0.344634	0.736	0.528	2.13148e-80	cDC
Rp2	4.2241e-84	0.266314	0.28	0.138	1.49744e-79	cDC
Slc35c2	5.34686e-84	0.289683	0.287	0.145	1.89546e-79	cDC
Zc3h12a	2.94586e-83	0.280031	0.473	0.283	1.04431e-78	cDC
Piezo1	6.55557e-83	0.323581	0.351	0.193	2.32395e-78	cDC
Sertad2	9.2481e-83	0.320679	0.283	0.144	3.27845e-78	cDC
Grcc10	2.18382e-82	0.335106	0.671	0.463	7.74165e-78	cDC
Prex1	2.47317e-82	0.295829	0.432	0.25	8.76739e-78	cDC
Timd4	2.97911e-82	0.358634	0.124	0.042	1.0561e-77	cDC
Uck2	3.42165e-82	0.308331	0.282	0.143	1.21297e-77	cDC
Tgfb1	7.61802e-82	0.343919	0.721	0.495	2.70059e-77	cDC
Akap13	1.4318e-81	0.333594	0.648	0.449	5.07574e-77	cDC
Prkar2a	1.48023e-81	0.353292	0.274	0.144	5.24741e-77	cDC
Trim35	1.85374e-81	0.400329	0.233	0.113	6.57149e-77	cDC
Sdf2l1	1.94136e-81	0.314194	0.528	0.323	6.88213e-77	cDC
Eif4b	3.02086e-81	0.340911	0.512	0.329	1.07089e-76	cDC
Ank	4.28024e-81	0.312529	0.248	0.122	1.51735e-76	cDC
mt-Nd3	9.97293e-81	0.271665	0.537	0.329	3.5354e-76	cDC
Ube2f	1.05503e-80	0.336286	0.433	0.265	3.74007e-76	cDC
Txndc15	4.16625e-80	0.385057	0.304	0.167	1.47693e-75	cDC
Smim3	7.62747e-80	0.335498	0.349	0.195	2.70394e-75	cDC
Slc1a5	9.29095e-80	0.255514	0.266	0.131	3.29364e-75	cDC
Snx20	1.66728e-79	0.289379	0.617	0.414	5.9105e-75	cDC
Tagap	1.76262e-79	0.312902	0.229	0.106	6.24848e-75	cDC
Havcr2	5.09808e-79	0.332093	0.249	0.121	1.80727e-74	cDC
2410006H16Rik	2.25272e-78	0.413786	0.612	0.434	7.98591e-74	cDC
Higd2a	5.18604e-78	0.37252	0.543	0.366	1.83845e-73	cDC
Cdc37	6.67105e-78	0.323002	0.536	0.353	2.36489e-73	cDC
Uvrag	6.96537e-78	0.295061	0.428	0.254	2.46922e-73	cDC
Acaa1a	1.1133e-77	0.300456	0.401	0.237	3.94666e-73	cDC
Atpif1	1.37627e-77	0.352583	0.693	0.49	4.87888e-73	cDC
Tnfrsf13b	2.18484e-77	0.252961	0.242	0.117	7.74524e-73	cDC
Ccdc107	2.34832e-77	0.271174	0.231	0.112	8.3248e-73	cDC
Pid1	3.23869e-77	0.337886	0.536	0.34	1.14811e-72	cDC
Tagln2	5.51981e-77	0.375977	0.851	0.659	1.95677e-72	cDC
Fam49b	1.41324e-76	0.334959	0.733	0.517	5.00995e-72	cDC
Scpep1	1.50131e-76	0.307496	0.516	0.325	5.32214e-72	cDC
Cnn2	5.72448e-76	0.28134	0.61	0.414	2.02933e-71	cDC
Nfkbib	6.16933e-76	0.364175	0.508	0.331	2.18703e-71	cDC
Arhgap26	1.1067e-75	0.266506	0.262	0.131	3.92326e-71	cDC
Rps17	1.11761e-75	0.313309	0.851	0.644	3.96192e-71	cDC
Acvrl1	1.20196e-75	0.270196	0.191	0.085	4.26095e-71	cDC
Arid4a	1.32002e-75	0.313818	0.403	0.237	4.67948e-71	cDC
Dpysl2	1.68543e-75	0.327367	0.307	0.17	5.97486e-71	cDC
Siah2	3.43474e-75	0.259674	0.264	0.134	1.21762e-70	cDC
Ifngr1	7.89709e-75	0.339461	0.655	0.459	2.79952e-70	cDC
Cyb5a	1.04078e-73	0.300034	0.533	0.354	3.68955e-69	cDC
Ncoa7	4.38678e-73	0.368077	0.258	0.133	1.55511e-68	cDC
Nop58	3.56363e-72	0.308139	0.309	0.17	1.26331e-67	cDC
Efr3a	5.88647e-72	0.287902	0.336	0.193	2.08675e-67	cDC
Chd4	1.05718e-71	0.352738	0.604	0.419	3.74769e-67	cDC
Plekhm3	4.69121e-71	0.258509	0.25	0.126	1.66303e-66	cDC
Id3	5.9896e-71	0.895036	0.384	0.242	2.12331e-66	cDC
Csk	6.56652e-71	0.272706	0.496	0.313	2.32783e-66	cDC
H13	7.12535e-71	0.315555	0.613	0.424	2.52593e-66	cDC
Phactr2	1.32196e-70	0.261487	0.209	0.1	4.68635e-66	cDC
Slk	1.41796e-70	0.335491	0.515	0.342	5.02668e-66	cDC
Relb	2.94926e-70	0.269987	0.265	0.137	1.04551e-65	cDC
Cct2	6.0759e-70	0.332959	0.569	0.394	2.15391e-65	cDC
Tmed3	1.00114e-69	0.30208	0.446	0.28	3.54906e-65	cDC
Pold4	2.49395e-69	0.327381	0.482	0.314	8.84107e-65	cDC
Tomm20	2.78219e-69	0.295863	0.655	0.454	9.86287e-65	cDC
Mef2c	5.96183e-69	0.265069	0.378	0.223	2.11347e-64	cDC
Aldh9a1	6.2019e-69	0.288296	0.307	0.173	2.19857e-64	cDC
Bcl3	7.13227e-69	0.296764	0.5	0.319	2.52839e-64	cDC
Taf10	9.61206e-69	0.286754	0.681	0.469	3.40747e-64	cDC
Hipk2	1.25753e-68	0.283815	0.267	0.142	4.45793e-64	cDC
Runx1	2.04757e-67	0.289834	0.481	0.302	7.25864e-63	cDC
Clec2d	2.2344e-67	0.275971	0.528	0.344	7.92095e-63	cDC
Macf1	3.81298e-67	0.356518	0.574	0.406	1.3517e-62	cDC
Zfp36l1	1.04336e-66	0.395006	0.798	0.64	3.69871e-62	cDC
D16Ertd472e	1.11343e-66	0.294764	0.259	0.135	3.9471e-62	cDC
2023-03-02	1.867e-66	0.25427	0.394	0.236	6.61851e-62	cDC
Polr2e	1.95963e-66	0.295372	0.439	0.283	6.94687e-62	cDC
Dnaja1	3.59327e-66	0.320941	0.736	0.57	1.27381e-61	cDC
Akap9	4.91864e-66	0.282591	0.278	0.153	1.74366e-61	cDC
Limd2	7.19126e-66	0.351669	0.51	0.336	2.5493e-61	cDC
Calm1	7.89887e-66	0.279921	0.965	0.883	2.80015e-61	cDC
Dek	8.76543e-66	0.25546	0.547	0.362	3.10734e-61	cDC
Cd80	8.88092e-66	0.296926	0.24	0.122	3.14828e-61	cDC
Birc3	9.49913e-66	0.308075	0.422	0.261	3.36744e-61	cDC
Gm6377	1.06891e-65	0.288748	0.249	0.129	3.7893e-61	cDC
Igbp1	1.89044e-65	0.277777	0.327	0.192	6.70163e-61	cDC
Nrip1	3.04201e-65	0.268822	0.283	0.155	1.07839e-60	cDC
Il2rg	5.76118e-65	0.333039	0.46	0.298	2.04234e-60	cDC
Ppp1r9b	1.6972e-64	0.275689	0.361	0.215	6.01656e-60	cDC
Dyrk2	1.93247e-64	0.270911	0.207	0.102	6.85061e-60	cDC
Limd1	5.66958e-64	0.261737	0.3	0.171	2.00987e-59	cDC
Cldnd1	1.55382e-63	0.327152	0.326	0.194	5.50828e-59	cDC
Uqcrfs1	1.87244e-63	0.301883	0.627	0.45	6.63779e-59	cDC
Ptp4a2	1.90919e-63	0.293201	0.631	0.454	6.76808e-59	cDC
Pitpna	2.00164e-63	0.315447	0.84	0.671	7.0958e-59	cDC
Map4k4	2.57947e-63	0.316657	0.506	0.343	9.14423e-59	cDC
Crem	3.48452e-63	0.286158	0.251	0.133	1.23526e-58	cDC
Herpud1	7.86702e-63	0.332532	0.512	0.347	2.78886e-58	cDC
Vim	1.94692e-62	0.260951	0.969	0.828	6.90183e-58	cDC
Sema4d	1.96135e-62	0.255757	0.34	0.195	6.95298e-58	cDC
Elmo2	2.11271e-62	0.256645	0.256	0.138	7.48956e-58	cDC
Atrx	2.57867e-62	0.281346	0.488	0.325	9.14138e-58	cDC
Ybx3	9.04045e-62	0.315362	0.434	0.288	3.20484e-57	cDC
Tm2d2	9.41828e-62	0.31528	0.524	0.361	3.33878e-57	cDC
Mlec	9.58405e-62	0.265379	0.329	0.193	3.39754e-57	cDC
Sulf2	4.1508e-61	0.278138	0.243	0.129	1.47146e-56	cDC
Pip5k1c	4.40514e-61	0.253857	0.355	0.211	1.56162e-56	cDC
Nfkb2	5.77173e-61	0.254848	0.329	0.192	2.04608e-56	cDC
Sumo2	7.11618e-61	0.279733	0.751	0.58	2.52269e-56	cDC
Tctex1d2	1.06444e-60	0.298841	0.367	0.23	3.77342e-56	cDC
Marcksl1	1.07872e-60	0.30144	0.771	0.597	3.82408e-56	cDC
Nol7	1.81117e-60	0.278701	0.47	0.313	6.4206e-56	cDC
Coro1b	1.86418e-60	0.278745	0.671	0.473	6.60854e-56	cDC
Fuca1	1.92338e-60	0.287205	0.705	0.508	6.81838e-56	cDC
Paf1	2.69225e-60	0.281445	0.31	0.182	9.54403e-56	cDC
G3bp1	9.55223e-60	0.278909	0.444	0.293	3.38626e-55	cDC
Srsf3	1.45852e-59	0.302362	0.721	0.56	5.17046e-55	cDC
Clec4a3	1.4966e-59	0.358477	0.428	0.278	5.30544e-55	cDC
H2-T23	1.60289e-59	0.30562	0.474	0.31	5.68226e-55	cDC
Arpc2	1.76051e-59	0.252274	0.959	0.882	6.24102e-55	cDC
C1qbp	1.98932e-59	0.275304	0.415	0.268	7.05215e-55	cDC
Srsf7	2.90711e-59	0.280717	0.618	0.449	1.03057e-54	cDC
Sbno2	4.6064e-59	0.306125	0.498	0.338	1.63297e-54	cDC
Ccdc12	5.4103e-59	0.312227	0.598	0.446	1.91795e-54	cDC
Mapk14	1.6824e-58	0.258304	0.427	0.274	5.96409e-54	cDC
Pim3	1.86007e-58	0.267731	0.359	0.223	6.59396e-54	cDC
Lmo2	2.23597e-58	0.258942	0.387	0.239	7.9265e-54	cDC
Fgl2	2.65053e-57	0.423795	0.491	0.336	9.39612e-53	cDC
Mrpl24	1.81902e-56	0.273403	0.365	0.234	6.44842e-52	cDC
Foxp1	4.00828e-55	0.276801	0.418	0.274	1.42093e-50	cDC
Atp5f1	2.82034e-54	0.254593	0.739	0.533	9.99811e-50	cDC
Rnf19b	7.28263e-54	0.318826	0.353	0.223	2.58169e-49	cDC
Itpkb	8.75667e-54	0.324832	0.459	0.309	3.10424e-49	cDC
Ciao2b	5.57815e-53	0.261118	0.41	0.276	1.97746e-48	cDC
Mrpl52	4.94463e-52	0.26852	0.614	0.461	1.75287e-47	cDC
Gas5	5.72411e-52	0.251094	0.404	0.271	2.0292e-47	cDC
Commd8	7.67966e-52	0.28293	0.331	0.212	2.72244e-47	cDC
Cpne3	6.19799e-51	0.266499	0.35	0.224	2.19719e-46	cDC
Tap2	1.54835e-50	0.323448	0.47	0.327	5.48889e-46	cDC
Lsm6	2.2814e-50	0.254828	0.332	0.212	8.08756e-46	cDC
Brk1	4.82575e-50	0.265494	0.738	0.578	1.71073e-45	cDC
Rftn1	2.90147e-49	0.262963	0.303	0.187	1.02857e-44	cDC
Itga5	3.49822e-49	0.330248	0.368	0.243	1.24012e-44	cDC
Dnajc7	3.57682e-48	0.290099	0.37	0.247	1.26798e-43	cDC
Rbpj	5.307e-48	0.290446	0.475	0.328	1.88133e-43	cDC
Ap1s2	7.63144e-48	0.288807	0.379	0.244	2.70534e-43	cDC
Arpc5l	4.91735e-47	0.25004	0.342	0.224	1.7432e-42	cDC
Errfi1	4.31138e-46	0.368082	0.317	0.2	1.52838e-41	cDC
Pfkp	1.40912e-44	0.315114	0.414	0.287	4.99533e-40	cDC
Mkrn1	2.16227e-44	0.333035	0.595	0.443	7.66524e-40	cDC
Zfand5	5.59854e-44	0.318376	0.701	0.564	1.98468e-39	cDC
Rab7b	2.1278e-40	0.375128	0.363	0.253	7.54304e-36	cDC
Irf8	2.38479e-40	0.800823	0.439	0.34	8.45407e-36	cDC
Med29	1.78567e-39	0.252886	0.261	0.167	6.33021e-35	cDC
Txnrd1	1.55364e-38	0.282414	0.359	0.249	5.50764e-34	cDC
Rgs1	3.34537e-38	0.275166	0.495	0.364	1.18594e-33	cDC
Ptgs2	3.24605e-34	0.279552	0.306	0.201	1.15072e-29	cDC
Clec4a2	4.6914e-31	0.250632	0.454	0.336	1.6631e-26	cDC
Timp1	1.53682e-24	0.27486	0.172	0.11	5.44803e-20	cDC
Ppt1	8.48842e-20	0.49225	0.406	0.338	3.00914e-15	cDC
Clec4n	6.79568e-18	0.267398	0.353	0.274	2.40907e-13	cDC
Sdc4	4.1216e-17	0.256703	0.542	0.455	1.46111e-12	cDC
COX1	0	7.01188	1	0.01	0	CM
CYTB	0	6.88403	1	0.01	0	CM
ND1	0	6.83329	1	0.01	0	CM
ND4	0	6.27654	1	0.01	0	CM
ND2	0	6.09457	1	0.01	0	CM
Tnni3	0	6.04781	0.999	0.04	0	CM
Tnnt2	0	5.95922	1	0.073	0	CM
Slc25a4	0	5.92917	1	0.136	0	CM
ND5	0	5.85762	0.999	0.01	0	CM
Myl3	0	5.81824	1	0.037	0	CM
Ankrd1	0	5.71613	0.999	0.045	0	CM
Tpm1	0	5.70169	0.999	0.155	0	CM
Mb	0	5.65116	0.999	0.029	0	CM
Actc1	0	5.60945	0.999	0.034	0	CM
Fabp3	0	5.52128	0.999	0.057	0	CM
Rn18s-rs5	0	5.341	0.998	0.01	0	CM
Cox6a2	0	5.27014	1	0.048	0	CM
Myl2	0	5.0667	0.998	0.034	0	CM
Tnnc1	0	5.03822	0.998	0.039	0	CM
Ttn	0	4.91038	0.998	0.022	0	CM
Ckmt2	0	4.89558	0.996	0.013	0	CM
Csrp3	0	4.87113	0.998	0.025	0	CM
Hspb7	0	4.82441	0.997	0.022	0	CM
Atp5pb	0	4.77913	0.998	0.01	0	CM
Acta1	0	4.55722	0.994	0.023	0	CM
Mdh1	0	4.46688	0.999	0.374	0	CM
Cryab	0	4.46513	0.999	0.049	0	CM
Pln	0	4.45666	0.995	0.031	0	CM
Lpl	0	4.43852	0.998	0.155	0	CM
Crip2	0	4.38384	0.995	0.069	0	CM
Ldhb	0	4.38295	0.997	0.054	0	CM
Nppb	0	4.34224	0.995	0.016	0	CM
Clu	0	4.20969	0.991	0.019	0	CM
Atp2a2	0	4.19839	0.999	0.328	0	CM
Fhl2	0	4.14269	0.985	0.023	0	CM
Cd36	0	4.09441	0.999	0.188	0	CM
Ech1	0	4.09183	0.997	0.322	0	CM
Cox7a1	0	4.02305	0.994	0.03	0	CM
Myoz2	0	4.01687	0.994	0.023	0	CM
Actn2	0	3.97144	0.996	0.019	0	CM
Ndrg2	0	3.96096	0.994	0.026	0	CM
Atp5g1	0	3.89313	1	0.552	0	CM
Eno3	0	3.78807	0.982	0.034	0	CM
Hspb6	0	3.78319	0.965	0.023	0	CM
ND6	0	3.75942	0.992	0.01	0	CM
Uqcr11	0	3.71608	0.998	0.446	0	CM
Pgam2	0	3.70806	0.99	0.017	0	CM
Cox8b	0	3.67625	0.995	0.017	0	CM
Fhl1	0	3.58328	0.941	0.018	0	CM
Hadhb	0	3.57589	0.988	0.195	0	CM
Myh6	0	3.52556	0.992	0.034	0	CM
Pdlim5	0	3.48496	0.997	0.227	0	CM
Ptgds	0	3.47314	0.985	0.011	0	CM
Ckm	0	3.45082	0.952	0.025	0	CM
Tcap	0	3.44815	0.983	0.037	0	CM
S100a1	0	3.43057	0.997	0.254	0	CM
Atp5c1	0	3.37714	0.998	0.554	0	CM
Mybpc3	0	3.33289	0.979	0.017	0	CM
Sdhc	0	3.32112	0.992	0.265	0	CM
Sdhb	0	3.30453	0.998	0.495	0	CM
Uqcrb	0	3.19008	0.997	0.465	0	CM
Ndufa5	0	3.18971	0.994	0.227	0	CM
Idh3g	0	3.15027	0.986	0.217	0	CM
Smpx	0	3.14724	0.991	0.016	0	CM
Cox6c	0	3.13131	0.999	0.619	0	CM
Tuba4a	0	3.09837	0.944	0.194	0	CM
Ndufa11	0	3.09104	0.997	0.417	0	CM
Idh3a	0	3.05836	0.975	0.132	0	CM
Cycs	0	3.04537	0.997	0.56	0	CM
Cox7b	0	3.03724	0.997	0.467	0	CM
Atp5a1	0	3.01208	0.997	0.592	0	CM
Popdc2	0	2.98341	0.966	0.013	0	CM
Mgst3	0	2.97939	0.986	0.147	0	CM
Casq2	0	2.95176	0.957	0.011	0	CM
Fxyd1	0	2.93475	0.992	0.025	0	CM
Art3	0	2.92211	0.974	0.019	0	CM
Ndufb5	0	2.92182	0.995	0.4	0	CM
Ndufa4	0	2.91954	0.998	0.554	0	CM
Cs	0	2.91752	0.974	0.273	0	CM
Ndufa1	0	2.91716	0.995	0.389	0	CM
Cfl2	0	2.91428	0.972	0.076	0	CM
Pdhb	0	2.91022	0.983	0.188	0	CM
Ndufs6	0	2.88863	0.995	0.315	0	CM
Uqcrq	0	2.8854	0.999	0.567	0	CM
Atp5j	0	2.87268	0.998	0.593	0	CM
Acaa2	0	2.86647	0.982	0.215	0	CM
Des	0	2.86018	0.984	0.029	0	CM
Nmrk2	0	2.84802	0.814	0.011	0	CM
Sdhd	0	2.82459	0.992	0.413	0	CM
Ndufv1	0	2.81926	0.99	0.244	0	CM
Ldb3	0	2.81523	0.966	0.012	0	CM
Gstm1	0	2.79647	0.975	0.165	0	CM
Sdha	0	2.79534	0.975	0.292	0	CM
Acadm	0	2.78747	0.974	0.128	0	CM
Gja1	0	2.76881	0.977	0.021	0	CM
Ndufa9	0	2.75672	0.983	0.186	0	CM
Gm13394	0	2.74313	0.97	0.009	0	CM
Gpihbp1	0	2.73237	0.881	0.021	0	CM
Prdx2	0	2.72273	0.985	0.377	0	CM
Ndufv2	0	2.71184	0.991	0.377	0	CM
Ndufb4b	0	2.68709	0.985	0.01	0	CM
Lrrc10	0	2.65725	0.957	0.013	0	CM
Mrpl42	0	2.65148	0.988	0.271	0	CM
Pde4dip	0	2.65143	0.963	0.066	0	CM
Acta2	0	2.64996	0.918	0.028	0	CM
Nppa	0	2.64633	0.881	0.033	0	CM
Uqcrh	0	2.6169	0.997	0.615	0	CM
Adprhl1	0	2.60906	0.866	0.011	0	CM
Prdx3	0	2.60041	0.947	0.189	0	CM
Trdn	0	2.59786	0.983	0.012	0	CM
Uqcrc2	0	2.58593	0.972	0.255	0	CM
Idh3b	0	2.58351	0.975	0.285	0	CM
Cox6b1	0	2.58037	0.998	0.669	0	CM
Atp5mpl	0	2.57336	0.994	0.464	0	CM
Uqcrc1	0	2.55863	0.973	0.412	0	CM
Cox7a2	0	2.55467	0.995	0.566	0	CM
Uqcr10	0	2.54235	0.997	0.448	0	CM
Lrrc2	0	2.54118	0.945	0.01	0	CM
Srl	0	2.51441	0.941	0.012	0	CM
Ndufs1	0	2.51186	0.938	0.118	0	CM
Sucla2	0	2.51139	0.957	0.135	0	CM
Vdac1	0	2.50014	0.978	0.313	0	CM
Suclg1	0	2.49836	0.973	0.194	0	CM
Ndufa12	0	2.49438	0.992	0.316	0	CM
Mdh2	0	2.48571	0.994	0.535	0	CM
Cox7c	0	2.48498	0.996	0.536	0	CM
Ak1	0	2.47087	0.927	0.024	0	CM
Pdk4	0	2.46187	0.824	0.014	0	CM
Atp5h	0	2.45671	0.997	0.656	0	CM
Ndufb9	0	2.44306	0.995	0.543	0	CM
Atp5b	0	2.4405	0.996	0.69	0	CM
Ndufs7	0	2.43726	0.992	0.437	0	CM
Ndufa2	0	2.43559	0.997	0.483	0	CM
Ppp1cb	0	2.43236	0.977	0.232	0	CM
Ryr2	0	2.4295	0.962	0.011	0	CM
Apoo	0	2.42867	0.959	0.054	0	CM
Pdha1	0	2.41517	0.938	0.182	0	CM
Ogdh	0	2.40838	0.957	0.225	0	CM
Atp5o	0	2.40206	0.997	0.512	0	CM
Acot13	0	2.40037	0.98	0.139	0	CM
Decr1	0	2.39055	0.952	0.047	0	CM
Phyh	0	2.38732	0.949	0.226	0	CM
F830016B08Rik	0	2.37841	0.784	0.03	0	CM
Hadh	0	2.37839	0.907	0.111	0	CM
Nexn	0	2.36936	0.974	0.014	0	CM
LOC100044627	0	2.36296	0.979	0.01	0	CM
LOC100862455	0	2.36296	0.979	0.01	0	CM
Hspb8	0	2.35271	0.933	0.013	0	CM
Myom2	0	2.34605	0.955	0.013	0	CM
Etfdh	0	2.34203	0.909	0.093	0	CM
Apobec2	0	2.34152	0.957	0.012	0	CM
Got1	0	2.32799	0.969	0.236	0	CM
Ghitm	0	2.32431	0.984	0.397	0	CM
Asb11	0	2.32198	0.9	0.01	0	CM
Ivns1abp	0	2.29607	0.97	0.143	0	CM
Atp5j2	0	2.29582	0.996	0.591	0	CM
Acat1	0	2.2938	0.925	0.213	0	CM
Skp1	0	2.29288	0.951	0.01	0	CM
Lmod2	0	2.29085	0.941	0.011	0	CM
Sgca	0	2.28632	0.874	0.009	0	CM
Got2	0	2.27999	0.954	0.278	0	CM
Chchd3	0	2.27919	0.912	0.172	0	CM
Ndufb11	0	2.27778	0.995	0.476	0	CM
Parm1	0	2.277	0.899	0.01	0	CM
Pygm	0	2.27559	0.879	0.013	0	CM
Rgs5	0	2.27222	0.83	0.025	0	CM
Echs1	0	2.25551	0.948	0.179	0	CM
Cav3	0	2.25199	0.93	0.011	0	CM
Mpc1	0	2.25117	0.988	0.353	0	CM
Etfa	0	2.24564	0.966	0.26	0	CM
Dsp	0	2.23852	0.944	0.014	0	CM
Gpx3	0	2.20795	0.974	0.149	0	CM
Mlf1	0	2.19545	0.921	0.013	0	CM
Iigp1	0	2.19441	0.851	0.143	0	CM
Ndufb10	0	2.18753	0.992	0.423	0	CM
Fabp4	0	2.18155	0.955	0.132	0	CM
Coq8a	0	2.17252	0.861	0.032	0	CM
Vdac3	0	2.17101	0.977	0.325	0	CM
Idh2	0	2.16817	0.975	0.216	0	CM
Ndufb8	0	2.16553	0.994	0.537	0	CM
Ndufs8	0	2.14562	0.977	0.331	0	CM
Aldoa	0	2.13948	0.997	0.824	0	CM
Gm15459	0	2.13469	0.962	0.01	0	CM
Ndufa13	0	2.12682	0.995	0.552	0	CM
Tmem38a	0	2.12542	0.89	0.02	0	CM
Ndufb1	0	2.11582	0.973	0.01	0	CM
Perp	0	2.11358	0.9	0.013	0	CM
Gyg	0	2.10977	0.963	0.292	0	CM
Atp5md	0	2.10898	0.994	0.505	0	CM
Retreg1	0	2.10507	0.981	0.252	0	CM
Aco2	0	2.10406	0.941	0.246	0	CM
Mtus2	0	2.09014	0.905	0.02	0	CM
Ndufa8	0	2.08783	0.989	0.414	0	CM
Rpl34-ps1	0	2.05939	0.958	0.01	0	CM
Gm10925	0	2.05465	0.979	0.009	0	CM
Mylk3	0	2.03345	0.88	0.011	0	CM
Slc25a11	0	2.03055	0.936	0.274	0	CM
Gm15501	0	2.02226	0.965	0.01	0	CM
Map1lc3a	0	2.01915	0.983	0.241	0	CM
Depp1	0	2.01872	0.774	0.014	0	CM
LOC108167922	0	2.00878	0.97	0.01	0	CM
Myom1	0	2.00842	0.939	0.015	0	CM
Cav1	0	2.00298	0.728	0.024	0	CM
Atp5k	0	1.99687	0.985	0.267	0	CM
Myzap	0	1.98123	0.92	0.013	0	CM
Acadl	0	1.97525	0.978	0.189	0	CM
Pfkm	0	1.97076	0.854	0.021	0	CM
Tmem182	0	1.95327	0.827	0.008	0	CM
Timm17a	0	1.94165	0.969	0.215	0	CM
Cox4i1	0	1.93801	0.998	0.837	0	CM
Ndufv3	0	1.93029	0.991	0.404	0	CM
Txlnb	0	1.92346	0.855	0.014	0	CM
Mtch2	0	1.90337	0.947	0.28	0	CM
Slc25a5	0	1.90222	0.994	0.652	0	CM
Ccn2	0	1.90124	0.853	0.025	0	CM
Trim63	0	1.90108	0.906	0.01	0	CM
Fuca2	0	1.89724	0.949	0.259	0	CM
Gm1322	0	1.89692	0.886	0.008	0	CM
Tnfrsf12a	0	1.89578	0.917	0.118	0	CM
Cystm1	0	1.89477	0.927	0.038	0	CM
Ndufc1	0	1.8857	0.987	0.328	0	CM
Nebl	0	1.88061	0.877	0.012	0	CM
Ndufa3	0	1.88003	0.989	0.406	0	CM
Xirp2	0	1.87759	0.886	0.012	0	CM
Timm10	0	1.87438	0.906	0.125	0	CM
Sorbs2	0	1.87284	0.912	0.011	0	CM
Rcan2	0	1.85265	0.884	0.012	0	CM
Etfrf1	0	1.85152	0.852	0.053	0	CM
Immt	0	1.84732	0.941	0.252	0	CM
Dhrs7c	0	1.84692	0.809	0.008	0	CM
Hadha	0	1.84344	0.961	0.207	0	CM
Nipsnap2	0	1.83811	0.935	0.11	0	CM
Ephx2	0	1.83702	0.788	0.007	0	CM
Gm15772	0	1.83513	0.956	0.01	0	CM
Ccng1	0	1.81187	0.869	0.243	0	CM
Clip4	0	1.8103	0.864	0.01	0	CM
Dld	0	1.81007	0.909	0.144	0	CM
Smyd1	0	1.80788	0.797	0.008	0	CM
Ndufb6	0	1.80383	0.987	0.379	0	CM
Fh1	0	1.80175	0.9	0.161	0	CM
Yipf7	0	1.79317	0.746	0.006	0	CM
Atp5g3	0	1.79187	0.997	0.69	0	CM
Coq9	0	1.78478	0.83	0.08	0	CM
Ndufs4	0	1.77329	0.975	0.318	0	CM
Chrm2	0	1.76923	0.803	0.008	0	CM
Pygb	0	1.76905	0.878	0.084	0	CM
Tsc22d1	0	1.76616	0.786	0.077	0	CM
Spag7	0	1.76515	0.893	0.196	0	CM
Tango2	0	1.7548	0.745	0.094	0	CM
Calu	0	1.74908	0.846	0.153	0	CM
Itgb1bp2	0	1.74427	0.803	0.008	0	CM
Gm15543	0	1.74389	0.929	0.01	0	CM
Gapdh	0	1.72708	0.997	0.872	0	CM
Car14	0	1.72023	0.707	0.007	0	CM
ATP6	0	1.71882	0.97	0.009	0	CM
Ppp2r3a	0	1.71659	0.749	0.021	0	CM
Ndufb7	0	1.69906	0.992	0.527	0	CM
Fkbp3	0	1.69454	0.955	0.165	0	CM
Cd59a	0	1.69416	0.882	0.026	0	CM
Sgcg	0	1.68928	0.718	0.006	0	CM
Myl1	0	1.68815	0.824	0.01	0	CM
Tecrl	0	1.68232	0.775	0.007	0	CM
Clic5	0	1.67827	0.841	0.018	0	CM
Adk	0	1.67649	0.883	0.083	0	CM
Dnajb4	0	1.6753	0.854	0.064	0	CM
Ndufb4	0	1.6643	0.985	0.373	0	CM
Mov10l1	0	1.66316	0.731	0.007	0	CM
Gstm2	0	1.65984	0.814	0.019	0	CM
Mrpl51	0	1.65634	0.961	0.236	0	CM
Slc8a1	0	1.65196	0.872	0.12	0	CM
COX3	0	1.6404	0.981	0.01	0	CM
Hsd17b10	0	1.6378	0.93	0.193	0	CM
Micos10	0	1.63714	0.986	0.369	0	CM
Hspb2	0	1.62716	0.898	0.012	0	CM
Hcfc1r1	0	1.62568	0.974	0.321	0	CM
Crat	0	1.61792	0.837	0.152	0	CM
Cdh13	0	1.61309	0.81	0.011	0	CM
Ndufa10	0	1.60103	0.946	0.274	0	CM
Slmap	0	1.6006	0.861	0.135	0	CM
Morf4l1b	0	1.59552	0.928	0.009	0	CM
Mfn2	0	1.59431	0.864	0.076	0	CM
Ndufa7	0	1.59238	0.99	0.573	0	CM
Septin7	0	1.58234	0.84	0.009	0	CM
Aldh6a1	0	1.57723	0.718	0.03	0	CM
Oxct1	0	1.57607	0.896	0.203	0	CM
Ndufs3	0	1.57237	0.955	0.273	0	CM
Vldlr	0	1.57056	0.776	0.009	0	CM
Ppp1r3a	0	1.56998	0.808	0.007	0	CM
Dnajc15	0	1.56945	0.943	0.162	0	CM
Acsl1	0	1.55544	0.834	0.123	0	CM
Timp4	0	1.55502	0.575	0.014	0	CM
Sod1	0	1.55072	0.943	0.156	0	CM
Etfb	0	1.54797	0.978	0.359	0	CM
Nqo1	0	1.53653	0.794	0.009	0	CM
Cd81	0	1.53265	0.97	0.292	0	CM
Rps3a3	0	1.53207	0.954	0.01	0	CM
Lrrc39	0	1.53009	0.755	0.008	0	CM
Nedd4	0	1.51358	0.838	0.043	0	CM
Cnbp	0	1.50963	0.981	0.561	0	CM
Smpd1	0	1.50825	0.797	0.074	0	CM
Baiap2l1	0	1.50624	0.764	0.013	0	CM
Map3k20	0	1.5007	0.836	0.064	0	CM
Comt	0	1.49431	0.895	0.279	0	CM
Ift81	0	1.49333	0.624	0.014	0	CM
Cat	0	1.49225	0.817	0.166	0	CM
Mlip	0	1.47256	0.726	0.007	0	CM
Hsdl2	0	1.46676	0.767	0.072	0	CM
Ly6c1	0	1.46393	0.942	0.372	0	CM
Cep20	0	1.46364	0.79	0.008	0	CM
Ndufb3	0	1.46041	0.97	0.309	0	CM
Vdac2	0	1.45722	0.982	0.553	0	CM
Pdk2	0	1.45048	0.721	0.035	0	CM
Ndufs2	0	1.44952	0.942	0.3	0	CM
Obscn	0	1.44663	0.749	0.009	0	CM
Slc2a4	0	1.44537	0.765	0.008	0	CM
Ctnna1	0	1.44443	0.92	0.227	0	CM
Txn2	0	1.44121	0.91	0.358	0	CM
Emc2	0	1.43964	0.899	0.21	0	CM
Smim20	0	1.42435	0.82	0.182	0	CM
Ugp2	0	1.42348	0.906	0.219	0	CM
Tspan7	0	1.41761	0.72	0.017	0	CM
Mtfr1l	0	1.41608	0.821	0.145	0	CM
Acss1	0	1.41534	0.784	0.054	0	CM
Hrc	0	1.41216	0.786	0.009	0	CM
Cap2	0	1.41142	0.709	0.008	0	CM
Norad	0	1.40885	0.669	0.007	0	CM
Mt1	0	1.40801	0.998	0.637	0	CM
Gm4841	0	1.40425	0.475	0.011	0	CM
Pkia	0	1.40062	0.628	0.007	0	CM
Sorbs1	0	1.4	0.832	0.032	0	CM
Tubb4b	0	1.39686	0.934	0.342	0	CM
Eif4e	0	1.39656	0.827	0.281	0	CM
Msrb3	0	1.39185	0.827	0.014	0	CM
Tma7-ps	0	1.3883	0.908	0.009	0	CM
Slc25a12	0	1.38633	0.814	0.16	0	CM
Tecr	0	1.38231	0.88	0.387	0	CM
Churc1	0	1.38045	0.914	0.206	0	CM
Mpi	0	1.37967	0.7	0.048	0	CM
Polr2l	0	1.3787	0.946	0.124	0	CM
Ppargc1a	0	1.37757	0.752	0.006	0	CM
Sh3bgr	0	1.3757	0.689	0.009	0	CM
Serinc1	0	1.37537	0.905	0.319	0	CM
Eif4a2	0	1.36549	0.827	0.266	0	CM
Gatd3a	0	1.36515	0.805	0.119	0	CM
Gpx4	0	1.36314	0.995	0.722	0	CM
Nceh1	0	1.3556	0.889	0.241	0	CM
Yif1a	0	1.3498	0.785	0.149	0	CM
Cmya5	0	1.34714	0.734	0.009	0	CM
Trp53inp2	0	1.34709	0.801	0.105	0	CM
Sccpdh	0	1.34301	0.764	0.022	0	CM
Fgf13	0	1.3419	0.67	0.008	0	CM
Slc16a1	0	1.33491	0.773	0.029	0	CM
Grpel1	0	1.32567	0.91	0.286	0	CM
Plaat3	0	1.32338	0.885	0.134	0	CM
Eif4g2	0	1.32336	0.972	0.614	0	CM
Tuba8	0	1.32219	0.663	0.015	0	CM
Rpl3l	0	1.32086	0.598	0.017	0	CM
Eci2	0	1.31986	0.815	0.167	0	CM
Prkar1a	0	1.31887	0.984	0.582	0	CM
Csde1	0	1.31611	0.936	0.383	0	CM
Ndufs5	0	1.31421	0.976	0.364	0	CM
Glo1	0	1.31323	0.956	0.389	0	CM
Itga7	0	1.30865	0.631	0.008	0	CM
LOC100862468	0	1.30786	0.766	0.009	0	CM
Pam	0	1.29778	0.909	0.096	0	CM
Coq7	0	1.29325	0.823	0.081	0	CM
Ccser2	0	1.29189	0.794	0.057	0	CM
Fmc1	0	1.29014	0.92	0.126	0	CM
Gm44504	0	1.28675	0.687	0.007	0	CM
Ank1	0	1.2861	0.715	0.01	0	CM
Mrpl30	0	1.28467	0.957	0.425	0	CM
Pnpla2	0	1.28047	0.925	0.344	0	CM
Klhl31	0	1.27809	0.655	0.005	0	CM
Synpo2l	0	1.275	0.625	0.007	0	CM
Ndufc2	0	1.27453	0.977	0.4	0	CM
Tmx2	0	1.2738	0.698	0.085	0	CM
Chchd2	0	1.27368	0.945	0.6	0	CM
Gm5532	0	1.26459	0.675	0.005	0	CM
Asb2	0	1.26436	0.742	0.019	0	CM
Igtp	0	1.26355	0.637	0.252	0	CM
Pgm1	0	1.26314	0.745	0.103	0	CM
Acadvl	0	1.26297	0.72	0.157	0	CM
Isca1	0	1.25936	0.842	0.158	0	CM
Dag1	0	1.25635	0.801	0.095	0	CM
Sar1b	0	1.25616	0.882	0.216	0	CM
Ifi27	0	1.25335	0.741	0.192	0	CM
Fitm1	0	1.25271	0.736	0.008	0	CM
Tns1	0	1.24539	0.881	0.161	0	CM
Mrpl15	0	1.24461	0.895	0.162	0	CM
Dtna	0	1.24447	0.64	0.006	0	CM
Mrps36	0	1.243	0.945	0.206	0	CM
Pmpcb	0	1.24209	0.782	0.137	0	CM
Smim7	0	1.24197	0.88	0.22	0	CM
Slc6a8	0	1.24001	0.698	0.07	0	CM
Scp2	0	1.2379	0.965	0.404	0	CM
Myh7	0	1.23773	0.865	0.011	0	CM
Eci1	0	1.23747	0.832	0.107	0	CM
Psmc3	0	1.2287	0.905	0.325	0	CM
Fundc2	0	1.22654	0.881	0.197	0	CM
BC004004	0	1.22323	0.889	0.269	0	CM
Higd1a	0	1.22213	0.976	0.354	0	CM
Rps18	0	1.22188	0.988	0.496	0	CM
Cpt2	0	1.21751	0.617	0.038	0	CM
Mgrn1	0	1.21478	0.78	0.239	0	CM
Irgm1	0	1.19968	0.738	0.339	0	CM
Cd151	0	1.19905	0.808	0.14	0	CM
Apbb1	0	1.19904	0.659	0.008	0	CM
Fam174b	0	1.19576	0.708	0.008	0	CM
4833439L19Rik	0	1.19328	0.661	0.144	0	CM
Kcnk3	0	1.19113	0.742	0.008	0	CM
Cox14	0	1.1892	0.947	0.338	0	CM
Pcdh7	0	1.18652	0.707	0.011	0	CM
Psma6	0	1.18597	0.962	0.443	0	CM
Micos13	0	1.18003	0.953	0.312	0	CM
Myl9	0	1.17978	0.638	0.012	0	CM
Mtfp1	0	1.17782	0.567	0.012	0	CM
Psmc1	0	1.17708	0.897	0.271	0	CM
Immp1l	0	1.17625	0.791	0.116	0	CM
COX2	0	1.17364	0.977	0.009	0	CM
Gm10076	0	1.17314	0.959	0.185	0	CM
Tmem223	0	1.1722	0.857	0.141	0	CM
Psmc6	0	1.16964	0.904	0.253	0	CM
Pdhx	0	1.16949	0.724	0.059	0	CM
Ss18l2	0	1.16844	0.89	0.066	0	CM
Hipk3	0	1.16709	0.797	0.141	0	CM
Map1lc3b	0	1.15681	0.992	0.721	0	CM
Ube2b	0	1.15583	0.973	0.542	0	CM
Paics	0	1.15547	0.789	0.207	0	CM
Pfdn1	0	1.15521	0.917	0.227	0	CM
Sparc	0	1.1518	0.886	0.075	0	CM
Serpinb6b	0	1.15146	0.721	0.039	0	CM
Snrpn	0	1.15063	0.744	0.007	0	CM
Xirp1	0	1.15039	0.639	0.007	0	CM
Corin	0	1.15012	0.698	0.007	0	CM
Plin5	0	1.14136	0.591	0.005	0	CM
Cd200	0	1.13969	0.536	0.031	0	CM
Fermt2	0	1.13906	0.751	0.021	0	CM
Entpd5	0	1.13641	0.591	0.042	0	CM
Slc20a2	0	1.13429	0.624	0.019	0	CM
Art1	0	1.13167	0.669	0.007	0	CM
Asb8	0	1.13122	0.657	0.078	0	CM
Mrps23	0	1.12023	0.821	0.159	0	CM
Sptbn1	0	1.11654	0.922	0.3	0	CM
Cisd1	0	1.1157	0.798	0.155	0	CM
Hhatl	0	1.11569	0.632	0.006	0	CM
Fgf1	0	1.1142	0.592	0.005	0	CM
Dynlrb1	0	1.11157	0.975	0.413	0	CM
Sar1a	0	1.11032	0.869	0.312	0	CM
Alad	0	1.11013	0.655	0.107	0	CM
Psmb6	0	1.10731	0.97	0.514	0	CM
Gstm5	0	1.10718	0.719	0.025	0	CM
Pkp2	0	1.10065	0.693	0.007	0	CM
Psma3	0	1.09927	0.974	0.503	0	CM
Fyco1	0	1.09917	0.721	0.063	0	CM
Paip2	0	1.09786	0.911	0.343	0	CM
Rmdn1	0	1.0954	0.751	0.067	0	CM
Epas1	0	1.0925	0.648	0.041	0	CM
Nfib	0	1.09218	0.783	0.021	0	CM
Rtn2	0	1.09085	0.62	0.008	0	CM
Acyp2	0	1.08934	0.891	0.026	0	CM
Ablim1	0	1.08839	0.78	0.063	0	CM
Ldha	0	1.08776	0.996	0.801	0	CM
Fbxo32	0	1.08517	0.714	0.049	0	CM
Suclg2	0	1.08353	0.68	0.068	0	CM
Tm4sf1	0	1.08288	0.562	0.024	0	CM
Hba-a1	0	1.0818	0.102	0.011	0	CM
Mpv17	0	1.08017	0.706	0.098	0	CM
Ttll1	0	1.07338	0.577	0.026	0	CM
Mcee	0	1.07276	0.816	0.133	0	CM
Timm23	0	1.07149	0.928	0.353	0	CM
Psmb2	0	1.07033	0.955	0.441	0	CM
Atp1b1	0	1.07001	0.742	0.029	0	CM
Tmem147	0	1.06981	0.852	0.233	0	CM
Asph	0	1.06899	0.736	0.112	0	CM
Cish	0	1.06763	0.656	0.063	0	CM
Cacna2d1	0	1.06737	0.65	0.008	0	CM
Psmd11	0	1.06392	0.869	0.264	0	CM
Iftap	0	1.06006	0.654	0.006	0	CM
Timm8b	0	1.05932	0.943	0.266	0	CM
Mmadhc	0	1.05882	0.799	0.18	0	CM
Sult1a1	0	1.05727	0.633	0.126	0	CM
Mrpl55	0	1.05516	0.744	0.112	0	CM
Isca2	0	1.05119	0.779	0.181	0	CM
Bnip3	0	1.04869	0.955	0.261	0	CM
Ndrg4	0	1.04676	0.57	0.007	0	CM
Cops5	0	1.04659	0.765	0.159	0	CM
Zwint	0	1.0456	0.708	0.169	0	CM
Ppp1r14c	0	1.0422	0.684	0.008	0	CM
Uqcc1	0	1.04131	0.595	0.055	0	CM
Dstn	0	1.0407	0.877	0.333	0	CM
Trim54	0	1.03528	0.724	0.009	0	CM
Akap6	0	1.03458	0.606	0.006	0	CM
Cops4	0	1.0315	0.717	0.138	0	CM
Nampt	0	1.02887	0.823	0.288	0	CM
Dcaf11	0	1.02687	0.708	0.144	0	CM
Tmem205	0	1.02601	0.766	0.125	0	CM
Pigp	0	1.02171	0.838	0.113	0	CM
Pttg1ip	0	1.01716	0.798	0.259	0	CM
Lrtm1	0	1.01627	0.489	0.004	0	CM
Usp13	0	1.01527	0.688	0.007	0	CM
Coa5	0	1.01406	0.672	0.227	0	CM
Rbm24	0	1.0135	0.722	0.007	0	CM
Ackr3	0	1.0124	0.561	0.015	0	CM
Slc25a20	0	1.01183	0.753	0.144	0	CM
Gsta4	0	1.01085	0.644	0.008	0	CM
Zfp970	0	1.00898	0.708	0.012	0	CM
Lclat1	0	1.0077	0.578	0.025	0	CM
[truncated: 12,423 more rows]

## Sheet: Supplementary Table S2
gene	p_val	avg_log2FC	pct.1	pct.2	p_val_adj	cluster
Ly6c1	5.61344e-302	2.6861	0.996	0.928	1.83992e-297	0
Gpihbp1	9.85927e-267	2.28507	0.989	0.852	3.23157e-262	0
Ifitm2	1.53446e-256	1.88579	0.988	0.83	5.02948e-252	0
Fabp4	3.64949e-256	2.38963	0.995	0.945	1.19619e-251	0
Ifitm3	2.84479e-232	2.08903	0.997	0.896	9.32438e-228	0
Ly6a	1.1301e-215	2.29364	0.972	0.761	3.70412e-211	0
B2m	2.18734e-199	1.48798	1	0.984	7.16946e-195	0
Tmsb4x	4.40563e-186	1.7271	0.989	0.925	1.44403e-181	0
Ly6c2	6.56164e-178	0.815014	0.891	0.492	2.15071e-173	0
Ctsl	1.04364e-172	1.54641	0.985	0.968	3.42075e-168	0
Cd200	1.55752e-163	2.04312	0.868	0.449	5.10507e-159	0
AW112010	3.27909e-157	2.03164	0.908	0.598	1.07479e-152	0
Rps27	8.6476e-156	1.66306	0.995	0.98	2.83442e-151	0
Rps14	5.70255e-144	1.08641	0.992	0.991	1.86912e-139	0
Gngt2	7.46259e-142	1.34891	0.751	0.356	2.44601e-137	0
Serinc3	7.18078e-133	1.06662	0.992	0.982	2.35364e-128	0
Id3	2.8281e-132	1.4836	0.874	0.622	9.26967e-128	0
Adgrf5	4.01432e-122	1.42899	0.795	0.392	1.31577e-117	0
Rpl18a	6.73421e-120	0.810985	0.997	0.995	2.20727e-115	0
Rps18	2.66316e-119	0.831637	0.993	0.986	8.72903e-115	0
H2-D1	1.04295e-118	1.27404	0.981	0.834	3.41847e-114	0
Srgn	2.38198e-115	1.13821	0.788	0.437	7.80742e-111	0
Ctla2a	5.66463e-115	1.62507	0.786	0.461	1.8567e-110	0
Rps19	1.69977e-113	1.09258	0.992	0.982	5.57134e-109	0
Egfl7	8.51116e-109	1.19257	0.785	0.462	2.7897e-104	0
Sult1a1	1.68133e-105	1.51131	0.823	0.583	5.51089e-101	0
Rps23	4.49596e-104	0.909258	0.986	0.967	1.47364e-99	0
Rps27rt	1.03114e-103	0.307154	0.868	0.611	3.37977e-99	0
Rgcc	1.05884e-103	0.603303	0.453	0.12	3.47055e-99	0
Timp4	2.27765e-103	1.81226	0.791	0.519	7.46544e-99	0
Ly6e	3.99073e-103	1.30682	0.872	0.651	1.30804e-98	0
Fas	5.83792e-103	1.2143	0.726	0.395	1.91349e-98	0
Tgtp1	2.47113e-94	1.01183	0.593	0.238	8.09962e-90	0
Eef1a1	2.57223e-94	0.931116	0.986	0.969	8.43099e-90	0
Calm1	5.59094e-91	0.863483	0.978	0.966	1.83254e-86	0
Rpl32	4.27842e-90	0.766477	0.992	0.986	1.40234e-85	0
Rpl37	4.47977e-90	0.954268	0.984	0.958	1.46834e-85	0
Car4	7.17362e-90	1.42244	0.662	0.36	2.3513e-85	0
Rps27a	1.71097e-88	0.780438	0.988	0.978	5.60804e-84	0
Ifi27l2a	1.18887e-87	1.28865	0.818	0.481	3.89675e-83	0
H3f3b	4.61449e-87	0.991419	0.935	0.874	1.51249e-82	0
H2-K1	1.3137e-85	1.00001	0.965	0.77	4.3059e-81	0
Tm4sf1	2.00152e-84	1.40725	0.765	0.509	6.56039e-80	0
Tgtp2	9.38848e-83	1.08761	0.666	0.342	3.07726e-78	0
Gimap6	3.68382e-82	1.15998	0.645	0.33	1.20745e-77	0
Gng11	5.07187e-82	1.03594	0.741	0.458	1.66241e-77	0
Scgb3a1	2.1674e-81	1.06799	0.339	0.079	7.1041e-77	0
Flt1	5.12018e-81	0.718274	0.63	0.294	1.67824e-76	0
Nppb	5.12697e-80	0.558957	0.999	0.995	1.68047e-75	0
Cav2	2.4947e-79	1.09711	0.749	0.456	8.17689e-75	0
Fxyd5	2.60727e-78	1.13279	0.707	0.423	8.54584e-74	0
Gm15772	4.03411e-78	0.874798	0.973	0.951	1.32226e-73	0
Nfkbia	3.91638e-77	1.17605	0.77	0.484	1.28367e-72	0
Fli1	1.24642e-76	0.459541	0.508	0.191	4.08539e-72	0
Ptma	1.85858e-75	0.666448	0.864	0.666	6.09188e-71	0
2810025M15Rik	3.19949e-75	1.06291	0.739	0.511	1.0487e-70	0
Cd300lg	7.76083e-74	1.06852	0.591	0.288	2.54377e-69	0
Cd36	1.38759e-73	0.694365	0.999	0.999	4.54811e-69	0
Ramp2	5.41826e-73	0.717165	0.539	0.246	1.77594e-68	0
Rps5	1.15076e-72	0.641778	0.992	0.989	3.77183e-68	0
Tpt1	3.13734e-71	0.800609	0.977	0.95	1.02833e-66	0
Id1	1.66341e-70	1.03177	0.661	0.386	5.45216e-66	0
Rps7	3.60239e-70	0.615023	0.982	0.969	1.18076e-65	0
Gm10076	9.54923e-70	0.560321	0.973	0.955	3.12995e-65	0
Mt1	8.12435e-69	0.613537	1	0.998	2.66292e-64	0
Adgrl4	1.61423e-68	1.09879	0.634	0.348	5.29095e-64	0
Rps28	3.1099e-67	0.951121	0.982	0.965	1.01933e-62	0
Cav1	1.17071e-66	1.02798	0.859	0.693	3.83723e-62	0
Rpl34	5.36465e-66	0.759394	0.976	0.953	1.75837e-61	0
Rpl34-ps1	5.36465e-66	0.759394	0.976	0.953	1.75837e-61	0
Kdr	1.2708e-65	0.835749	0.507	0.225	4.16529e-61	0
Lcn2	1.55337e-65	0.896196	0.868	0.596	5.09148e-61	0
Rps20	1.93194e-65	0.686853	0.972	0.955	6.33233e-61	0
Rpl35a	2.11852e-64	0.709042	0.953	0.898	6.94386e-60	0
Rps15a	1.68427e-62	0.765292	0.972	0.942	5.52053e-58	0
Adh1	1.6957e-62	1.06084	0.526	0.258	5.55799e-58	0
Rps29	3.56906e-62	0.858458	0.992	0.984	1.16983e-57	0
Rps24	4.55873e-62	0.663002	0.988	0.978	1.49421e-57	0
Cdh5	2.22987e-61	0.581538	0.57	0.276	7.30885e-57	0
Mctp1	2.91847e-61	0.687895	0.396	0.14	9.56586e-57	0
Rbp7	3.91377e-61	0.987278	0.549	0.285	1.28282e-56	0
Myct1	2.56511e-60	0.59533	0.488	0.218	8.40765e-56	0
Rps25	3.96362e-59	0.583569	0.985	0.987	1.29916e-54	0
Trim37	4.54562e-59	0.425836	0.412	0.154	1.48992e-54	0
S100a10	4.84286e-58	0.726076	0.786	0.569	1.58734e-53	0
Malat1	6.94877e-58	0.609839	0.966	0.916	2.2776e-53	0
Rps18-ps5	1.79562e-57	0.327112	0.884	0.737	5.88551e-53	0
Ptprb	2.25283e-57	0.835765	0.518	0.248	7.38408e-53	0
Rpl41	3.43831e-57	0.587356	0.989	0.993	1.12698e-52	0
Gas5	6.32776e-57	0.71476	0.784	0.603	2.07405e-52	0
Klf2	1.49802e-56	0.455983	0.427	0.174	4.91006e-52	0
Psmb8	3.77596e-56	0.89815	0.639	0.376	1.23764e-51	0
Fau	1.0321e-55	0.665147	0.973	0.95	3.38291e-51	0
Slc43a3	4.64485e-55	0.961188	0.672	0.409	1.52244e-50	0
Rpl17	4.90789e-55	0.551188	0.965	0.943	1.60866e-50	0
Ppia	7.34447e-55	0.473981	0.991	0.985	2.4073e-50	0
Rpl39	5.84158e-54	0.992357	0.955	0.891	1.91469e-49	0
Rpl35	7.98021e-54	0.647054	0.973	0.958	2.61567e-49	0
Rpl19	8.06663e-54	0.527823	0.986	0.984	2.644e-49	0
Hrct1	7.8059e-53	0.651436	0.385	0.153	2.55854e-48	0
Xaf1	2.13782e-52	0.73322	0.842	0.617	7.00714e-48	0
Bvht	4.63312e-52	0.388632	0.345	0.123	1.5186e-47	0
Rps3a3	1.5007e-51	0.421625	0.968	0.95	4.91885e-47	0
Rpl30	3.51107e-51	0.500844	0.92	0.817	1.15082e-46	0
Cyyr1	1.51383e-50	0.277887	0.284	0.083	4.9619e-46	0
Rps6	2.41933e-50	0.495683	0.973	0.956	7.92983e-46	0
Tmsb10	1.72683e-49	0.263312	0.731	0.491	5.66002e-45	0
Rtp4	1.83039e-49	0.761724	0.677	0.42	5.99947e-45	0
Ftl1	3.31917e-49	0.466848	0.982	0.979	1.08792e-44	0
Mustn1	3.96904e-49	0.580872	0.395	0.162	1.30093e-44	0
Tspan8	1.14278e-48	0.545359	0.305	0.102	3.7457e-44	0
Hes1	2.66658e-48	0.39274	0.427	0.192	8.74026e-44	0
Sgk1	7.43964e-48	0.705218	0.6	0.339	2.43849e-43	0
F2r	1.30757e-47	0.502231	0.408	0.167	4.28582e-43	0
Rpl7	2.68192e-47	0.507733	0.988	0.988	8.79053e-43	0
Selenok	4.95196e-47	0.63034	0.964	0.946	1.6231e-42	0
Itm2b	3.27937e-46	0.834303	0.961	0.911	1.07488e-41	0
Gimap4	3.67195e-46	0.674228	0.501	0.266	1.20356e-41	0
Rps11	6.50633e-46	0.534087	0.982	0.972	2.13258e-41	0
Fam107a	6.55232e-46	0.386199	0.23	0.061	2.14766e-41	0
Pnp	1.16023e-45	0.523352	0.436	0.21	3.8029e-41	0
Rps12	1.73779e-45	0.576863	0.897	0.789	5.69595e-41	0
Rpl9	3.30497e-45	0.565173	0.986	0.973	1.08327e-40	0
Epas1	1.62315e-44	1.04804	0.785	0.611	5.32021e-40	0
Rpl23	2.34333e-44	0.49469	0.985	0.978	7.68073e-40	0
LOC100044627	2.34333e-44	0.49469	0.985	0.978	7.68073e-40	0
LOC100862455	2.34333e-44	0.49469	0.985	0.978	7.68073e-40	0
Tmem88	3.56055e-44	0.679769	0.459	0.234	1.16704e-39	0
Ecscr	6.301e-44	0.681929	0.438	0.214	2.06528e-39	0
Cdkn1a	1.93251e-42	0.635014	0.835	0.719	6.33418e-38	0
Gbp4	2.48813e-42	1.0628	0.511	0.282	8.15536e-38	0
Abcg2	2.83934e-42	0.941171	0.573	0.365	9.30649e-38	0
Tcf4	3.70135e-42	0.57226	0.657	0.43	1.21319e-37	0
Rpl37a	5.92753e-42	0.677749	0.982	0.978	1.94287e-37	0
Clec2d	9.67367e-42	0.406735	0.353	0.148	3.17074e-37	0
Xdh	4.08644e-41	0.760919	0.653	0.404	1.33941e-36	0
Rpl31	5.9498e-41	0.618977	0.974	0.951	1.95017e-36	0
Emcn	7.933e-41	1.04726	0.518	0.315	2.6002e-36	0
Rps16	1.49325e-40	0.578357	0.973	0.947	4.89443e-36	0
Gda	3.60212e-40	0.452702	0.33	0.132	1.18067e-35	0
Phf11d	7.5047e-40	0.898694	0.596	0.368	2.45982e-35	0
ND2	1.09123e-39	0.503244	1	1	3.57674e-35	0
Cd9	1.32288e-39	0.804602	0.518	0.314	4.33599e-35	0
Igfbp3	1.04718e-38	0.373167	0.3	0.112	3.43234e-34	0
COX3	2.84183e-38	0.296764	0.986	0.98	9.31466e-34	0
Cd59a	3.7274e-38	0.735097	0.923	0.871	1.22173e-33	0
Slc9a3r2	5.81435e-38	0.569514	0.397	0.193	1.90577e-33	0
Col4a1	5.86427e-38	0.598288	0.777	0.575	1.92213e-33	0
Mgp	5.96305e-38	0.85696	0.862	0.72	1.95451e-33	0
Thrsp	1.13142e-37	0.954863	0.647	0.483	3.70847e-33	0
Rpl27	1.41411e-37	0.435754	0.973	0.969	4.63503e-33	0
LOC108167922	1.41411e-37	0.435754	0.973	0.969	4.63503e-33	0
Rpl38	2.96637e-37	0.745431	0.957	0.912	9.72286e-33	0
Gm10925	3.10119e-37	0.457145	0.984	0.977	1.01648e-32	0
Clic1	3.73358e-37	0.780555	0.693	0.543	1.22375e-32	0
Tpm3	9.28491e-37	0.677316	0.57	0.363	3.04331e-32	0
Rps8	9.96667e-37	0.470962	0.974	0.963	3.26677e-32	0
Gm15501	9.96667e-37	0.470962	0.974	0.963	3.26677e-32	0
Snrpg	1.08747e-36	0.529118	0.776	0.629	3.5644e-32	0
Sh3bgrl3	2.34468e-36	0.555317	0.499	0.296	7.68517e-32	0
Arpc3	4.21372e-36	0.56783	0.872	0.853	1.38113e-31	0
Sptbn1	4.88483e-36	0.667084	0.955	0.913	1.6011e-31	0
Rpl36a	5.38332e-36	0.637331	0.935	0.876	1.76449e-31	0
S100a11	5.45766e-36	0.363177	0.781	0.585	1.78886e-31	0
Rpl22l1	5.60941e-36	0.392362	0.719	0.56	1.8386e-31	0
Sat1	7.93444e-36	0.683835	0.788	0.686	2.60067e-31	0
Rpl36	2.43205e-35	0.490396	0.984	0.983	7.97152e-31	0
COX2	2.5528e-35	0.288544	0.982	0.975	8.3673e-31	0
Tspan13	3.09903e-35	0.453175	0.364	0.167	1.01577e-30	0
Rps21	5.69961e-35	0.563692	0.92	0.85	1.86816e-30	0
ND6	7.21582e-35	0.405071	0.995	0.991	2.36513e-30	0
Gimap5	1.01669e-34	0.345417	0.227	0.075	3.33241e-30	0
S100a16	1.70047e-34	0.697615	0.628	0.489	5.57362e-30	0
Mylip	2.72747e-34	0.330169	0.257	0.092	8.93982e-30	0
Tshz2	3.11819e-34	0.342018	0.286	0.114	1.02205e-29	0
Ifi47	3.87029e-34	0.738012	0.401	0.202	1.26856e-29	0
Rpl21	6.01777e-34	0.404473	0.959	0.932	1.97244e-29	0
Dock9	8.48367e-34	0.35783	0.301	0.123	2.78069e-29	0
Rbm3	1.17141e-33	0.478475	0.922	0.889	3.83953e-29	0
S1pr1	1.25212e-33	0.658823	0.641	0.452	4.10406e-29	0
Klf4	1.35821e-33	0.286896	0.338	0.151	4.45179e-29	0
Acer2	4.19838e-33	0.534816	0.436	0.231	1.3761e-28	0
Mtmr2	8.08718e-33	0.26233	0.42	0.215	2.65073e-28	0
Anxa3	1.09969e-32	0.727667	0.462	0.269	3.60447e-28	0
Rpl23a	1.15286e-32	0.379591	0.947	0.913	3.77873e-28	0
Cyb5a	2.04747e-32	0.705179	0.818	0.761	6.71098e-28	0
S100a13	2.49617e-32	0.563569	0.828	0.711	8.18171e-28	0
C1qtnf9	7.34499e-32	0.531378	0.396	0.21	2.40747e-27	0
Jcad	1.26505e-31	0.603515	0.403	0.209	4.14646e-27	0
Pecam1	1.50846e-31	0.614742	0.514	0.304	4.94429e-27	0
Sec61g	2.11419e-31	0.619582	0.964	0.928	6.92969e-27	0
Ifit3	3.89567e-31	0.536874	0.708	0.48	1.27688e-26	0
Rhoj	4.59303e-31	0.489654	0.35	0.167	1.50546e-26	0
Apold1	8.04773e-31	0.390633	0.332	0.156	2.6378e-26	0
Ercc1	9.17559e-31	0.674133	0.524	0.362	3.00748e-26	0
Depp1	1.38478e-30	1.11004	0.799	0.768	4.53888e-26	0
Rps3a1	1.90729e-30	0.263035	0.922	0.856	6.25152e-26	0
Pfdn5	4.55301e-30	0.542678	0.946	0.92	1.49234e-25	0
App	7.75209e-30	0.651635	0.699	0.534	2.5409e-25	0
Cnn3	1.20623e-29	0.403257	0.335	0.161	3.95365e-25	0
2410006H16Rik	1.27439e-29	0.602994	0.62	0.469	4.17706e-25	0
ND1	2.39221e-29	0.311714	1	1	7.84095e-25	0
Clec1a	2.96979e-29	0.408347	0.253	0.1	9.73407e-25	0
Irf7	2.98886e-29	0.576081	0.804	0.573	9.79659e-25	0
ATP6	3.05323e-29	0.349421	0.982	0.967	1.00076e-24	0
Fmo2	5.67613e-29	0.720036	0.415	0.227	1.86047e-24	0
Kank3	5.72303e-29	0.41289	0.272	0.115	1.87584e-24	0
Podxl	1.0207e-28	0.301356	0.245	0.096	3.34556e-24	0
Tgfbr2	3.67114e-28	0.365995	0.296	0.132	1.20329e-23	0
Wasf2	4.37771e-28	0.33373	0.403	0.222	1.43488e-23	0
Lrrc8c	9.34871e-28	0.367562	0.284	0.125	3.06423e-23	0
Rps4x	1.29895e-27	0.484989	0.968	0.969	4.25756e-23	0
Fnbp1l	1.37503e-27	0.393405	0.327	0.157	4.50695e-23	0
Nek7	1.65128e-27	0.646148	0.734	0.61	5.41241e-23	0
Gbp9	1.78107e-27	0.477661	0.33	0.16	5.8378e-23	0
Ifi27	3.74287e-27	0.393375	0.835	0.716	1.2268e-22	0
Btnl9	5.20363e-27	0.434334	0.239	0.099	1.70559e-22	0
Adgrg1	7.41911e-27	0.328829	0.346	0.171	2.43176e-22	0
Cox7a2	8.22174e-27	0.350793	0.996	0.995	2.69484e-22	0
Cox7b	2.96942e-26	0.332335	0.999	0.997	9.73287e-22	0
Rpl11	3.53037e-26	0.454614	0.95	0.95	1.15715e-21	0
Fmo1	3.7774e-26	0.519649	0.397	0.224	1.23812e-21	0
Cd63	7.97385e-26	0.360649	0.991	0.981	2.61359e-21	0
ND4	1.30565e-25	0.315954	1	1	4.27954e-21	0
Gng5	1.64426e-25	0.425114	0.97	0.968	5.3894e-21	0
Ifitm1	2.00185e-25	0.954909	0.43	0.262	6.56146e-21	0
Rplp1	2.12384e-25	0.449989	0.988	0.979	6.96131e-21	0
S100a6	2.39236e-25	0.4865	0.615	0.422	7.84144e-21	0
Nck1	2.45732e-25	0.583321	0.428	0.269	8.05435e-21	0
Ifi44	3.10238e-25	0.663455	0.616	0.425	1.01687e-20	0
Samd9l	4.50574e-25	0.277184	0.262	0.113	1.47685e-20	0
Ece1	5.80287e-25	0.338932	0.35	0.181	1.90201e-20	0
Cdc42ep4	5.9681e-25	0.253975	0.23	0.092	1.95616e-20	0
Rps17	6.31944e-25	0.412916	0.985	0.982	2.07132e-20	0
Sub1	6.47146e-25	0.449906	0.92	0.89	2.12115e-20	0
Rpl13	7.36668e-25	0.860185	0.773	0.62	2.41458e-20	0
Cox6c	7.93691e-25	0.312948	1	0.999	2.60148e-20	0
Arpc1b	8.59922e-25	0.502576	0.519	0.34	2.81857e-20	0
Sec62	1.3218e-24	0.533065	0.8	0.703	4.33247e-20	0
Rgs5	2.44608e-24	0.677492	0.888	0.815	8.01752e-20	0
Clec14a	2.54682e-24	0.400089	0.249	0.109	8.34772e-20	0
Trim30a	4.39417e-24	0.427724	0.234	0.1	1.44028e-19	0
Polr2k	4.69619e-24	0.481283	0.762	0.65	1.53927e-19	0
Pdcd5	5.39462e-24	0.481941	0.88	0.854	1.76819e-19	0
Arhgap31	7.35996e-24	0.327811	0.293	0.142	2.41238e-19	0
Rpl5	1.03736e-23	0.432475	0.942	0.946	3.40017e-19	0
Rap1b	2.10822e-23	0.498826	0.559	0.376	6.91013e-19	0
Tinagl1	3.3247e-23	0.364391	0.386	0.219	1.08974e-18	0
Rassf4	4.89318e-23	0.357585	0.209	0.085	1.60384e-18	0
Lgals9	6.53282e-23	0.83743	0.55	0.416	2.14126e-18	0
Ifi202b	8.55022e-23	0.327001	0.265	0.123	2.80251e-18	0
Myl6	8.65524e-23	0.463974	0.934	0.904	2.83693e-18	0
Litaf	2.24394e-22	0.636545	0.52	0.362	7.35495e-18	0
Rps27l	2.79487e-22	0.405774	0.942	0.931	9.16075e-18	0
Atp5md	7.33753e-22	0.496437	0.996	0.993	2.40502e-17	0
Tek	7.51124e-22	0.361552	0.272	0.129	2.46196e-17	0
Ccn2	1.00884e-21	0.301338	0.958	0.826	3.30668e-17	0
Ptprg	1.09225e-21	0.324565	0.37	0.208	3.58007e-17	0
Ifit1	1.10735e-21	0.314818	0.77	0.551	3.62958e-17	0
Rpl27a	3.54462e-21	0.316735	0.953	0.908	1.16182e-16	0
Phf11b	3.91345e-21	0.390437	0.204	0.086	1.28271e-16	0
Calm2	4.28702e-21	0.397326	0.904	0.919	1.40516e-16	0
Rpl18	6.20566e-21	0.320786	0.973	0.972	2.03403e-16	0
Rbis	7.69917e-21	0.482429	0.801	0.724	2.52356e-16	0
Sp100	1.11523e-20	0.345071	0.296	0.155	3.65537e-16	0
Fam117b	1.37551e-20	0.39809	0.301	0.161	4.5085e-16	0
Syf2	1.75239e-20	0.43124	0.803	0.755	5.74379e-16	0
Tomm7	2.34266e-20	0.433405	0.947	0.938	7.67855e-16	0
Slfn5	2.45815e-20	0.392847	0.393	0.238	8.05708e-16	0
Tceal9	2.82082e-20	0.57434	0.492	0.365	9.24579e-16	0
Esam	2.97551e-20	0.629721	0.468	0.316	9.75282e-16	0
Mrtfb	3.66963e-20	0.304469	0.399	0.245	1.20279e-15	0
Entpd1	4.97042e-20	0.429988	0.27	0.137	1.62915e-15	0
Galnt15	6.07481e-20	0.31332	0.264	0.13	1.99114e-15	0
H2az1	6.30074e-20	0.494272	0.804	0.731	2.06519e-15	0
Hipk1	1.0307e-19	0.459645	0.65	0.49	3.37832e-15	0
Psmb9	1.44668e-19	0.471121	0.443	0.29	4.74177e-15	0
Emp1	3.22287e-19	0.398493	0.322	0.185	1.05636e-14	0
Bst2	3.22983e-19	0.317736	0.758	0.615	1.05864e-14	0
Lims2	3.3667e-19	0.757443	0.555	0.436	1.1035e-14	0
Icam2	3.81923e-19	0.502184	0.347	0.212	1.25183e-14	0
Dynll1	1.00412e-18	0.489533	0.749	0.695	3.29119e-14	0
Ndufb2	1.09096e-18	0.320036	0.742	0.615	3.57584e-14	0
Gpr160	1.32097e-18	0.255454	0.118	0.037	4.32974e-14	0
Gbp7	1.80286e-18	0.568907	0.48	0.336	5.90922e-14	0
Ndufa4	1.8877e-18	0.330007	0.999	0.998	6.18731e-14	0
Hspb1	1.94603e-18	0.351225	0.807	0.711	6.3785e-14	0
Tmcc3	2.33425e-18	0.307684	0.338	0.197	7.65099e-14	0
Pdcd10	2.45288e-18	0.505964	0.559	0.452	8.03981e-14	0
Rps3	2.50006e-18	0.33933	0.977	0.971	8.19444e-14	0
Fabp5	3.55808e-18	0.314672	0.419	0.277	1.16623e-13	0
Picalm	4.22137e-18	0.511641	0.761	0.648	1.38364e-13	0
Pparg	4.24527e-18	0.319208	0.197	0.09	1.39147e-13	0
Tpm4	4.44698e-18	0.58568	0.518	0.385	1.45759e-13	0
Son	5.72433e-18	0.410778	0.847	0.733	1.87626e-13	0
Tnfsf10	5.84429e-18	0.322991	0.178	0.077	1.91558e-13	0
Ankrd1	6.48908e-18	0.283562	1	0.999	2.12692e-13	0
Mnd1	7.43424e-18	0.279783	0.17	0.072	2.43672e-13	0
Cd47	8.83287e-18	0.385176	0.693	0.564	2.89515e-13	0
Ost4	9.50782e-18	0.323504	0.865	0.818	3.11638e-13	0
Arl4a	9.73527e-18	0.439087	0.395	0.266	3.19093e-13	0
Eng	1.0211e-17	0.260573	0.247	0.124	3.34687e-13	0
Tspan7	1.14897e-17	0.560694	0.759	0.709	3.76599e-13	0
Ybx1	1.18858e-17	0.423859	0.892	0.866	3.89581e-13	0
Rsad2	1.73165e-17	0.258114	0.492	0.323	5.67582e-13	0
Mcam	1.98252e-17	0.262347	0.199	0.089	6.49812e-13	0
Anp32a	2.03644e-17	0.385873	0.761	0.676	6.67484e-13	0
Selenop	4.01034e-17	0.552041	0.843	0.811	1.31447e-12	0
Ndufa1	4.1511e-17	0.283999	0.996	0.995	1.36061e-12	0
Dpysl2	4.46126e-17	0.304521	0.559	0.413	1.46227e-12	0
Osmr	5.70295e-17	0.29365	0.412	0.257	1.86926e-12	0
Rpl3	1.15506e-16	0.359119	0.907	0.852	3.78593e-12	0
Wtap	1.38726e-16	0.26288	0.499	0.355	4.54701e-12	0
Slfn2	1.54238e-16	0.25826	0.23	0.115	5.05546e-12	0
Slc50a1	1.61157e-16	0.493451	0.558	0.453	5.28224e-12	0
Sparcl1	2.373e-16	0.663168	0.693	0.589	7.77799e-12	0
Rpl8	2.72623e-16	0.378786	0.949	0.953	8.93575e-12	0
Pkd2	3.47963e-16	0.252084	0.27	0.145	1.14052e-11	0
Cetn3	3.88877e-16	0.484448	0.773	0.733	1.27462e-11	0
1810037I17Rik	3.94549e-16	0.376134	0.843	0.794	1.29321e-11	0
Igfbp7	4.59281e-16	0.264887	0.282	0.16	1.50538e-11	0
Rab11a	4.79986e-16	0.430513	0.632	0.514	1.57325e-11	0
Rbm7	4.82661e-16	0.480087	0.434	0.307	1.58202e-11	0
Nmrk2	6.42137e-16	0.279991	0.92	0.786	2.10473e-11	0
Ptbp3	8.23953e-16	0.33954	0.307	0.182	2.70067e-11	0
Cfh	1.40738e-15	0.272586	0.411	0.264	4.61297e-11	0
Cxcl9	1.60795e-15	0.624478	0.215	0.11	5.27038e-11	0
BC028528	1.66188e-15	0.647807	0.347	0.235	5.44714e-11	0
Rap1a	1.7764e-15	0.44371	0.55	0.443	5.82251e-11	0
Dusp1	1.90636e-15	0.340406	0.512	0.363	6.24847e-11	0
Gbp3	1.91962e-15	0.337478	0.495	0.337	6.29193e-11	0
Arpc5	1.94535e-15	0.498495	0.527	0.411	6.37627e-11	0
Fhl1	2.04671e-15	0.305465	0.97	0.933	6.70849e-11	0
Rtn4	2.142e-15	0.427471	0.847	0.748	7.02083e-11	0
Ifit3b	6.65382e-15	0.370937	0.539	0.378	2.18092e-10	0
Arl6ip1	6.7107e-15	0.400272	0.48	0.355	2.19957e-10	0
Gtf2a2	1.20874e-14	0.389603	0.789	0.78	3.9619e-10	0
Cldn15	1.53295e-14	0.250301	0.134	0.054	5.02457e-10	0
Cyp4b1	2.14433e-14	0.581848	0.419	0.305	7.02847e-10	0
Tbca	2.3637e-14	0.377984	0.791	0.767	7.7475e-10	0
Rps15	2.4655e-14	0.323757	0.974	0.971	8.08117e-10	0
Casp8	2.7691e-14	0.310587	0.159	0.072	9.07628e-10	0
Neat1	3.32599e-14	0.403692	0.776	0.627	1.09016e-09	0
Ddx5	5.03398e-14	0.397162	0.919	0.911	1.64999e-09	0
Adam10	5.47564e-14	0.250363	0.438	0.306	1.79475e-09	0
Psma2	5.50782e-14	0.335939	0.95	0.958	1.8053e-09	0
Sh3bgrl	6.53002e-14	0.531896	0.412	0.292	2.14035e-09	0
Spcs1	8.09762e-14	0.324508	0.934	0.942	2.65416e-09	0
Gbp2b	8.11047e-14	0.50087	0.401	0.277	2.65837e-09	0
Dcn	8.34347e-14	0.621787	0.836	0.749	2.73474e-09	0
Gpx1	8.53167e-14	0.391906	0.897	0.9	2.79643e-09	0
Nid1	8.85481e-14	0.278343	0.301	0.181	2.90234e-09	0
Tcim	1.22457e-13	0.383476	0.358	0.243	4.01378e-09	0
Ephx1	1.27773e-13	0.350292	0.27	0.161	4.18802e-09	0
Fkbp1a	1.39865e-13	0.486605	0.701	0.637	4.58435e-09	0
Crip1	1.83235e-13	0.49855	0.566	0.458	6.00591e-09	0
Mgst1	2.0517e-13	0.380004	0.666	0.573	6.72485e-09	0
Acadl	3.39556e-13	0.268471	0.977	0.978	1.11296e-08	0
Txn1	3.66886e-13	0.295423	0.916	0.91	1.20254e-08	0
Rras	3.93157e-13	0.361217	0.357	0.244	1.28865e-08	0
Gm4951	4.41614e-13	0.379361	0.268	0.159	1.44748e-08	0
Psma3	4.85048e-13	0.292286	0.968	0.975	1.58984e-08	0
Srsf5	5.77876e-13	0.386728	0.842	0.779	1.8941e-08	0
Slc3a2	6.19619e-13	0.366468	0.458	0.331	2.03092e-08	0
Hpcal1	7.1344e-13	0.281913	0.195	0.103	2.33844e-08	0
Psenen	9.439e-13	0.289158	0.886	0.887	3.09382e-08	0
H3f3a	9.47569e-13	0.256883	0.969	0.968	3.10585e-08	0
Pabpc1	9.66299e-13	0.381662	0.57	0.453	3.16724e-08	0
Ddx3x	9.79028e-13	0.520212	0.741	0.666	3.20896e-08	0
Ahnak	1.04479e-12	0.345117	0.927	0.882	3.42452e-08	0
Map4k3	1.56704e-12	0.482324	0.296	0.188	5.13628e-08	0
Sptlc2	1.94024e-12	0.265809	0.266	0.156	6.35953e-08	0
Rpl14	2.44749e-12	0.276672	0.965	0.975	8.02213e-08	0
Tagln2	2.86422e-12	0.461186	0.504	0.389	9.38807e-08	0
Ppp1r2	2.91135e-12	0.318261	0.527	0.415	9.54254e-08	0
Rbm39	3.79468e-12	0.44793	0.7	0.612	1.24378e-07	0
Prr13	4.43321e-12	0.369985	0.496	0.415	1.45307e-07	0
Clk1	4.86855e-12	0.508308	0.642	0.557	1.59576e-07	0
Slc30a1	4.98982e-12	0.262016	0.224	0.132	1.63551e-07	0
Atp6v0e	5.31769e-12	0.457666	0.761	0.75	1.74298e-07	0
Zfas1	1.01227e-11	0.356942	0.47	0.377	3.31793e-07	0
Bnip3	1.16297e-11	0.294531	0.939	0.959	3.81187e-07	0
Cd93	1.90712e-11	0.322532	0.28	0.18	6.25097e-07	0
Rarres2	2.08679e-11	0.396108	0.414	0.296	6.83986e-07	0
Ube2d3	2.25963e-11	0.34515	0.924	0.922	7.40639e-07	0
Ifngr1	2.32245e-11	0.412785	0.364	0.255	7.61228e-07	0
Sec61b	2.37161e-11	0.300368	0.435	0.347	7.77342e-07	0
Serpina3g	2.84698e-11	0.281109	0.135	0.063	9.33155e-07	0
Ndufb1	3.00215e-11	0.327571	0.98	0.971	9.84015e-07	0
Sptan1	3.62691e-11	0.358328	0.576	0.459	1.18879e-06	0
Hsp90aa1	4.19557e-11	0.315609	0.881	0.862	1.37518e-06	0
Chchd10	4.34622e-11	0.404385	0.842	0.797	1.42456e-06	0
Cnot6	4.68167e-11	0.352831	0.281	0.182	1.53451e-06	0
Rps26	6.32053e-11	0.28492	0.968	0.941	2.07168e-06	0
Gbp2	7.71799e-11	0.423958	0.374	0.261	2.52973e-06	0
Rsrp1	8.85154e-11	0.341115	0.472	0.366	2.90127e-06	0
Klf3	9.02133e-11	0.401458	0.35	0.245	2.95692e-06	0
Tmem167	1.37152e-10	0.531209	0.715	0.675	4.49544e-06	0
Leprot	1.68895e-10	0.472526	0.45	0.352	5.53586e-06	0
Ets2	1.8027e-10	0.349769	0.493	0.382	5.90871e-06	0
Slc10a6	1.87845e-10	0.272595	0.339	0.227	6.157e-06	0
Sri	2.43877e-10	0.425137	0.68	0.638	7.99355e-06	0
Timp3	2.6233e-10	0.585704	0.627	0.559	8.59839e-06	0
Atp5mpl	2.85651e-10	0.267362	0.993	0.994	9.36279e-06	0
Tmem50a	2.98064e-10	0.43959	0.736	0.72	9.76964e-06	0
Wsb1	3.19776e-10	0.269449	0.235	0.144	1.04813e-05	0
Ier3	3.38198e-10	0.422838	0.692	0.667	1.10851e-05	0
Carhsp1	3.50149e-10	0.301977	0.351	0.249	1.14768e-05	0
Reep3	4.50197e-10	0.381326	0.496	0.387	1.47561e-05	0
Plcb4	6.62896e-10	0.426259	0.428	0.324	2.17278e-05	0
Afdn	6.83025e-10	0.278074	0.284	0.185	2.23875e-05	0
Ccnl2	7.66449e-10	0.265814	0.324	0.227	2.51219e-05	0
Cd34	7.70803e-10	0.548217	0.372	0.281	2.52646e-05	0
Cox6a1	7.88054e-10	0.404981	0.876	0.837	2.583e-05	0
Selenof	8.23453e-10	0.325836	0.904	0.907	2.69903e-05	0
Tmem204	9.43802e-10	0.441293	0.291	0.199	3.0935e-05	0
Aqp1	1.05493e-09	0.415401	0.418	0.318	3.45773e-05	0
Tipin	1.4808e-09	0.337087	0.204	0.126	4.85363e-05	0
Tmed5	1.63051e-09	0.355522	0.586	0.517	5.34433e-05	0
Psme2	1.69815e-09	0.336733	0.911	0.905	5.56603e-05	0
Cd38	1.85352e-09	0.323768	0.238	0.15	6.07528e-05	0
Ccl2	1.88851e-09	0.37796	0.422	0.315	6.18995e-05	0
Apod	1.94477e-09	0.335769	0.408	0.291	6.37439e-05	0
Ndufab1	1.98084e-09	0.434549	0.773	0.732	6.49259e-05	0
Gt(ROSA)26Sor	2.05249e-09	0.328368	0.3	0.218	6.72743e-05	0
Snrpe	2.89872e-09	0.388448	0.743	0.716	9.50113e-05	0
Eif5	5.10157e-09	0.28061	0.754	0.651	0.000167214	0
Ifit2	5.85853e-09	0.288953	0.485	0.365	0.000192025	0
Ywhab	7.13252e-09	0.366452	0.555	0.461	0.000233783	0
Shisa5	7.34542e-09	0.301087	0.343	0.254	0.000240761	0
Ubl5	8.99001e-09	0.261887	0.903	0.897	0.000294666	0
Ucp2	1.00224e-08	0.494046	0.641	0.591	0.000328504	0
Stk17b	1.13519e-08	0.37054	0.189	0.113	0.000372081	0
Mfap5	1.26319e-08	0.30753	0.451	0.34	0.000414034	0
Ifi35	1.26368e-08	0.416717	0.549	0.49	0.000414196	0
Pkp4	1.45752e-08	0.403415	0.569	0.488	0.00047773	0
Tmem128	1.5209e-08	0.26375	0.358	0.273	0.000498507	0
Cyp2d22	1.65568e-08	0.254728	0.145	0.079	0.000542682	0
Pdgfd	2.19739e-08	0.32148	0.216	0.139	0.000720239	0
Klf9	2.70142e-08	0.468835	0.761	0.73	0.000885445	0
Eif2s2	3.72617e-08	0.276423	0.919	0.911	0.00122133	0
Rpl22	5.23801e-08	0.277465	0.873	0.839	0.00171686	0
Bnip3l	6.18179e-08	0.29027	0.765	0.744	0.00202621	0
Rac1	7.51385e-08	0.426632	0.591	0.533	0.00246281	0
Dnajc3	7.83563e-08	0.278204	0.428	0.331	0.00256829	0
Tmem258	8.18142e-08	0.278131	0.907	0.915	0.00268162	0
Rpain	8.22693e-08	0.388422	0.397	0.315	0.00269654	0
Npm1	1.06197e-07	0.264563	0.872	0.885	0.00348083	0
H2-M3	1.08771e-07	0.259073	0.164	0.098	0.00356517	0
Ndufc2	1.37981e-07	0.250252	0.977	0.977	0.0045226	0
Col4a2	1.92083e-07	0.251582	0.639	0.521	0.00629589	0
Serbp1	1.95734e-07	0.34008	0.834	0.808	0.00641556	0
Cops9	2.02745e-07	0.267692	0.936	0.948	0.00664537	0
Pigp	2.72348e-07	0.294419	0.847	0.836	0.00892676	0
Efna1	3.58557e-07	0.595448	0.507	0.448	0.0117524	0
Vim	3.63858e-07	0.296104	0.507	0.435	0.0119262	0
Usp18	3.896e-07	0.325546	0.364	0.277	0.0127699	0
Wwtr1	4.85835e-07	0.371978	0.466	0.395	0.0159242	0
Sumo1	4.95095e-07	0.340055	0.82	0.837	0.0162277	0
Mettl9	5.26282e-07	0.278737	0.515	0.433	0.0172499	0
Kitl	7.781e-07	0.334867	0.404	0.323	0.0255038	0
Sdcbp	9.19265e-07	0.451807	0.772	0.768	0.0301307	0
Rock1	1.18633e-06	0.325004	0.703	0.646	0.0388843	0
Atp6v1f	1.69723e-06	0.345114	0.884	0.909	0.0556303	0
Krtcap2	1.72206e-06	0.317852	0.791	0.777	0.0564438	0
Cyth3	1.82529e-06	0.299768	0.226	0.154	0.0598277	0
Arhgap29	2.01865e-06	0.258306	0.314	0.241	0.0661652	0
Sparc	2.3038e-06	0.339987	0.886	0.886	0.0755117	0
Gnai3	3.67984e-06	0.290804	0.214	0.147	0.120614	0
Anxa1	3.95199e-06	0.271506	0.368	0.291	0.129534	0
Ptges3	4.66616e-06	0.250577	0.714	0.684	0.152943	0
Med21	4.75312e-06	0.381391	0.601	0.583	0.155793	0
Magoh	4.848e-06	0.253603	0.5	0.456	0.158903	0
Gadd45g	5.30202e-06	0.2608	0.357	0.283	0.173784	0
Ccl7	6.01164e-06	0.325654	0.303	0.223	0.197044	0
Ywhaq	6.24933e-06	0.257156	0.496	0.448	0.204834	0
Gnb1	7.93758e-06	0.269784	0.626	0.561	0.26017	0
Tsc22d3	9.82846e-06	0.447923	0.764	0.754	0.322147	0
Klf6	1.20424e-05	0.426284	0.618	0.596	0.394715	0
Hnrnpa3	1.21747e-05	0.263833	0.742	0.746	0.399049	0
Pet100	1.94104e-05	0.306358	0.665	0.628	0.636216	0
Cir1	2.45484e-05	0.256718	0.423	0.369	0.804624	0
Ccl6	3.62225e-05	0.316469	0.357	0.29	1	0
Ube2l6	4.45048e-05	0.309634	0.446	0.377	1	0
Ndfip1	4.45081e-05	0.300769	0.659	0.597	1	0
Gucy1a1	5.15923e-05	0.321976	0.134	0.086	1	0
Wfdc17	5.29433e-05	0.287797	0.209	0.156	1	0
Mcl1	7.47754e-05	0.280595	0.774	0.72	1	0
Chmp2a	8.27964e-05	0.259121	0.846	0.882	1	0
Rnf128	8.29811e-05	0.251847	0.569	0.505	1	0
Pgrmc1	9.72455e-05	0.316909	0.301	0.25	1	0
Luc7l2	9.9229e-05	0.260816	0.55	0.503	1	0
Irf1	0.000105303	0.386825	0.255	0.196	1	0
Tmod3	0.000126595	0.278907	0.392	0.332	1	0
Timm10	0.000128616	0.314601	0.859	0.918	1	0
Dlc1	0.000175879	0.260763	0.499	0.431	1	0
Ccny	0.000189441	0.329658	0.422	0.378	1	0
Cnih4	0.000225364	0.303133	0.665	0.667	1	0
Anxa2	0.000242367	0.478394	0.6	0.59	1	0
Lamtor5	0.00030894	0.332543	0.724	0.777	1	0
Xiap	0.000314724	0.262291	0.312	0.255	1	0
Rbm8a	0.000451667	0.255816	0.707	0.703	1	0
Mrps18c	0.000483217	0.289631	0.77	0.784	1	0
Eef1b2	0.000784253	0.263742	0.823	0.852	1	0
Srsf7	0.000911795	0.283672	0.493	0.475	1	0
Tprgl	0.000932585	0.252794	0.481	0.425	1	0
Npc2	0.00117562	0.27104	0.646	0.639	1	0
Cxcl10	0.00194469	0.394363	0.177	0.137	1	0
Pf4	0.00210441	0.250409	0.226	0.185	1	0
Plscr2	0.00223481	0.349343	0.462	0.436	1	0
Dram2	0.00248758	0.274235	0.78	0.813	1	0
Ly96	0.00380513	0.295312	0.173	0.136	1	0
Tbc1d15	0.00413079	0.268473	0.536	0.498	1	0
Lhfp	0.00461303	0.318668	0.314	0.274	1	0
Mrpl32	0.00499618	0.272531	0.699	0.722	1	0
Ssr4	0.00627124	0.259034	0.812	0.856	1	0
Pls3	0.00643499	0.276093	0.362	0.324	1	0
Irf9	0.00867245	0.261133	0.266	0.228	1	0
Fcf1	0.00923952	0.31593	0.661	0.686	1	0
Ttn	1.42785e-240	1.91139	1	0.997	4.68006e-236	1
Atp2a2	6.68814e-149	0.864221	1	0.999	2.19217e-144	1
Ryr2	1.52684e-105	0.942518	0.988	0.957	5.00452e-101	1
Lars2	1.49593e-88	1.24854	0.993	0.972	4.90321e-84	1
Rn18s-rs5	6.41455e-78	1.05332	1	0.998	2.1025e-73	1
Pde4dip	2.49581e-65	0.718139	0.998	0.957	8.1805e-61	1
Dst	5.58019e-56	0.65	0.903	0.766	1.82902e-51	1
Slc8a1	7.9239e-56	0.753415	0.951	0.857	2.59722e-51	1
Lnpep	2.7549e-55	0.620974	0.849	0.626	9.02972e-51	1
Cmya5	2.00853e-53	0.705838	0.889	0.704	6.58334e-49	1
Zbtb20	2.75976e-53	0.704399	0.878	0.729	9.04568e-49	1
Hipk3	3.65425e-52	0.64788	0.936	0.77	1.19775e-47	1
Tns1	3.72869e-52	0.632556	0.969	0.864	1.22215e-47	1
Akap6	5.31597e-51	0.570459	0.823	0.564	1.74241e-46	1
Cacna2d1	5.10753e-49	0.556442	0.849	0.612	1.67409e-44	1
Psme4	1.46104e-47	0.620519	0.871	0.686	4.78886e-43	1
Usp13	2.08458e-47	0.556139	0.856	0.656	6.83262e-43	1
Dag1	4.83418e-47	0.628181	0.917	0.779	1.5845e-42	1
Vldlr	1.41563e-46	0.703107	0.904	0.751	4.64e-42	1
Ppp1r3a	9.64506e-46	0.639065	0.936	0.784	3.16136e-41	1
Tmtc1	1.35386e-45	0.489272	0.755	0.478	4.43756e-41	1
Dmd	2.27349e-45	0.530659	0.824	0.618	7.45183e-41	1
Map3k20	2.05396e-44	0.592209	0.936	0.817	6.73228e-40	1
Dsp	8.13488e-44	0.544878	0.983	0.937	2.66637e-39	1
Ehd4	2.10942e-43	0.647066	0.976	0.932	6.91404e-39	1
Obscn	5.59724e-43	0.571645	0.885	0.723	1.83461e-38	1
2610507B11Rik	1.1264e-42	0.511346	0.701	0.472	3.69199e-38	1
Huwe1	3.08856e-42	0.415183	0.751	0.502	1.01234e-37	1
COX1	1.28876e-41	0.474563	1	1	4.22416e-37	1
Pde3a	1.40882e-41	0.45304	0.623	0.359	4.61769e-37	1
Pcdh7	2.52259e-39	0.534283	0.838	0.682	8.26829e-35	1
Fem1a	5.22856e-37	0.556532	0.751	0.511	1.71377e-32	1
Ablim1	7.24661e-37	0.514471	0.901	0.756	2.37522e-32	1
Pygb	8.21976e-37	0.50595	0.957	0.862	2.69419e-32	1
Prkaa2	4.66227e-36	0.453983	0.772	0.561	1.52815e-31	1
Usp9x	5.72311e-36	0.399951	0.588	0.35	1.87586e-31	1
Xirp2	2.82077e-35	0.708268	0.948	0.874	9.24562e-31	1
Gm1322	2.82077e-35	0.708268	0.948	0.874	9.24562e-31	1
Hdlbp	2.95728e-35	0.442523	0.892	0.736	9.69308e-31	1
Bmpr2	3.42591e-35	0.37084	0.809	0.578	1.12291e-30	1
Insr	3.52576e-35	0.453519	0.781	0.56	1.15564e-30	1
Xirp1	5.23245e-35	0.545564	0.797	0.608	1.71504e-30	1
Tead1	1.17534e-34	0.565865	0.769	0.607	3.8524e-30	1
Macf1	4.91147e-34	0.43027	0.76	0.575	1.60983e-29	1
Cnot1	1.925e-33	0.32678	0.643	0.398	6.30956e-29	1
4932438A13Rik	2.25637e-33	0.419611	0.558	0.338	7.39572e-29	1
Slc6a8	6.22862e-33	0.511845	0.849	0.668	2.04155e-28	1
Acacb	6.47445e-33	0.311662	0.668	0.442	2.12213e-28	1
Nceh1	7.75409e-33	0.429965	0.97	0.874	2.54156e-28	1
Ubr5	2.01734e-32	0.407322	0.704	0.491	6.61224e-28	1
Mast2	6.20482e-32	0.391496	0.661	0.432	2.03376e-27	1
Kif1b	7.48239e-32	0.386736	0.786	0.593	2.4525e-27	1
Cand2	1.09713e-31	0.352581	0.588	0.35	3.59606e-27	1
Fbxo40	2.27755e-31	0.371033	0.736	0.503	7.46512e-27	1
Plin4	2.37351e-30	0.388936	0.748	0.52	7.77967e-26	1
Ubr3	5.35611e-30	0.392452	0.755	0.559	1.75557e-25	1
Zfp106	1.35441e-29	0.478912	0.944	0.823	4.43933e-25	1
Fyco1	3.13562e-29	0.371869	0.864	0.693	1.02776e-24	1
Sspn	1.44168e-28	0.405831	0.739	0.537	4.7254e-24	1
Svil	1.75854e-28	0.42295	0.776	0.637	5.76395e-24	1
Myom1	2.63635e-28	0.412812	0.969	0.933	8.64116e-24	1
Dyrk1a	2.66488e-28	0.34948	0.69	0.479	8.73469e-24	1
Jmy	4.93032e-28	0.27756	0.605	0.38	1.61601e-23	1
Rock2	6.61204e-28	0.425017	0.798	0.652	2.16723e-23	1
Egln1	1.01647e-27	0.375951	0.734	0.544	3.33168e-23	1
Stat3	1.6842e-27	0.449516	0.79	0.623	5.5203e-23	1
Ppm1l	5.30414e-27	0.281314	0.473	0.266	1.73854e-22	1
Rhoq	5.5563e-27	0.329694	0.637	0.421	1.82119e-22	1
Palld	8.98544e-27	0.425314	0.833	0.692	2.94516e-22	1
Il6st	1.03577e-26	0.335505	0.668	0.454	3.39496e-22	1
Parm1	1.35445e-26	0.48035	0.967	0.886	4.43948e-22	1
Stard7	1.82349e-26	0.423313	0.668	0.465	5.97684e-22	1
Chrm2	1.97461e-26	0.404045	0.92	0.781	6.47219e-22	1
Fam174b	4.62629e-26	0.39988	0.845	0.682	1.51636e-21	1
Gns	6.55601e-26	0.400285	0.565	0.372	2.14886e-21	1
Ank	7.91302e-26	0.316731	0.774	0.573	2.59365e-21	1
Dsg2	1.21625e-25	0.332467	0.683	0.484	3.98651e-21	1
Marchf6	1.92962e-25	0.371391	0.736	0.537	6.32472e-21	1
Atf6	2.36129e-25	0.369511	0.692	0.493	7.73961e-21	1
Nedd4	3.13381e-25	0.321315	0.944	0.818	1.02717e-20	1
Gpc1	2.47266e-24	0.376841	0.574	0.366	8.10463e-20	1
Tbx20	3.24711e-24	0.382574	0.727	0.557	1.06431e-19	1
Cluh	3.63471e-24	0.373754	0.637	0.45	1.19135e-19	1
Mfn2	3.79771e-24	0.312333	0.941	0.849	1.24478e-19	1
Ppp2ca	4.57951e-24	0.402164	0.777	0.615	1.50103e-19	1
Irs2	4.89695e-24	0.310947	0.423	0.237	1.60507e-19	1
Srl	5.91663e-24	0.306295	0.984	0.933	1.93929e-19	1
Trp53inp2	6.7295e-24	0.474654	0.901	0.782	2.20573e-19	1
Bmpr1a	9.60788e-24	0.279115	0.607	0.401	3.14917e-19	1
Pum2	1.11456e-23	0.299376	0.784	0.612	3.6532e-19	1
Klhl21	2.52944e-23	0.258533	0.496	0.298	8.29073e-19	1
Adcy5	3.32481e-23	0.258166	0.414	0.234	1.08977e-18	1
Alpk2	3.79201e-23	0.308614	0.529	0.338	1.24291e-18	1
Arl8b	7.16605e-23	0.261427	0.704	0.496	2.34882e-18	1
Osbpl8	9.21562e-23	0.293691	0.616	0.427	3.0206e-18	1
Hspb7	9.78119e-23	0.384932	1	0.996	3.20598e-18	1
Slc27a1	1.08487e-22	0.300647	0.687	0.494	3.55589e-18	1
Kcnk3	1.0974e-22	0.423586	0.845	0.722	3.59694e-18	1
Slc38a2	1.10465e-22	0.528112	0.932	0.868	3.62072e-18	1
Tmem245	4.42163e-22	0.363947	0.607	0.438	1.44928e-17	1
Ssh2	5.31661e-22	0.270506	0.623	0.432	1.74263e-17	1
Hectd1	8.97544e-22	0.36097	0.637	0.461	2.94188e-17	1
Ubr4	9.54746e-22	0.28961	0.584	0.404	3.12937e-17	1
Foxn3	9.92208e-22	0.374388	0.668	0.53	3.25216e-17	1
Mob1b	1.6023e-21	0.256998	0.532	0.342	5.25186e-17	1
1110002E22Rik	1.63764e-21	0.268601	0.574	0.381	5.36768e-17	1
Nrap	2.06576e-21	0.360578	0.746	0.584	6.77094e-17	1
Wdr26	2.0852e-21	0.330416	0.769	0.625	6.83466e-17	1
Corin	2.38509e-21	0.347197	0.817	0.675	7.81761e-17	1
Itgb1	3.36599e-21	0.349345	0.939	0.864	1.10327e-16	1
Atp1a2	4.66743e-21	0.380079	0.628	0.457	1.52984e-16	1
Eef2	7.46387e-21	0.348051	0.958	0.918	2.44643e-16	1
Acox1	9.16932e-21	0.323408	0.803	0.647	3.00543e-16	1
Plec	1.18911e-20	0.762537	0.541	0.354	3.89754e-16	1
Nudt4	1.29725e-20	0.314951	0.79	0.638	4.25201e-16	1
Trim35	1.72816e-20	0.271487	0.433	0.26	5.66438e-16	1
Ptpn11	1.88822e-20	0.286403	0.722	0.566	6.18902e-16	1
Fndc5	1.95526e-20	0.353627	0.817	0.646	6.40875e-16	1
Ecpas	2.05386e-20	0.282145	0.687	0.533	6.73194e-16	1
Cab39	4.0297e-20	0.28465	0.647	0.462	1.32082e-15	1
Myh7	4.12064e-20	0.778711	0.854	0.867	1.35062e-15	1
Prox1	6.33822e-20	0.278708	0.56	0.39	2.07748e-15	1
Gpam	6.39155e-20	0.388386	0.588	0.414	2.09496e-15	1
Got2	7.33351e-20	0.460547	0.997	0.946	2.4037e-15	1
Hadha	7.57416e-20	0.289209	0.983	0.957	2.48258e-15	1
Kpna1	7.83549e-20	0.309621	0.718	0.563	2.56824e-15	1
Capns1	7.96556e-20	0.451438	0.847	0.757	2.61087e-15	1
Rab11fip5	8.38844e-20	0.259822	0.442	0.264	2.74948e-15	1
Epm2aip1	8.41102e-20	0.352301	0.445	0.262	2.75688e-15	1
Slc16a1	1.48667e-19	0.302956	0.87	0.754	4.87287e-15	1
Nek9	1.54807e-19	0.291512	0.638	0.463	5.07411e-15	1
Pam	1.80981e-19	0.351733	0.908	0.909	5.93201e-15	1
Ccser2	1.90871e-19	0.321621	0.897	0.775	6.25616e-15	1
BC005537	2.4546e-19	0.316893	0.816	0.679	8.04545e-15	1
Osbp	2.63653e-19	0.34631	0.619	0.454	8.64177e-15	1
Idh2	3.09779e-19	0.32915	0.974	0.975	1.01536e-14	1
Naca	3.79469e-19	0.303994	0.969	0.963	1.24379e-14	1
Large1	4.34936e-19	0.251301	0.456	0.278	1.42559e-14	1
Nploc4	4.50536e-19	0.292697	0.517	0.348	1.47672e-14	1
Trak1	5.35942e-19	0.334845	0.675	0.543	1.75666e-14	1
Mgrn1	5.68239e-19	0.29657	0.901	0.757	1.86252e-14	1
Usp47	7.65299e-19	0.326659	0.68	0.504	2.50842e-14	1
Oxct1	1.28205e-18	0.35878	0.958	0.884	4.20218e-14	1
Ppp1r12b	1.91721e-18	0.252399	0.523	0.361	6.28404e-14	1
Alkbh5	2.039e-18	0.273554	0.607	0.444	6.68322e-14	1
Nudcd3	2.37316e-18	0.260853	0.638	0.465	7.77849e-14	1
Cds2	3.10977e-18	0.25214	0.569	0.387	1.01929e-13	1
Fhod3	3.22281e-18	0.279806	0.654	0.504	1.05634e-13	1
Pkp2	3.68627e-18	0.383211	0.783	0.676	1.20825e-13	1
Acss1	3.74815e-18	0.309154	0.873	0.766	1.22853e-13	1
Aplp2	4.14857e-18	0.266623	0.779	0.632	1.35978e-13	1
Nbeal1	6.11109e-18	0.259549	0.567	0.418	2.00303e-13	1
Rragd	8.2746e-18	0.271354	0.696	0.541	2.71216e-13	1
Ank2	9.18725e-18	0.251117	0.527	0.38	3.0113e-13	1
Prrc2b	9.53918e-18	0.322175	0.499	0.334	3.12666e-13	1
Clasp1	1.11001e-17	0.330286	0.649	0.498	3.6383e-13	1
Slc20a2	1.12356e-17	0.262782	0.777	0.595	3.6827e-13	1
Ppm1k	1.27735e-17	0.304903	0.677	0.521	4.18678e-13	1
Nebl	1.46119e-17	0.308129	0.939	0.865	4.78933e-13	1
Scn5a	1.46334e-17	0.38924	0.621	0.473	4.7964e-13	1
Kif13a	1.84939e-17	0.250442	0.499	0.339	6.06173e-13	1
Lpp	1.90927e-17	0.258761	0.534	0.386	6.258e-13	1
Klhl24	2.29642e-17	0.267786	0.873	0.764	7.52698e-13	1
Mapkapk2	4.04357e-17	0.260371	0.777	0.628	1.32536e-12	1
Myh6	5.78561e-17	0.415686	0.995	0.991	1.89635e-12	1
Fbxo31	7.25474e-17	0.321915	0.48	0.334	2.37789e-12	1
Slc6a6	1.31126e-16	0.506043	0.699	0.579	4.29793e-12	1
Mtus2	1.89418e-16	0.377326	0.939	0.899	6.20854e-12	1
Raph1	1.9267e-16	0.296728	0.751	0.633	6.31514e-12	1
Casq2	1.99253e-16	0.309805	0.986	0.951	6.5309e-12	1
Dlat	2.88375e-16	0.346588	0.798	0.72	9.45208e-12	1
Ttc3	3.14819e-16	0.256256	0.645	0.498	1.03188e-11	1
Ppp1r14c	3.67499e-16	0.304553	0.783	0.665	1.20455e-11	1
Slco3a1	3.71667e-16	0.260279	0.6	0.446	1.21821e-11	1
Abcc9	4.45922e-16	0.289472	0.67	0.527	1.4616e-11	1
Col4a2	5.07912e-16	0.282082	0.68	0.519	1.66478e-11	1
Usp28	9.00134e-16	0.284529	0.643	0.482	2.95037e-11	1
Map4	1.08349e-15	0.258379	0.784	0.671	3.55134e-11	1
Cpe	1.28678e-15	0.254447	0.694	0.561	4.21769e-11	1
Acadl	1.66343e-15	0.256332	0.981	0.977	5.45223e-11	1
Atp6v1b2	1.71445e-15	0.275071	0.699	0.539	5.61946e-11	1
Sorbs2	1.89264e-15	0.411951	0.946	0.905	6.20351e-11	1
Flnc	2.25536e-15	0.372572	0.633	0.509	7.39239e-11	1
Mfn1	2.26045e-15	0.276692	0.791	0.661	7.40909e-11	1
Fry	2.8087e-15	0.252864	0.647	0.537	9.20609e-11	1
Celf2	2.92549e-15	0.256355	0.734	0.611	9.58887e-11	1
Synpo2l	5.39522e-15	0.437557	0.736	0.604	1.76839e-10	1
Lmo7	1.27758e-14	0.280617	0.8	0.75	4.18752e-10	1
Fgl2	1.30372e-14	0.259646	0.569	0.413	4.27319e-10	1
Pink1	1.95301e-14	0.299653	0.87	0.791	6.40139e-10	1
Pdk1	2.40573e-14	0.262828	0.694	0.576	7.88525e-10	1
Enah	4.88965e-14	0.256754	0.717	0.593	1.60268e-09	1
Clip4	6.01928e-14	0.361954	0.929	0.852	1.97294e-09	1
Msrb3	9.9581e-14	0.305873	0.868	0.819	3.26397e-09	1
Rbfox2	1.46983e-13	0.322714	0.487	0.335	4.81766e-09	1
Clic4	2.19756e-13	0.282476	0.856	0.771	7.20295e-09	1
Ppif	3.08948e-13	0.341709	0.642	0.518	1.01264e-08	1
Prkaca	6.50174e-13	0.258575	0.723	0.602	2.13107e-08	1
Sqstm1	1.34738e-12	0.329571	0.856	0.796	4.4163e-08	1
Kif5b	2.04275e-12	0.307642	0.878	0.836	6.69553e-08	1
Hk2	3.23078e-12	0.330116	0.877	0.843	1.05895e-07	1
Csnk1a1	6.31272e-12	0.26309	0.873	0.826	2.06912e-07	1
Jup	7.41691e-12	0.250654	0.654	0.541	2.43104e-07	1
Fitm2	9.93782e-12	0.260157	0.72	0.6	3.25732e-07	1
Fhl1	1.51638e-11	0.487373	0.951	0.939	4.97024e-07	1
Ppip5k1	1.75204e-11	0.456791	0.41	0.279	5.74267e-07	1
Amfr	1.96192e-11	0.34955	0.593	0.481	6.43058e-07	1
Rnf10	4.49262e-11	0.273543	0.534	0.43	1.47255e-06	1
Golga4	1.22628e-10	0.262753	0.772	0.708	4.01939e-06	1
Lamp1	2.41665e-10	0.27782	0.859	0.768	7.92104e-06	1
Larp1	2.79176e-10	0.541772	0.45	0.328	9.15055e-06	1
Samm50	5.81621e-10	0.267551	0.831	0.75	1.90638e-05	1
Pdpk1	1.02979e-09	0.302538	0.409	0.296	3.37534e-05	1
Grb14	1.74636e-09	0.253358	0.567	0.477	5.72405e-05	1
Nrbp1	9.10125e-08	0.442947	0.501	0.385	0.00298312	1
Ankrd1	3.7416e-07	0.254626	1	0.999	0.0122638	1
Rcan1	1.2144e-06	0.251038	0.52	0.416	0.0398045	1
Hexb	1.29068e-05	0.529932	0.097	0.171	0.423046	1
Luc7l3	0.00135286	0.309183	0.257	0.331	1	1
Nol7	0.00217987	0.324014	0.308	0.386	1	1
Etf1	0.00583191	0.382809	0.628	0.592	1	1
Ckm	1.40841e-188	1.70645	0.998	0.945	4.61634e-184	2
Aldoa	3.747e-180	1.02912	1	0.997	1.22815e-175	2
Eno3	8.81511e-180	1.51546	0.998	0.979	2.88933e-175	2
Ckmt2	8.49781e-177	1.15924	1	0.995	2.78533e-172	2
Tnni3	2.84112e-176	0.808933	1	0.998	9.31233e-172	2
Gapdh	2.04943e-173	1.03483	1	0.997	6.71741e-169	2
Myl3	7.13464e-173	0.904721	1	1	2.33852e-168	2
Actc1	2.95043e-171	1.11911	1	0.999	9.67062e-167	2
Ces1d	2.2964e-167	1.30669	0.895	0.301	7.52692e-163	2
Tuba4a	7.31986e-167	1.48541	0.998	0.936	2.39923e-162	2
Hadh	3.85893e-165	1.28785	0.998	0.894	1.26484e-160	2
Fhl2	5.6068e-165	1.37673	0.996	0.984	1.83774e-160	2
Tpm1	1.06442e-163	0.719487	0.998	0.999	3.48884e-159	2
Mdh2	1.8552e-160	0.942716	1	0.994	6.08078e-156	2
Gm13394	2.20451e-160	1.09389	0.989	0.967	7.22571e-156	2
Mb	3.17692e-160	1.05681	1	0.999	1.0413e-155	2
Hadhb	3.20437e-160	1.12857	1	0.986	1.0503e-155	2
Slc25a4	3.33004e-157	0.69133	1	1	1.09149e-152	2
Cs	4.85078e-149	1.20328	0.998	0.971	1.58994e-144	2
Atp5a1	3.75409e-148	0.873554	1	0.997	1.23048e-143	2
Idh3a	6.08479e-148	1.03975	0.998	0.972	1.99441e-143	2
Idh3b	2.47648e-147	1.02936	0.998	0.972	8.11715e-143	2
Pgam2	1.51231e-146	0.937258	0.996	0.989	4.95689e-142	2
Ak1	1.13203e-143	1.23487	0.996	0.917	3.71045e-139	2
Acta1	2.02937e-143	1.16397	1	0.993	6.65167e-139	2
Pdha1	9.05893e-141	1.19587	0.998	0.929	2.96925e-136	2
Sdha	1.71483e-140	1.15236	0.996	0.972	5.6207e-136	2
Tecr	4.07149e-140	1.18297	0.991	0.864	1.33451e-135	2
Ldhb	6.59679e-140	0.758806	0.998	0.996	2.16223e-135	2
Rpl3l	8.46358e-140	1.2968	0.954	0.546	2.77411e-135	2
Phyh	2.97524e-139	1.08051	0.998	0.942	9.75195e-135	2
Cox7a1	1.10437e-138	1.00986	1	0.993	3.61979e-134	2
Acadm	2.487e-138	0.964911	0.993	0.971	8.15164e-134	2
Acat1	1.26215e-137	1.1145	0.989	0.916	4.13694e-133	2
Myoz2	2.0255e-136	0.863416	1	0.993	6.63898e-132	2
Vdac1	1.38299e-135	0.916097	0.996	0.975	4.53304e-131	2
Sdhc	5.91466e-133	0.769616	1	0.991	1.93865e-128	2
Chchd3	8.44433e-132	1.01497	0.996	0.9	2.7678e-127	2
Pln	4.81939e-130	1.02248	0.996	0.995	1.57965e-125	2
Dcakd	1.36328e-129	0.948644	0.809	0.295	4.46844e-125	2
Uqcrc2	2.72943e-127	0.865673	0.996	0.968	8.94624e-123	2
Ccng1	2.40227e-125	1.40144	0.978	0.852	7.87391e-121	2
Acaa2	1.22908e-120	0.854405	0.996	0.98	4.02856e-116	2
Hspb6	1.80987e-119	0.901045	0.998	0.96	5.9322e-115	2
Gm15459	5.15088e-119	0.858646	0.987	0.958	1.6883e-114	2
Got2	4.15402e-118	1.0486	0.996	0.948	1.36156e-113	2
Pdhb	1.08539e-117	0.812462	0.998	0.98	3.55759e-113	2
Hspa8	2.09181e-117	0.804487	0.998	0.983	6.85632e-113	2
Myl2	8.28412e-117	0.61749	1	0.997	2.71529e-112	2
Adprhl1	1.95837e-116	1.06034	0.985	0.848	6.41895e-112	2
Ndufb10	4.01485e-116	0.687444	0.998	0.992	1.31595e-111	2
Ttll1	4.13949e-116	0.943739	0.945	0.523	1.3568e-111	2
Ift81	2.83029e-115	1.07105	0.956	0.576	9.27685e-111	2
Fh1	3.10257e-115	0.96829	0.982	0.888	1.01693e-110	2
Fitm1	3.96608e-115	0.933975	0.958	0.703	1.29996e-110	2
Lrtm1	1.1803e-114	1.0922	0.877	0.432	3.86867e-110	2
Mdh1	4.91846e-114	0.546501	1	0.998	1.61212e-109	2
Eif4a2	5.23602e-113	1.05647	0.985	0.803	1.71621e-108	2
Ndufs1	5.7163e-113	1.01379	0.989	0.931	1.87363e-108	2
Acadvl	6.63424e-113	1.09554	0.969	0.683	2.17451e-108	2
Asb14	1.58681e-111	0.874435	0.866	0.376	5.20108e-107	2
Pygm	4.58922e-111	1.23915	0.98	0.864	1.50421e-106	2
Cox4i1	1.01625e-110	0.538695	0.998	0.998	3.33097e-106	2
Etfdh	2.0807e-110	1.0749	0.991	0.897	6.81992e-106	2
Etfa	2.44041e-110	0.904534	0.993	0.962	7.99892e-106	2
Mtfp1	2.53302e-109	1.03298	0.925	0.514	8.30247e-105	2
Smco1	2.39372e-108	0.5347	0.64	0.174	7.84589e-104	2
Ogdh	3.97925e-108	1.26506	0.996	0.952	1.30428e-103	2
Dhrs7c	2.3487e-107	0.958008	0.982	0.783	7.69834e-103	2
Mylk4	1.30766e-106	0.766411	0.741	0.258	4.28611e-102	2
Schip1	3.50642e-106	0.367627	0.776	0.277	1.1493e-101	2
Ndufa9	1.02782e-105	0.720084	0.993	0.981	3.36889e-101	2
Pdk4	3.09811e-105	1.21562	0.989	0.8	1.01547e-100	2
Gatd3a	7.27758e-104	0.971884	0.967	0.782	2.38537e-99	2
Atp5c1	1.83325e-103	0.528991	1	0.998	6.00884e-99	2
Cryba4	3.56166e-102	0.410823	0.581	0.149	1.1674e-97	2
Ank1	7.76801e-102	0.916345	0.952	0.68	2.54612e-97	2
Car14	4.70882e-101	1.00614	0.965	0.669	1.54341e-96	2
Sh3bgr	7.74215e-101	1.03891	0.932	0.653	2.53765e-96	2
Suclg1	2.01514e-100	0.669247	0.998	0.969	6.60503e-96	2
Cmss1	4.32117e-100	0.59695	0.807	0.338	1.41635e-95	2
Ndufs8	7.25536e-100	0.705116	0.996	0.974	2.37809e-95	2
Ldb3	1.21109e-99	0.821295	0.993	0.962	3.96959e-95	2
Msrb2	2.37753e-99	0.697279	0.836	0.341	7.79283e-95	2
Shld1	8.68327e-98	0.738582	0.886	0.383	2.84612e-93	2
Pkm	2.23976e-97	1.10501	0.987	0.912	7.34125e-93	2
Smyd1	3.69686e-97	1.0965	0.958	0.773	1.21172e-92	2
Ndrg2	4.69709e-97	0.684262	0.998	0.993	1.53957e-92	2
Atp5pb	1.1141e-96	0.473828	1	0.998	3.65169e-92	2
Ndufa8	7.14907e-96	0.58251	0.998	0.988	2.34325e-91	2
Txn2	2.38229e-95	0.799361	0.996	0.897	7.80843e-91	2
Acsl1	4.19662e-95	1.14072	0.961	0.816	1.37553e-90	2
Alad	5.33544e-95	1.02927	0.939	0.613	1.7488e-90	2
Sdhb	1.29516e-93	0.526506	1	0.998	4.24516e-89	2
Atp5h	1.63562e-93	0.509513	1	0.997	5.36107e-89	2
Prdx5	5.49314e-93	0.653485	0.985	0.974	1.80049e-88	2
Dele1	1.04119e-91	0.842337	0.774	0.361	3.41272e-87	2
Prdx3	6.44401e-91	0.729825	0.996	0.94	2.11215e-86	2
Ptgr2	2.19088e-90	0.795286	0.91	0.557	7.18106e-86	2
Lmod2	2.23705e-90	0.999947	0.974	0.937	7.33239e-86	2
Echs1	2.40388e-90	0.737565	0.993	0.941	7.87919e-86	2
Tnfaip8	4.93945e-90	0.692721	0.787	0.334	1.619e-85	2
Fabp3	5.70867e-90	0.501625	1	0.999	1.87113e-85	2
Ghitm	6.02179e-90	0.733169	1	0.982	1.97376e-85	2
Sdr39u1	7.9867e-90	0.46039	0.864	0.389	2.6178e-85	2
Aco2	3.81689e-89	1.01459	0.991	0.933	1.25106e-84	2
Got1	3.94594e-89	0.735905	0.993	0.966	1.29336e-84	2
Slc25a11	1.53872e-88	0.751638	0.989	0.929	5.04347e-84	2
Lsmem1	1.7102e-88	0.42073	0.535	0.145	5.60553e-84	2
Casq1	1.9207e-88	0.685039	0.662	0.234	6.29548e-84	2
Efcab2	3.74975e-88	0.734667	0.829	0.38	1.22905e-83	2
Osgepl1	8.04987e-88	0.720892	0.886	0.455	2.63851e-83	2
Ephx2	8.91203e-88	0.892069	0.974	0.761	2.92109e-83	2
Sgcg	1.65096e-87	0.882459	0.961	0.683	5.41136e-83	2
Armc2	3.04577e-87	0.634875	0.557	0.165	9.98311e-83	2
Dbh	3.05286e-87	0.325492	0.511	0.132	1.00064e-82	2
Tcap	4.01823e-87	0.783728	0.989	0.982	1.31705e-82	2
Hnrnpa2b1	7.63795e-87	0.848481	0.98	0.884	2.50349e-82	2
Sord	1.17111e-86	0.820182	0.879	0.51	3.83853e-82	2
Prdx2	1.18042e-86	0.577815	0.998	0.983	3.86907e-82	2
Ndufv2	1.57106e-86	0.512182	0.998	0.99	5.14947e-82	2
Lmod3	2.01724e-86	0.510835	0.75	0.298	6.61191e-82	2
Mmachc	2.14512e-86	0.78061	0.86	0.425	7.03107e-82	2
Tuba8	3.09767e-86	0.838683	0.952	0.621	1.01532e-81	2
Uqcc1	2.76689e-85	0.972267	0.893	0.551	9.06902e-81	2
Pdk2	5.79916e-85	0.927711	0.956	0.687	1.90079e-80	2
Ogn	1.47519e-84	0.814908	0.825	0.409	4.83524e-80	2
Atp5g1	1.14077e-83	0.465547	1	1	3.73909e-79	2
Tufm	1.44385e-83	0.902555	0.901	0.547	4.73251e-79	2
Tmem250-ps	3.42808e-83	0.762853	0.875	0.461	1.12362e-78	2
Txlnb	7.18584e-83	0.945027	0.967	0.839	2.3553e-78	2
Entpd5	1.1439e-82	0.990617	0.901	0.546	3.74935e-78	2
Prxl2b	1.21488e-82	0.556534	0.844	0.397	3.98201e-78	2
Uqcrc1	1.22346e-82	0.975	0.989	0.971	4.01012e-78	2
Etfb	1.51555e-82	0.64366	0.993	0.976	4.96752e-78	2
Ndufs7	2.2248e-82	0.559663	0.996	0.992	7.29224e-78	2
Hmgn2	2.26428e-82	0.387363	0.886	0.457	7.42162e-78	2
Tnnc1	3.11937e-82	0.406182	0.998	0.998	1.02244e-77	2
Ppp2r3a	4.41408e-82	1.01106	0.945	0.72	1.4468e-77	2
Cpt2	7.23649e-82	0.907569	0.932	0.571	2.37191e-77	2
Fblim1	1.86789e-81	0.959039	0.873	0.537	6.1224e-77	2
Hspd1	7.8771e-81	0.77211	0.958	0.774	2.58188e-76	2
Csde1	8.06207e-81	0.870913	0.987	0.928	2.64251e-76	2
Myl1	8.68098e-81	0.762932	0.963	0.804	2.84536e-76	2
Fsd2	1.89393e-80	0.865684	0.866	0.486	6.20774e-76	2
Kmt5a	2.56712e-80	0.8745	0.925	0.677	8.41424e-76	2
Uros	1.01597e-79	0.655024	0.64	0.233	3.33006e-75	2
Mhrt	9.75065e-79	0.282881	0.662	0.236	3.19597e-74	2
Rbfox1	6.0137e-78	0.469131	0.542	0.174	1.97111e-73	2
Bcs1l	1.47886e-77	0.531291	0.564	0.185	4.84727e-73	2
Hsp90ab1	1.40429e-76	0.745451	0.991	0.965	4.60285e-72	2
Doc2g	2.15283e-76	0.628331	0.871	0.486	7.05632e-72	2
Mterf2	2.91131e-76	0.467418	0.557	0.179	9.54239e-72	2
Mlf1	3.57177e-76	0.659316	0.976	0.913	1.17072e-71	2
Aldh6a1	3.95116e-76	0.929924	0.939	0.686	1.29507e-71	2
Hadha	4.54766e-76	0.754615	0.987	0.957	1.49059e-71	2
Bckdha	5.1822e-76	0.320542	0.645	0.232	1.69857e-71	2
C130080G10Rik	2.42446e-75	0.536399	0.792	0.364	7.94667e-71	2
Ptcd3	4.04265e-75	0.812039	0.842	0.487	1.32506e-70	2
Atp5e	5.99015e-75	0.532961	0.996	0.991	1.96339e-70	2
Eif4e	9.7025e-75	0.853743	0.976	0.805	3.18019e-70	2
Glo1	1.43953e-74	0.665694	0.987	0.951	4.71834e-70	2
Sirt3	1.50531e-74	0.517517	0.77	0.336	4.93397e-70	2
Tpi1	2.07865e-74	0.633895	0.996	0.975	6.8132e-70	2
Acot13	2.57309e-74	0.526977	0.991	0.978	8.43382e-70	2
Idh3g	2.65509e-74	0.577424	0.996	0.985	8.70259e-70	2
Tango2	2.92956e-74	0.817534	0.98	0.711	9.60221e-70	2
Hsdl2	3.7772e-74	0.823069	0.961	0.739	1.23805e-69	2
Amd1	6.05073e-74	0.684437	0.836	0.462	1.98325e-69	2
Slc25a20	9.256e-74	0.75542	0.963	0.722	3.03384e-69	2
Tsc22d1	1.31412e-73	0.776919	0.974	0.759	4.3073e-69	2
Isca1	1.54425e-73	0.69955	0.971	0.823	5.06158e-69	2
Dhrs4	1.77398e-73	0.57157	0.89	0.494	5.81457e-69	2
Gpsm1	2.10165e-73	0.893009	0.77	0.413	6.88859e-69	2
Mrps9	4.61831e-73	0.619962	0.906	0.528	1.51374e-68	2
Pgap2	4.76962e-73	0.633548	0.715	0.312	1.56334e-68	2
Lrrc39	1.42571e-72	0.70525	0.978	0.722	4.67304e-68	2
Pmpcb	1.77483e-72	0.730502	0.961	0.756	5.81735e-68	2
Adhfe1	2.19233e-72	0.685805	0.825	0.424	7.18581e-68	2
Ndufv1	2.87692e-72	0.577408	1	0.989	9.42966e-68	2
Ppil1	3.99147e-72	0.564714	0.798	0.369	1.30829e-67	2
Tomm40l	4.22976e-72	0.26555	0.533	0.165	1.38639e-67	2
Rad23a	6.99966e-72	0.504125	0.743	0.327	2.29428e-67	2
Sgca	7.14493e-72	0.775284	0.985	0.858	2.34189e-67	2
Ech1	8.83443e-72	0.500704	1	0.997	2.89566e-67	2
Suclg2	2.58636e-71	0.777974	0.93	0.643	8.47731e-67	2
Dld	3.49725e-71	0.696325	0.985	0.898	1.14629e-66	2
Fahd1	5.71699e-71	0.641981	0.882	0.52	1.87386e-66	2
Oaz1	6.62001e-71	0.529921	1	0.983	2.16984e-66	2
Il10rb	7.05481e-71	0.48798	0.822	0.415	2.31236e-66	2
Hspb7	1.13887e-70	0.663277	1	0.996	3.73287e-66	2
Cmbl	1.64323e-70	0.524551	0.743	0.335	5.38601e-66	2
Hibch	1.95134e-70	0.611303	0.811	0.411	6.3959e-66	2
Tomm5	2.17013e-70	0.60826	0.969	0.855	7.11304e-66	2
Akr1b3	2.9097e-70	0.675848	0.974	0.837	9.53714e-66	2
Pebp1	3.40631e-70	0.686457	0.969	0.838	1.11649e-65	2
Sdhd	6.15482e-70	0.466139	0.998	0.991	2.01737e-65	2
Arrdc3	1.14719e-69	0.758901	0.669	0.286	3.76015e-65	2
Adk	1.8243e-69	0.709117	0.976	0.87	5.97949e-65	2
Abhd18	2.21327e-69	0.623606	0.594	0.223	7.25443e-65	2
Serpinh1	4.58657e-69	0.510628	0.667	0.292	1.50334e-64	2
Rom1	4.77008e-69	0.375648	0.526	0.172	1.56349e-64	2
Rdm1	2.11903e-68	0.325381	0.675	0.253	6.94555e-64	2
Krt222	3.10082e-68	0.432014	0.452	0.13	1.01636e-63	2
Akr1b10	1.15867e-67	0.493637	0.811	0.399	3.79776e-63	2
C330018D20Rik	1.21139e-67	0.445795	0.489	0.153	3.97056e-63	2
Mrpl18	3.97328e-67	0.642548	0.963	0.764	1.30232e-62	2
Ndufv3	8.72267e-67	0.48694	0.996	0.991	2.85903e-62	2
4833439L19Rik	1.05483e-66	0.800892	0.936	0.62	3.45742e-62	2
Mrpl37	4.43288e-66	0.714166	0.901	0.551	1.45297e-61	2
Cabcoco1	8.07013e-66	0.371321	0.526	0.174	2.64515e-61	2
Mccc2	2.21316e-65	0.62172	0.684	0.315	7.25407e-61	2
Etfrf1	5.92139e-65	0.730092	0.969	0.835	1.94086e-60	2
Taco1	8.47905e-65	0.349048	0.441	0.128	2.77918e-60	2
Ptges3l	1.92668e-64	0.29149	0.768	0.354	6.31507e-60	2
Acads	2.45476e-64	0.514123	0.739	0.356	8.04596e-60	2
Cbr1	2.82196e-64	0.317257	0.586	0.211	9.24953e-60	2
Pex19	9.99705e-64	0.718648	0.904	0.588	3.27673e-59	2
Asph	1.39095e-63	0.699169	0.941	0.706	4.55913e-59	2
Plaat1	1.80059e-63	0.586348	0.754	0.377	5.9018e-59	2
Zfand1	1.86264e-63	0.374692	0.647	0.26	6.10516e-59	2
Cycs	3.42761e-63	0.354361	0.998	0.997	1.12347e-58	2
Hrc	7.62556e-63	0.811295	0.925	0.765	2.49943e-58	2
Oxnad1	8.82633e-63	0.498729	0.618	0.255	2.89301e-58	2
Pts	1.0407e-62	0.449915	0.829	0.414	3.41109e-58	2
Tmod1	1.12565e-62	0.627786	0.857	0.513	3.68955e-58	2
Sucla2	1.12944e-62	0.735194	0.985	0.953	3.70196e-58	2
Glrx3	1.33622e-62	0.607078	0.956	0.681	4.37972e-58	2
Gm8355	8.83543e-62	0.290982	0.897	0.666	2.89599e-57	2
Gstp1	9.56509e-62	0.538759	0.985	0.866	3.13515e-57	2
Rmnd1	1.7976e-61	0.35466	0.513	0.178	5.892e-57	2
Nrep	1.8109e-61	0.343506	0.373	0.098	5.93558e-57	2
Coq9	2.49977e-61	0.792259	0.965	0.81	8.1935e-57	2
Josd2	4.06522e-61	0.458524	0.888	0.526	1.33246e-56	2
Ndufb8	4.30733e-61	0.421941	0.998	0.994	1.41181e-56	2
Bphl	4.42651e-61	0.307019	0.616	0.237	1.45088e-56	2
Rtn4ip1	7.17603e-61	0.684113	0.586	0.243	2.35209e-56	2
Tmem38a	7.90323e-61	0.690708	0.978	0.877	2.59044e-56	2
Mrpl42	8.42478e-61	0.459927	0.996	0.987	2.76139e-56	2
Mtfr1	1.17437e-60	0.513459	0.651	0.274	3.84924e-56	2
Yipf7	1.48325e-60	0.639622	0.969	0.714	4.86165e-56	2
Ecsit	1.91933e-60	0.568209	0.781	0.411	6.29098e-56	2
Pfkm	2.39322e-60	0.860286	0.969	0.837	7.84425e-56	2
Tsfm	4.41661e-60	0.341938	0.697	0.304	1.44763e-55	2
Slc25a13	8.65952e-60	0.756696	0.803	0.507	2.83833e-55	2
Nudt7	1.04494e-59	0.537677	0.89	0.52	3.42502e-55	2
Glod4	1.21969e-59	0.507173	0.792	0.39	3.99777e-55	2
Pkia	1.26046e-59	0.872672	0.864	0.593	4.13141e-55	2
Rxrg	1.78267e-59	0.541227	0.77	0.4	5.84305e-55	2
Mrps25	2.04781e-59	0.38054	0.789	0.38	6.7121e-55	2
Spop	2.67004e-59	0.717681	0.956	0.781	8.75159e-55	2
Fahd2a	3.25632e-59	0.403425	0.689	0.309	1.06732e-54	2
Asb12	6.20922e-59	0.280911	0.447	0.138	2.03519e-54	2
Ano10	9.25213e-59	0.613289	0.908	0.573	3.03257e-54	2
Dglucy	9.68941e-59	0.605273	0.493	0.179	3.1759e-54	2
Mrpl4	1.22646e-58	0.560652	0.943	0.653	4.01998e-54	2
Frmd5	1.29136e-58	0.62376	0.827	0.466	4.2327e-54	2
Dhrs7	1.83579e-58	0.429243	0.759	0.361	6.01716e-54	2
Ndufs6	2.1002e-58	0.387571	0.998	0.995	6.88382e-54	2
Asb8	3.0117e-58	0.632458	0.93	0.617	9.87145e-54	2
Naa60	4.4275e-58	0.45941	0.471	0.157	1.4512e-53	2
Svip	4.73471e-58	0.440554	0.507	0.178	1.5519e-53	2
Mmut	5.63707e-58	0.757339	0.794	0.47	1.84766e-53	2
Coq3	8.30608e-58	0.506841	0.772	0.388	2.72249e-53	2
Bdh1	8.91385e-58	0.556529	0.748	0.378	2.92169e-53	2
Ppid	1.4766e-57	0.387647	0.68	0.305	4.83986e-53	2
Ldha	2.30814e-57	0.44535	0.998	0.995	7.56538e-53	2
Actr3b	2.39421e-57	0.361929	0.491	0.171	7.8475e-53	2
Mtfr1l	3.36624e-57	0.658118	0.971	0.799	1.10335e-52	2
Crat	4.02585e-57	0.739296	0.967	0.818	1.31955e-52	2
Casq2	4.23663e-57	0.626394	0.991	0.952	1.38864e-52	2
Rnf34	4.60072e-57	0.521058	0.658	0.299	1.50798e-52	2
Txnip	6.70356e-57	0.753692	0.941	0.78	2.19723e-52	2
Nfs1	8.47776e-57	0.586569	0.803	0.449	2.77875e-52	2
As3mt	1.28786e-56	0.497668	0.761	0.394	4.22122e-52	2
Timm21	2.14565e-56	0.538138	0.783	0.407	7.0328e-52	2
Dnajb5	2.24584e-56	0.509727	0.553	0.228	7.3612e-52	2
Ndufb5	4.18874e-56	0.35526	1	0.995	1.37294e-51	2
Acad11	4.91634e-56	0.677913	0.645	0.308	1.61143e-51	2
Echdc3	5.09656e-56	0.384399	0.572	0.224	1.6705e-51	2
Kcnip2	5.96736e-56	0.401858	0.605	0.252	1.95592e-51	2
Lypla1	1.44579e-55	0.697397	0.908	0.653	4.73886e-51	2
Zfp931	1.46743e-55	0.262391	0.421	0.13	4.8098e-51	2
Pfdn6	2.13504e-55	0.304298	0.783	0.389	6.99801e-51	2
Atg10	2.23869e-55	0.355944	0.73	0.341	7.33775e-51	2
Mlip	2.93161e-55	0.691458	0.945	0.694	9.60893e-51	2
Neurl2	3.07919e-55	0.333548	0.748	0.36	1.00927e-50	2
Coq5	3.30531e-55	0.64263	0.897	0.609	1.08338e-50	2
Baiap2l1	3.99523e-55	0.646652	0.945	0.737	1.30952e-50	2
Ube2b	4.02453e-55	0.506236	0.996	0.97	1.31912e-50	2
Pla2g5	4.52114e-55	0.255901	0.52	0.193	1.48189e-50	2
Srl	5.19114e-55	0.756867	0.98	0.935	1.7015e-50	2
Tcp11l2	7.12506e-55	0.655394	0.917	0.668	2.33538e-50	2
Dnajc28	7.2951e-55	0.459075	0.476	0.169	2.39112e-50	2
Atp5o	9.54971e-55	0.340029	1	0.996	3.13011e-50	2
Ndufc1	1.58309e-54	0.361249	0.991	0.986	5.1889e-50	2
Asb10	1.83031e-54	0.520891	0.515	0.2	5.9992e-50	2
Plekhb2	4.28649e-54	0.75523	0.75	0.437	1.40498e-49	2
Pdrg1	5.23652e-54	0.567955	0.923	0.62	1.71638e-49	2
Flad1	5.84926e-54	0.560965	0.583	0.26	1.91721e-49	2
Ackr3	6.91312e-54	0.629628	0.838	0.521	2.26591e-49	2
Dguok	8.87374e-54	0.360842	0.675	0.303	2.90854e-49	2
Reep5	8.98269e-54	0.555478	0.982	0.94	2.94426e-49	2
Ensa	1.08387e-53	0.694419	0.844	0.553	3.55262e-49	2
Gm4366	1.70809e-53	0.254048	0.862	0.547	5.5986e-49	2
Iqsec2	1.97924e-53	0.488917	0.855	0.5	6.48735e-49	2
Timm23	2.56078e-53	0.507821	0.982	0.92	8.39348e-49	2
Gm5532	2.84376e-53	0.681477	0.897	0.642	9.321e-49	2
Pxmp4	5.00794e-53	0.604039	0.763	0.422	1.64145e-48	2
Yae1d1	6.31177e-53	0.441698	0.871	0.526	2.06881e-48	2
Aifm1	8.18075e-53	0.514281	0.798	0.471	2.68141e-48	2
Dmac2	9.62921e-53	0.419373	0.654	0.311	3.15617e-48	2
Coa4	1.11923e-52	0.3146	0.612	0.25	3.66849e-48	2
Narf	1.12394e-52	0.776579	0.719	0.402	3.68394e-48	2
Slc2a4	1.19715e-52	0.737057	0.932	0.741	3.92391e-48	2
Bcat2	1.26096e-52	0.508033	0.831	0.502	4.13304e-48	2
Mrpl50	1.42868e-52	0.567717	0.871	0.569	4.68278e-48	2
Oat	1.51333e-52	0.638769	0.956	0.759	4.96025e-48	2
Mif4gd	2.23702e-52	0.316933	0.513	0.193	7.33229e-48	2
Plin5	2.54162e-52	0.627984	0.857	0.552	8.33066e-48	2
Ccdc90b	2.79066e-52	0.358202	0.737	0.364	9.14694e-48	2
Eef1akmt1	3.04055e-52	0.442088	0.873	0.495	9.966e-48	2
Klhl31	3.36154e-52	0.804745	0.853	0.626	1.10181e-47	2
Prxl2a	3.89215e-52	0.326706	0.544	0.215	1.27573e-47	2
Mrpl28	3.98734e-52	0.585898	0.963	0.758	1.30693e-47	2
Hemk1	5.10239e-52	0.37603	0.522	0.204	1.67241e-47	2
Ctsb	5.68058e-52	0.568116	0.993	0.956	1.86193e-47	2
Immt	5.82395e-52	0.639725	0.98	0.935	1.90892e-47	2
Dars	6.787e-52	0.521883	0.822	0.507	2.22458e-47	2
Mrpl44	8.10159e-52	0.422997	0.697	0.34	2.65546e-47	2
Pxmp2	8.60477e-52	0.471792	0.928	0.635	2.82039e-47	2
Mrpl9	8.65515e-52	0.510315	0.805	0.468	2.8369e-47	2
Pcca	1.27099e-51	0.48007	0.618	0.287	4.16593e-47	2
Gcdh	2.1673e-51	0.533012	0.559	0.239	7.10375e-47	2
Phb	3.07217e-51	0.512136	0.963	0.866	1.00696e-46	2
Sh3kbp1	3.18213e-51	0.567118	0.965	0.718	1.04301e-46	2
Apip	5.2586e-51	0.444642	0.934	0.612	1.72361e-46	2
Dysf	6.85102e-51	0.464102	0.737	0.405	2.24556e-46	2
Fam136a	7.04708e-51	0.400349	0.728	0.359	2.30982e-46	2
Acad8	7.77633e-51	0.438014	0.625	0.287	2.54885e-46	2
Myh6	8.36055e-51	0.573777	0.996	0.991	2.74034e-46	2
Aga	9.95558e-51	0.258823	0.513	0.192	3.26314e-46	2
Amz2	1.34703e-50	0.555901	0.888	0.533	4.41517e-46	2
Mmaa	1.46975e-50	0.424289	0.599	0.267	4.8174e-46	2
D3Ertd751e	1.49726e-50	0.396835	0.421	0.142	4.90756e-46	2
Mcfd2	1.93116e-50	0.548053	0.68	0.346	6.32977e-46	2
Sdhaf4	2.95973e-50	0.366662	0.882	0.517	9.70111e-46	2
Mcee	3.08518e-50	0.531552	0.954	0.796	1.01123e-45	2
Kpna2	4.4219e-50	0.500538	0.923	0.612	1.44936e-45	2
Tefm	6.18971e-50	0.270581	0.594	0.255	2.0288e-45	2
Nicn1	7.31449e-50	0.425439	0.553	0.23	2.39747e-45	2
Clybl	1.07824e-49	0.511252	0.888	0.567	3.53414e-45	2
Gstz1	1.22576e-49	0.463116	0.675	0.325	4.01769e-45	2
Araf	1.64682e-49	0.569825	0.901	0.597	5.39779e-45	2
Hspe1	1.81465e-49	0.405385	0.963	0.867	5.94789e-45	2
Gpt	2.80023e-49	0.330905	0.414	0.141	9.17832e-45	2
Tcea3	3.24964e-49	0.281087	0.842	0.473	1.06513e-44	2
Pgm1	4.16442e-49	0.645753	0.93	0.718	1.36497e-44	2
Sar1a	4.65974e-49	0.637338	0.969	0.854	1.52732e-44	2
Cox7a2l	5.43413e-49	0.462536	0.978	0.905	1.78114e-44	2
Eef1g	8.57065e-49	0.534968	0.963	0.813	2.8092e-44	2
Acta2	1.01908e-48	0.750655	0.98	0.909	3.34023e-44	2
Tcta	1.11311e-48	0.504103	0.807	0.464	3.64843e-44	2
Uqcrq	1.2309e-48	0.330771	1	0.998	4.03453e-44	2
Alas1	4.69295e-48	0.577162	0.871	0.595	1.53821e-43	2
Tspan12	5.81086e-48	0.439648	0.73	0.376	1.90463e-43	2
Mrpl49	7.63502e-48	0.400779	0.757	0.402	2.50253e-43	2
Tstd3	1.01283e-47	0.297254	0.509	0.202	3.31975e-43	2
Higd1a	1.02589e-47	0.449233	0.985	0.974	3.36255e-43	2
Nudt2	1.07044e-47	0.262724	0.732	0.355	3.50858e-43	2
Nkiras2	1.09027e-47	0.563042	0.748	0.418	3.57359e-43	2
Ndufs5	1.34799e-47	0.389716	0.991	0.974	4.4183e-43	2
Acot7	1.74365e-47	0.307628	0.654	0.31	5.71515e-43	2
Aldh4a1	2.15539e-47	0.401836	0.502	0.203	7.06474e-43	2
Tmem50b	2.45988e-47	0.525998	0.739	0.408	8.06276e-43	2
Gstm7	3.63951e-47	0.420828	0.794	0.424	1.19292e-42	2
Fuca2	3.84496e-47	0.557024	0.985	0.944	1.26026e-42	2
Plin3	6.96072e-47	0.602848	0.853	0.576	2.28152e-42	2
Hmgcl	7.50588e-47	0.443543	0.844	0.503	2.4602e-42	2
Dlst	9.47121e-47	0.707783	0.932	0.741	3.10438e-42	2
Mtr	1.0017e-46	0.548485	0.693	0.364	3.28328e-42	2
Mrpl34	1.64412e-46	0.452183	0.917	0.69	5.38893e-42	2
Asb15	2.24288e-46	0.531865	0.487	0.2	7.35148e-42	2
Prepl	2.73946e-46	0.481803	0.553	0.251	8.97912e-42	2
Ddo	3.97855e-46	0.602199	0.57	0.276	1.30405e-41	2
Mapre2	4.58481e-46	0.508817	0.853	0.57	1.50276e-41	2
Mylk3	6.99765e-46	0.677084	0.947	0.87	2.29362e-41	2
Tmod4	7.02592e-46	0.257973	0.357	0.11	2.30289e-41	2
Cox8b	7.15878e-46	0.342847	0.998	0.995	2.34643e-41	2
Cog6	1.3663e-45	0.569573	0.726	0.416	4.47832e-41	2
Cbr4	3.21984e-45	0.344717	0.776	0.417	1.05537e-40	2
Smim11	3.42733e-45	0.299016	0.904	0.602	1.12338e-40	2
Rtn2	5.36038e-45	0.483851	0.899	0.579	1.75697e-40	2
Lap3	6.23147e-45	0.460639	0.732	0.41	2.04249e-40	2
Sdhaf2	1.1115e-44	0.531495	0.849	0.54	3.64315e-40	2
Timm44	1.1436e-44	0.550759	0.796	0.521	3.74839e-40	2
Coq6	1.34791e-44	0.518693	0.849	0.553	4.41804e-40	2
Slc25a12	1.36723e-44	0.639935	0.941	0.796	4.48136e-40	2
Mrrf	1.41714e-44	0.42341	0.678	0.354	4.64495e-40	2
Prdx6	1.58408e-44	0.458501	0.993	0.932	5.19214e-40	2
Itgb1bp2	1.62416e-44	0.527007	0.956	0.781	5.32352e-40	2
Dnajc30	1.74091e-44	0.255601	0.654	0.31	5.70618e-40	2
Taf12	1.81276e-44	0.25172	0.636	0.286	5.94168e-40	2
Apoo	2.90455e-44	0.435268	0.991	0.955	9.52025e-40	2
Dcun1d2	3.52432e-44	0.447247	0.526	0.233	1.15516e-39	2
Smim20	3.61168e-44	0.527555	0.974	0.797	1.1838e-39	2
Cap2	3.63662e-44	0.629825	0.91	0.679	1.19198e-39	2
Msra	6.1087e-44	0.378709	0.785	0.43	2.00225e-39	2
Napa	6.26164e-44	0.524993	0.904	0.611	2.05238e-39	2
Stk39	7.64277e-44	0.475724	0.781	0.492	2.50507e-39	2
Myadm	7.64708e-44	0.536334	0.928	0.703	2.50648e-39	2
Fndc5	8.08329e-44	0.474699	0.904	0.64	2.64946e-39	2
Ivd	8.48267e-44	0.528369	0.822	0.529	2.78036e-39	2
Wdr18	9.95041e-44	0.327162	0.704	0.366	3.26144e-39	2
Gdi2	1.00038e-43	0.519585	0.98	0.888	3.27893e-39	2
Gpr157	1.26459e-43	0.452729	0.618	0.319	4.14493e-39	2
Sqor	1.43431e-43	0.444112	0.566	0.267	4.70125e-39	2
Tmem182	1.95333e-43	0.639843	0.952	0.809	6.40243e-39	2
Gfm1	2.52949e-43	0.630059	0.811	0.544	8.29092e-39	2
Ndufa12	2.7464e-43	0.307513	0.996	0.992	9.00189e-39	2
Nit2	2.7728e-43	0.426479	0.789	0.441	9.08841e-39	2
Retsat	3.43821e-43	0.562445	0.735	0.436	1.12694e-38	2
Rbms2	3.48981e-43	0.349259	0.618	0.306	1.14386e-38	2
Nabp1	3.50563e-43	0.557279	0.691	0.377	1.14904e-38	2
Sirt5	3.7564e-43	0.282501	0.537	0.237	1.23123e-38	2
Mrps36	4.08893e-43	0.419947	0.982	0.939	1.34023e-38	2
Apool	5.29141e-43	0.441355	0.873	0.574	1.73437e-38	2
Asb5	5.67494e-43	0.272449	0.544	0.234	1.86008e-38	2
Acadsb	6.12958e-43	0.587361	0.868	0.598	2.00909e-38	2
Mrps31	6.55855e-43	0.329373	0.765	0.432	2.1497e-38	2
Mpv17	1.21794e-42	0.51527	0.919	0.675	3.99205e-38	2
Uqcr11	1.33143e-42	0.314524	1	0.998	4.36404e-38	2
Pkig	1.51133e-42	0.434976	0.965	0.851	4.95369e-38	2
Eef1d	1.9139e-42	0.454812	0.947	0.745	6.27319e-38	2
Akr1e1	2.74462e-42	0.277058	0.491	0.204	8.99604e-38	2
Calr	3.29099e-42	0.539575	0.914	0.732	1.07869e-37	2
Ndufaf3	4.49692e-42	0.380253	0.879	0.547	1.47396e-37	2
Fars2	7.28903e-42	0.433174	0.75	0.423	2.38913e-37	2
Tmem69	9.48421e-42	0.27234	0.5	0.206	3.10864e-37	2
Coq8a	1.13548e-41	0.680291	0.952	0.847	3.72177e-37	2
Paics	1.33707e-41	0.548837	0.954	0.764	4.38251e-37	2
Mpi	1.35258e-41	0.5627	0.904	0.67	4.43334e-37	2
Mgst3	1.52926e-41	0.377092	0.998	0.984	5.01245e-37	2
Pcp4l1	2.81665e-41	0.379127	0.787	0.44	9.23213e-37	2
Cct7	3.22423e-41	0.515285	0.91	0.684	1.0568e-36	2
Pfn2	3.99484e-41	0.278941	0.57	0.26	1.30939e-36	2
Immp1l	5.26999e-41	0.417196	0.974	0.764	1.72734e-36	2
Ndufb9	5.31596e-41	0.309057	0.998	0.995	1.74241e-36	2
Adsl	5.44848e-41	0.523944	0.768	0.462	1.78585e-36	2
Wbp2	6.30933e-41	0.490472	0.825	0.551	2.06801e-36	2
Coa5	7.4032e-41	0.753282	0.866	0.644	2.42655e-36	2
Idh1	9.84947e-41	0.398365	0.686	0.374	3.22836e-36	2
Otud6b	1.03942e-40	0.539467	0.781	0.48	3.40691e-36	2
Gpi1	1.07614e-40	0.561588	0.98	0.919	3.52726e-36	2
Tmem144	1.0881e-40	0.461621	0.862	0.546	3.56647e-36	2
Atp5g2	1.20501e-40	0.352899	0.98	0.959	3.94965e-36	2
Ciao2a	1.21866e-40	0.417047	0.932	0.697	3.99441e-36	2
Chordc1	1.28923e-40	0.355111	0.561	0.265	4.2257e-36	2
Trmt5	1.69161e-40	0.372978	0.713	0.378	5.54458e-36	2
Dbt	1.70115e-40	0.428896	0.623	0.327	5.57585e-36	2
Yif1b	1.74896e-40	0.396735	0.825	0.494	5.73255e-36	2
Atpaf2	2.08946e-40	0.325966	0.553	0.251	6.84863e-36	2
Ubl7	2.13849e-40	0.379636	0.84	0.528	7.00933e-36	2
Tmem242	2.14697e-40	0.423445	0.952	0.776	7.03713e-36	2
Pnpla2	2.19085e-40	0.599094	0.976	0.917	7.18095e-36	2
Dtna	2.6126e-40	0.5549	0.866	0.607	8.56332e-36	2
Nt5c3b	2.66232e-40	0.289931	0.537	0.245	8.72629e-36	2
Adh5	3.67655e-40	0.426625	0.882	0.596	1.20506e-35	2
Mtif2	3.71238e-40	0.351281	0.465	0.194	1.21681e-35	2
Gstk1	4.42896e-40	0.359951	0.89	0.542	1.45168e-35	2
Grhpr	4.44908e-40	0.30779	0.691	0.365	1.45827e-35	2
Slc47a1	5.695e-40	0.542749	0.55	0.27	1.86665e-35	2
Eif2s1	6.21299e-40	0.406013	0.895	0.577	2.03643e-35	2
Mrpl55	7.64148e-40	0.415946	0.939	0.715	2.50465e-35	2
Psmg2	7.94095e-40	0.337224	0.761	0.42	2.6028e-35	2
Fastk	8.41786e-40	0.429292	0.765	0.464	2.75912e-35	2
Lynx1	1.07014e-39	0.623882	0.708	0.432	3.50759e-35	2
Commd3	1.11681e-39	0.439551	0.945	0.721	3.66058e-35	2
Slc36a2	2.17363e-39	0.352139	0.373	0.136	7.12451e-35	2
Ccnh	2.79936e-39	0.255547	0.629	0.313	9.17546e-35	2
Ppp1r3c	2.8265e-39	0.472372	0.779	0.474	9.2644e-35	2
Tmx2	2.89534e-39	0.55447	0.912	0.666	9.49006e-35	2
Oxct1	3.08699e-39	0.468616	0.971	0.885	1.01182e-34	2
Nmnat1	3.57846e-39	0.299028	0.579	0.273	1.17291e-34	2
Atp5k	4.10593e-39	0.272407	0.993	0.984	1.3458e-34	2
Slc31a2	4.11568e-39	0.37234	0.586	0.287	1.349e-34	2
Eif4g2	7.10809e-39	0.48769	0.993	0.969	2.32982e-34	2
Cops7a	7.53155e-39	0.384382	0.752	0.447	2.46862e-34	2
Galt	7.8174e-39	0.271475	0.706	0.371	2.56231e-34	2
Blcap	8.81833e-39	0.46096	0.669	0.375	2.89039e-34	2
Vdac3	1.09704e-38	0.353673	0.991	0.975	3.59577e-34	2
Ginm1	1.45875e-38	0.474896	0.91	0.684	4.78136e-34	2
Cmc2	1.51788e-38	0.372255	0.877	0.597	4.97515e-34	2
Synj2bp	1.52172e-38	0.406479	0.768	0.468	4.98774e-34	2
Mkrn2	1.59848e-38	0.317374	0.461	0.196	5.23933e-34	2
Oma1	2.28004e-38	0.313208	0.491	0.215	7.4733e-34	2
Trap1	2.57823e-38	0.577752	0.871	0.643	8.45065e-34	2
Fkbp4	2.91521e-38	0.378326	0.695	0.407	9.55518e-34	2
Tcp1	5.30666e-38	0.438315	0.945	0.721	1.73936e-33	2
Rilpl1	5.99288e-38	0.487101	0.846	0.592	1.96429e-33	2
Nsmce1	6.6617e-38	0.362846	0.912	0.63	2.1835e-33	2
Ndufb11	7.24783e-38	0.29652	1	0.994	2.37562e-33	2
Ppt1	8.08319e-38	0.509078	0.857	0.596	2.64943e-33	2
Slc25a26	8.84856e-38	0.26029	0.461	0.194	2.90029e-33	2
Atp1a2	1.15917e-37	0.463057	0.737	0.447	3.7994e-33	2
Mrpl30	1.31322e-37	0.362222	0.982	0.953	4.30434e-33	2
Spag7	1.61277e-37	0.398538	0.989	0.879	5.28616e-33	2
Tmem126b	1.67757e-37	0.475102	0.728	0.428	5.49856e-33	2
AA465934	1.76742e-37	0.327518	0.921	0.705	5.79307e-33	2
Apbb1	1.79509e-37	0.462208	0.908	0.622	5.88376e-33	2
Urod	1.90933e-37	0.387144	0.829	0.535	6.25823e-33	2
Cep128	2.08522e-37	0.342327	0.393	0.155	6.83472e-33	2
Tmed1	2.47119e-37	0.352069	0.789	0.455	8.09983e-33	2
Farsb	2.68684e-37	0.324179	0.669	0.36	8.80665e-33	2
Ndufa13	2.70497e-37	0.266439	0.998	0.994	8.86608e-33	2
Pdhx	3.62169e-37	0.535484	0.91	0.697	1.18708e-32	2
Hikeshi	4.02339e-37	0.345024	0.886	0.565	1.31875e-32	2
P4ha1	4.15676e-37	0.384479	0.469	0.208	1.36246e-32	2
Lyrm9	7.2127e-37	0.2972	0.654	0.346	2.36411e-32	2
Ucp3	8.5112e-37	0.317778	0.32	0.108	2.78972e-32	2
Eml1	8.84093e-37	0.467693	0.445	0.196	2.89779e-32	2
Rab18	1.01403e-36	0.484643	0.934	0.745	3.32368e-32	2
Agtr1a	1.01534e-36	0.311715	0.518	0.238	3.32799e-32	2
Hnrnpk	1.03764e-36	0.422327	0.985	0.896	3.40106e-32	2
Tbc1d7	1.36357e-36	0.295685	0.614	0.311	4.46937e-32	2
Mrpl19	1.71352e-36	0.269253	0.559	0.274	5.61641e-32	2
Trmt2b	1.78682e-36	0.466988	0.507	0.236	5.85666e-32	2
Snap23	1.9309e-36	0.382262	0.796	0.488	6.3289e-32	2
Hnrnpc	2.22673e-36	0.402651	0.912	0.669	7.29856e-32	2
Fastkd2	2.60001e-36	0.308981	0.599	0.307	8.52207e-32	2
Kxd1	3.19711e-36	0.440755	0.943	0.723	1.04792e-31	2
Eci2	4.16091e-36	0.439888	0.967	0.793	1.36382e-31	2
Tmed4	4.69348e-36	0.385656	0.893	0.619	1.53838e-31	2
Mrpl2	5.15208e-36	0.380269	0.899	0.609	1.6887e-31	2
Hsd17b4	6.42325e-36	0.474099	0.675	0.401	2.10535e-31	2
Mrpl10	6.97824e-36	0.438848	0.682	0.393	2.28726e-31	2
Sod1	7.14058e-36	0.384419	0.976	0.938	2.34047e-31	2
Ifrd2	7.43658e-36	0.271976	0.469	0.203	2.43749e-31	2
Alkbh7	7.73286e-36	0.316279	0.888	0.604	2.5346e-31	2
Ndufb4	8.87949e-36	0.277502	0.993	0.983	2.91043e-31	2
Ndufb4b	8.87949e-36	0.277502	0.993	0.983	2.91043e-31	2
Egflam	1.10541e-35	0.27704	0.368	0.14	3.62319e-31	2
Scrn3	1.19552e-35	0.379265	0.471	0.216	3.91856e-31	2
Slc25a19	1.19976e-35	0.305495	0.382	0.151	3.93247e-31	2
Slc25a42	1.37161e-35	0.484962	0.395	0.169	4.49574e-31	2
Samm50	1.70861e-35	0.500799	0.932	0.738	5.6003e-31	2
Fgf13	1.92053e-35	0.471983	0.895	0.637	6.29494e-31	2
Acad12	2.20079e-35	0.375346	0.461	0.206	7.21353e-31	2
Ahsa1	2.73471e-35	0.345173	0.789	0.484	8.96354e-31	2
Cops8	3.30699e-35	0.438873	0.866	0.576	1.08393e-30	2
Zfp655	3.33527e-35	0.432411	0.721	0.428	1.0932e-30	2
Tmem141	3.78559e-35	0.270941	0.735	0.397	1.2408e-30	2
Cep20	4.10074e-35	0.420856	0.952	0.766	1.3441e-30	2
Ndufs4	4.1332e-35	0.312255	0.991	0.973	1.35474e-30	2
Rab5b	4.30516e-35	0.397981	0.535	0.273	1.4111e-30	2
Iftap	4.46409e-35	0.335896	0.917	0.615	1.4632e-30	2
Cat	4.89374e-35	0.475045	0.967	0.795	1.60402e-30	2
Rnf7	6.25782e-35	0.370286	0.947	0.727	2.05113e-30	2
Sirt2	7.21219e-35	0.321517	0.765	0.48	2.36394e-30	2
Mtus1	7.6702e-35	0.595051	0.862	0.672	2.51406e-30	2
BC004004	1.1753e-34	0.444526	0.974	0.876	3.85229e-30	2
Yif1a	1.44117e-34	0.435037	0.967	0.758	4.72373e-30	2
Cops3	1.61288e-34	0.428104	0.899	0.644	5.28654e-30	2
Lbh	1.62355e-34	0.441601	0.925	0.805	5.32151e-30	2
Acy3	1.65933e-34	0.297523	0.601	0.313	5.43879e-30	2
Clpp	1.70828e-34	0.385415	0.925	0.66	5.59923e-30	2
Pex2	1.70931e-34	0.318039	0.761	0.442	5.6026e-30	2
Fgf1	1.85499e-34	0.577432	0.809	0.56	6.08011e-30	2
Selenbp1	1.87956e-34	0.385799	0.772	0.483	6.16062e-30	2
Cuedc2	2.19701e-34	0.284387	0.759	0.439	7.20113e-30	2
Use1	2.50078e-34	0.379676	0.958	0.782	8.1968e-30	2
Actn2	2.68928e-34	0.413018	1	0.995	8.81464e-30	2
Psmc3	3.49998e-34	0.445897	0.982	0.893	1.14719e-29	2
Nsun4	3.56049e-34	0.419288	0.592	0.328	1.16702e-29	2
Mrpl36	4.33806e-34	0.322824	0.923	0.648	1.42189e-29	2
Rmc1	4.51833e-34	0.282685	0.458	0.203	1.48097e-29	2
Eif2s3y	6.37523e-34	0.305335	0.792	0.485	2.08961e-29	2
Mospd1	6.46055e-34	0.36559	0.811	0.493	2.11757e-29	2
Dhrs3	6.92253e-34	0.314566	0.803	0.487	2.269e-29	2
Cdk4	7.10641e-34	0.318239	0.702	0.394	2.32927e-29	2
Eif3l	9.3674e-34	0.401861	0.816	0.544	3.07035e-29	2
Dnaja3	9.80795e-34	0.398811	0.726	0.429	3.21475e-29	2
Stip1	1.01348e-33	0.429646	0.719	0.445	3.32189e-29	2
Hopx	1.07835e-33	0.34853	0.978	0.925	3.5345e-29	2
Tspan31	1.48143e-33	0.273635	0.763	0.438	4.8557e-29	2
Mpc1	2.23902e-33	0.28346	0.993	0.988	7.33882e-29	2
Mrps23	2.61811e-33	0.424227	0.954	0.801	8.58139e-29	2
Adi1	2.81312e-33	0.274844	0.643	0.335	9.22056e-29	2
Mrps27	3.20108e-33	0.277336	0.474	0.214	1.04922e-28	2
Uqcc2	3.51552e-33	0.330934	0.969	0.917	1.15228e-28	2
Higd2a	3.56186e-33	0.358796	0.976	0.88	1.16747e-28	2
Mrpl21	4.51716e-33	0.260411	0.917	0.628	1.48059e-28	2
Dap3	4.82036e-33	0.361764	0.792	0.517	1.57997e-28	2
Fkbp3	5.93476e-33	0.374607	0.982	0.951	1.94524e-28	2
Spryd4	6.62515e-33	0.322289	0.5	0.242	2.17153e-28	2
Emd	6.75354e-33	0.300781	0.816	0.526	2.21361e-28	2
Oxsm	8.81711e-33	0.321551	0.257	0.08	2.88998e-28	2
9630028I04Rik	1.00552e-32	0.262791	0.417	0.179	3.2958e-28	2
Lrrc2	1.01975e-32	0.428935	0.987	0.939	3.34243e-28	2
4933434E20Rik	1.10822e-32	0.311035	0.873	0.578	3.63243e-28	2
Mettl22	1.16141e-32	0.292934	0.618	0.333	3.80676e-28	2
Mrpl15	1.82936e-32	0.340807	0.978	0.883	5.99611e-28	2
Cdip1	2.89891e-32	0.522754	0.607	0.362	9.50175e-28	2
St13	3.39114e-32	0.375246	0.89	0.662	1.11151e-27	2
Mccc1	5.20753e-32	0.404194	0.513	0.273	1.70687e-27	2
Msl3	6.71637e-32	0.271256	0.632	0.343	2.20143e-27	2
Mmab	7.75779e-32	0.284768	0.32	0.118	2.54277e-27	2
Bcl6	8.95764e-32	0.367531	0.357	0.145	2.93605e-27	2
Vps26a	1.39373e-31	0.408274	0.822	0.553	4.56821e-27	2
Ndrg4	1.54928e-31	0.602247	0.774	0.54	5.07806e-27	2
Lamtor4	1.8074e-31	0.307336	0.914	0.65	5.92413e-27	2
Mavs	1.83046e-31	0.587817	0.535	0.287	5.9997e-27	2
Mettl7a1	2.00128e-31	0.254976	0.452	0.211	6.55959e-27	2
Ywhae	2.07287e-31	0.364819	0.987	0.945	6.79426e-27	2
Cops4	2.15422e-31	0.36863	0.925	0.686	7.06088e-27	2
Ube2a	2.18945e-31	0.308561	0.923	0.651	7.17637e-27	2
Gsta4	2.35354e-31	0.313168	0.879	0.609	7.71421e-27	2
Rab7	2.50967e-31	0.469489	0.969	0.873	8.22593e-27	2
Stradb	2.69916e-31	0.280287	0.612	0.331	8.84704e-27	2
Trim54	3.14134e-31	0.404436	0.899	0.698	1.02964e-26	2
Decr1	3.59036e-31	0.423368	0.982	0.947	1.17681e-26	2
Tfpi	3.78769e-31	0.313583	0.737	0.44	1.24149e-26	2
Fundc2	3.78993e-31	0.409858	0.974	0.867	1.24223e-26	2
Laptm4a	3.79172e-31	0.357197	0.987	0.956	1.24281e-26	2
Mrpl41	3.98437e-31	0.267229	0.864	0.577	1.30596e-26	2
Atad1	4.69611e-31	0.461286	0.822	0.582	1.53924e-26	2
Mrpl11	6.2947e-31	0.259147	0.851	0.565	2.06321e-26	2
Tmem129	6.36723e-31	0.44776	0.45	0.214	2.08699e-26	2
2310002L09Rik	7.20385e-31	0.328644	0.75	0.439	2.36121e-26	2
Lamtor1	7.62004e-31	0.361009	0.906	0.649	2.49762e-26	2
Sorbs1	8.07951e-31	0.533679	0.925	0.818	2.64822e-26	2
2810004N23Rik	8.30562e-31	0.266041	0.704	0.418	2.72233e-26	2
Foxred1	8.8796e-31	0.37069	0.621	0.349	2.91047e-26	2
Hhatl	1.08988e-30	0.479373	0.82	0.604	3.57229e-26	2
Ndufaf1	1.26209e-30	0.29246	0.732	0.441	4.13676e-26	2
Cldnd1	1.3031e-30	0.265779	0.697	0.399	4.27117e-26	2
Siva1	1.41873e-30	0.26351	0.864	0.558	4.65018e-26	2
Mrpl45	2.00902e-30	0.360985	0.809	0.539	6.58497e-26	2
Tmem14c	2.05132e-30	0.389542	0.952	0.797	6.72362e-26	2
Cnbp	2.0738e-30	0.336741	0.996	0.979	6.79731e-26	2
Calu	2.2522e-30	0.464252	0.958	0.83	7.38205e-26	2
Cavin4	2.42173e-30	0.396701	0.833	0.578	7.93771e-26	2
Hba-a1	2.84566e-30	1.98306	0.254	0.08	9.3272e-26	2
Rpp14	3.20313e-30	0.283582	0.59	0.317	1.04989e-25	2
Htd2	3.20313e-30	0.283582	0.59	0.317	1.04989e-25	2
Mrps21	3.77985e-30	0.305297	0.969	0.9	1.23892e-25	2
Ctsc	3.88976e-30	0.315985	0.614	0.347	1.27495e-25	2
Lgmn	4.64341e-30	0.32125	0.825	0.582	1.52197e-25	2
Tesc	4.85611e-30	0.250085	0.884	0.588	1.59169e-25	2
Cnih1	5.98113e-30	0.303688	0.827	0.542	1.96044e-25	2
Cpq	6.37166e-30	0.329717	0.601	0.333	2.08844e-25	2
Hbb-b1	6.49766e-30	2.02764	0.213	0.058	2.12974e-25	2
Hbb-bs	6.49766e-30	2.02764	0.213	0.058	2.12974e-25	2
Zfp970	7.89885e-30	0.367877	0.901	0.68	2.58901e-25	2
Paip2	8.10168e-30	0.389582	0.974	0.902	2.65549e-25	2
Aamdc	9.21765e-30	0.377871	0.919	0.658	3.02127e-25	2
Metap2	1.00957e-29	0.414389	0.928	0.758	3.30905e-25	2
Cops6	1.14559e-29	0.401021	0.95	0.783	3.75491e-25	2
Grpel1	1.17506e-29	0.382566	0.978	0.9	3.8515e-25	2
Sms	1.33472e-29	0.375169	0.713	0.442	4.3748e-25	2
Mzt1	1.34211e-29	0.267115	0.695	0.416	4.39904e-25	2
Gnpda1	1.49573e-29	0.360024	0.404	0.184	4.90255e-25	2
Kiz	1.52694e-29	0.287033	0.564	0.306	5.00484e-25	2
Slc46a3	1.5688e-29	0.292177	0.3	0.11	5.14204e-25	2
Tfb2m	1.71004e-29	0.268286	0.706	0.423	5.60498e-25	2
Polb	2.55565e-29	0.259137	0.75	0.453	8.37665e-25	2
Gatb	2.6944e-29	0.310609	0.467	0.232	8.83143e-25	2
Ppp1ca	3.21425e-29	0.370348	0.974	0.859	1.05353e-24	2
Dcaf11	3.62774e-29	0.411505	0.893	0.681	1.18906e-24	2
Tmem126a	3.72998e-29	0.308576	0.961	0.763	1.22258e-24	2
Dgat2	3.89085e-29	0.309452	0.737	0.453	1.2753e-24	2
Rtcb	4.06794e-29	0.339878	0.649	0.383	1.33335e-24	2
Nap1l4	4.28698e-29	0.412923	0.836	0.603	1.40514e-24	2
Abhd11	4.55592e-29	0.259826	0.785	0.477	1.49329e-24	2
Maob	6.82811e-29	0.355151	0.496	0.257	2.23805e-24	2
Plaat3	6.90848e-29	0.358834	0.971	0.872	2.26439e-24	2
Gca	7.36591e-29	0.284827	0.439	0.206	2.41433e-24	2
Opa3	7.40611e-29	0.416296	0.629	0.383	2.4275e-24	2
Rab11b	7.77914e-29	0.349745	0.945	0.762	2.54977e-24	2
Gcnt1	9.27151e-29	0.360272	0.524	0.279	3.03892e-24	2
Pitpnb	1.10932e-28	0.402757	0.638	0.371	3.636e-24	2
Polr2c	1.47665e-28	0.251315	0.868	0.561	4.84e-24	2
Eif2d	1.47671e-28	0.276103	0.447	0.218	4.84021e-24	2
Mtch2	1.50448e-28	0.355634	0.989	0.941	4.93125e-24	2
Cyb5d2	1.54048e-28	0.314253	0.342	0.14	5.04924e-24	2
Rpl4	1.72752e-28	0.322484	0.987	0.972	5.66229e-24	2
Cct8	1.75573e-28	0.439441	0.928	0.742	5.75476e-24	2
Mat2a	1.90027e-28	0.407672	0.822	0.599	6.22851e-24	2
Pgk1	1.90998e-28	0.363618	0.971	0.909	6.26035e-24	2
Myzap	1.96402e-28	0.365755	0.974	0.912	6.43746e-24	2
Dnaja1	2.73653e-28	0.396095	0.84	0.567	8.96952e-24	2
Ipo7	2.87345e-28	0.541523	0.737	0.506	9.41831e-24	2
Commd1	2.94728e-28	0.261851	0.89	0.655	9.66029e-24	2
Ube2g1	3.51081e-28	0.354061	0.746	0.493	1.15074e-23	2
Ldah	3.8136e-28	0.337582	0.487	0.251	1.24998e-23	2
Fbxw5	3.85006e-28	0.379185	0.632	0.39	1.26194e-23	2
Tmem186	3.9364e-28	0.384429	0.34	0.143	1.29023e-23	2
Kars	6.12776e-28	0.302854	0.8	0.524	2.0085e-23	2
Fundc1	6.66124e-28	0.281095	0.66	0.392	2.18335e-23	2
Prelid3b	8.52127e-28	0.289176	0.82	0.55	2.79302e-23	2
Tecrl	8.55675e-28	0.407448	0.943	0.75	2.80465e-23	2
Gabarapl1	1.15601e-27	0.339646	0.798	0.561	3.78906e-23	2
Pigu	1.24914e-27	0.262436	0.596	0.338	4.0943e-23	2
Ubl4a	1.46302e-27	0.476555	0.853	0.663	4.79534e-23	2
Gm44504	1.46302e-27	0.476555	0.853	0.663	4.79534e-23	2
Rbbp7	1.64359e-27	0.397674	0.943	0.786	5.38721e-23	2
Selenop	1.95485e-27	0.322557	0.965	0.796	6.40742e-23	2
Lclat1	2.90292e-27	0.563532	0.752	0.553	9.51491e-23	2
Wif1	4.58093e-27	0.271315	0.362	0.161	1.50149e-22	2
Ccdc141	7.24793e-27	0.360746	0.735	0.499	2.37565e-22	2
Tars	8.28708e-27	0.296286	0.491	0.26	2.71626e-22	2
Eif2a	9.07114e-27	0.255968	0.638	0.377	2.97325e-22	2
Csnk2a1	1.20478e-26	0.316296	0.833	0.597	3.94891e-22	2
Gsto1	1.21146e-26	0.33419	0.956	0.78	3.97081e-22	2
Ddx1	1.55887e-26	0.43149	0.754	0.516	5.10949e-22	2
Ndufb7	1.64318e-26	0.266699	0.989	0.992	5.38585e-22	2
Dmac1	2.15617e-26	0.256267	0.827	0.542	7.06727e-22	2
Abcd3	2.37244e-26	0.408546	0.757	0.509	7.77615e-22	2
Rab1b	2.58612e-26	0.299954	0.724	0.493	8.47651e-22	2
Cd81	4.18617e-26	0.327567	0.996	0.966	1.3721e-21	2
Ppargc1a	5.56017e-26	0.477607	0.884	0.733	1.82246e-21	2
Nqo2	6.07136e-26	0.358663	0.577	0.332	1.99001e-21	2
Lactb2	6.0868e-26	0.260565	0.61	0.353	1.99507e-21	2
Pfkl	6.17996e-26	0.313414	0.467	0.248	2.02561e-21	2
Coq7	6.46656e-26	0.333496	0.954	0.804	2.11954e-21	2
Insig2	9.14649e-26	0.37053	0.726	0.466	2.99795e-21	2
Ube2g2	9.18239e-26	0.425142	0.66	0.425	3.00971e-21	2
Ssbp2	9.4079e-26	0.310523	0.721	0.47	3.08363e-21	2
Eif3h	9.90304e-26	0.29619	0.963	0.858	3.24592e-21	2
C9orf72	9.93732e-26	0.319295	0.441	0.222	3.25715e-21	2
Sgta	1.02214e-25	0.330915	0.739	0.491	3.35025e-21	2
Cox14	1.06197e-25	0.315713	0.982	0.941	3.48081e-21	2
Ankrd46	1.12372e-25	0.28242	0.404	0.193	3.68322e-21	2
Usp14	1.21843e-25	0.36033	0.781	0.555	3.99366e-21	2
Pitpnc1	1.2961e-25	0.271743	0.575	0.335	4.24824e-21	2
Mrpl14	1.44607e-25	0.31009	0.947	0.81	4.73977e-21	2
Mrps7	1.75365e-25	0.260777	0.882	0.637	5.74793e-21	2
Pfkfb2	1.92247e-25	0.286603	0.371	0.171	6.30128e-21	2
Csdc2	2.04953e-25	0.358169	0.708	0.448	6.71776e-21	2
Serinc1	2.69853e-25	0.436245	0.967	0.896	8.84497e-21	2
Aamp	2.72482e-25	0.325437	0.781	0.539	8.93113e-21	2
Ap3m1	2.73685e-25	0.300533	0.52	0.282	8.97056e-21	2
Fbxo3	3.72588e-25	0.350216	0.719	0.485	1.22123e-20	2
Slc40a1	7.51708e-25	0.285876	0.289	0.117	2.46387e-20	2
Prrx1	8.88284e-25	0.297579	0.535	0.3	2.91153e-20	2
Vdac2	9.78475e-25	0.286699	0.993	0.981	3.20715e-20	2
Psmc2	1.23714e-24	0.364897	0.954	0.785	4.05499e-20	2
Norad	1.36038e-24	0.426896	0.857	0.642	4.45891e-20	2
Tomm22	1.64167e-24	0.315671	0.884	0.641	5.38089e-20	2
Ubiad1	1.7849e-24	0.325263	0.425	0.213	5.85038e-20	2
Pwp1	1.84043e-24	0.317713	0.412	0.206	6.03237e-20	2
Pnrc2	1.99468e-24	0.257742	0.697	0.44	6.53796e-20	2
Isca2	2.2584e-24	0.314686	0.936	0.756	7.40236e-20	2
Ap3s2	2.59229e-24	0.251367	0.461	0.244	8.49676e-20	2
Msantd4	2.63702e-24	0.363036	0.575	0.355	8.64335e-20	2
Ciao3	3.3898e-24	0.32042	0.504	0.28	1.11108e-19	2
R3hdm4	3.80172e-24	0.263678	0.625	0.389	1.24609e-19	2
Prdx1	4.63292e-24	0.254083	0.989	0.985	1.51853e-19	2
Grb10	4.72908e-24	0.379629	0.542	0.324	1.55005e-19	2
Ugp2	5.06269e-24	0.389398	0.978	0.896	1.6594e-19	2
Erp44	5.35017e-24	0.254442	0.59	0.338	1.75363e-19	2
Taz	6.31667e-24	0.275242	0.493	0.27	2.07041e-19	2
Kbtbd12	7.53908e-24	0.306162	0.526	0.305	2.47108e-19	2
Pcyt2	8.53137e-24	0.272316	0.401	0.201	2.79633e-19	2
Rmdn1	1.02458e-23	0.270737	0.939	0.724	3.35827e-19	2
Crot	1.24212e-23	0.395146	0.434	0.239	4.0713e-19	2
Orc3	1.61331e-23	0.341555	0.555	0.33	5.28795e-19	2
Tmem41b	1.61729e-23	0.27671	0.695	0.462	5.30101e-19	2
Tmco1	1.68365e-23	0.330282	0.932	0.755	5.51851e-19	2
Ssr3	1.70094e-23	0.396322	0.925	0.748	5.57517e-19	2
Tubg1	1.88892e-23	0.252683	0.404	0.201	6.19132e-19	2
Blzf1	2.39667e-23	0.25335	0.445	0.232	7.85555e-19	2
Atp6ap1	2.56045e-23	0.358362	0.897	0.706	8.3924e-19	2
Cdv3	2.63685e-23	0.331832	0.871	0.636	8.64281e-19	2
Romo1	2.6467e-23	0.251782	0.974	0.931	8.6751e-19	2
Kyat1	3.1572e-23	0.266015	0.43	0.224	1.03484e-18	2
Bzw2	4.26462e-23	0.29473	0.864	0.657	1.39781e-18	2
Pin1	4.39854e-23	0.259949	0.89	0.663	1.44171e-18	2
Atp6v0e2	4.64319e-23	0.294931	0.507	0.288	1.5219e-18	2
Lamtor2	4.92286e-23	0.250663	0.952	0.736	1.61357e-18	2
Qrsl1	5.24972e-23	0.29351	0.485	0.275	1.7207e-18	2
Chp1	7.84583e-23	0.341018	0.68	0.453	2.57163e-18	2
Ctsa	8.94166e-23	0.32669	0.825	0.604	2.93081e-18	2
Mat2b	9.81268e-23	0.316843	0.877	0.679	3.2163e-18	2
Ap2m1	1.13217e-22	0.287214	0.912	0.701	3.71091e-18	2
Aurkaip1	1.5437e-22	0.275088	0.952	0.774	5.0598e-18	2
LTO1	2.14134e-22	0.32007	0.303	0.134	7.01868e-18	2
Abhd4	2.22415e-22	0.327332	0.544	0.327	7.29009e-18	2
Klhdc3	2.39228e-22	0.315387	0.531	0.322	7.84119e-18	2
Tmem33	2.54745e-22	0.273702	0.695	0.446	8.34977e-18	2
Pde7a	2.65672e-22	0.272647	0.43	0.224	8.70793e-18	2
Rhot2	3.19884e-22	0.255573	0.526	0.319	1.04848e-17	2
Crbn	3.5721e-22	0.261044	0.724	0.469	1.17083e-17	2
Cct6a	4.60781e-22	0.283376	0.893	0.698	1.5103e-17	2
Hspa5	5.59391e-22	0.32091	0.976	0.917	1.83352e-17	2
Tollip	6.89543e-22	0.469915	0.542	0.334	2.26012e-17	2
Hsd17b10	7.24169e-22	0.274453	0.991	0.922	2.37361e-17	2
AI597479	9.69073e-22	0.37544	0.39	0.203	3.17633e-17	2
Pcmtd2	1.1161e-21	0.298927	0.583	0.366	3.65823e-17	2
Impact	1.24748e-21	0.415078	0.491	0.289	4.08886e-17	2
Arf1	1.34526e-21	0.30498	0.989	0.919	4.40936e-17	2
Akr1a1	1.36385e-21	0.344857	0.965	0.851	4.47028e-17	2
Calcoco1	1.57641e-21	0.364069	0.577	0.379	5.16701e-17	2
Tmem109	1.66118e-21	0.285985	0.842	0.613	5.44484e-17	2
Gm20300	1.75997e-21	0.29863	0.423	0.225	5.76867e-17	2
Mrps28	1.95974e-21	0.276855	0.947	0.787	6.42343e-17	2
Cd164	2.40167e-21	0.37192	0.886	0.713	7.87196e-17	2
Dnajc15	3.57396e-21	0.284472	0.976	0.938	1.17144e-16	2
Usp15	3.98306e-21	0.33394	0.708	0.504	1.30553e-16	2
Rcan2	4.53066e-21	0.378718	0.961	0.873	1.48501e-16	2
Fbxo32	4.99038e-21	0.416611	0.846	0.695	1.6357e-16	2
Psmd2	5.56193e-21	0.393018	0.833	0.693	1.82303e-16	2
Slc35a4	9.5277e-21	0.38866	0.524	0.317	3.12289e-16	2
Kpna3	9.70914e-21	0.369083	0.649	0.444	3.18236e-16	2
Rorc	9.97185e-21	0.276888	0.592	0.364	3.26847e-16	2
Get1	1.12033e-20	0.252697	0.322	0.149	3.6721e-16	2
Pcmt1	1.57674e-20	0.262071	0.893	0.701	5.16809e-16	2
Cog4	1.61103e-20	0.312135	0.432	0.245	5.28047e-16	2
Prpf19	1.76799e-20	0.296184	0.647	0.458	5.79494e-16	2
Steap3	2.35598e-20	0.27281	0.32	0.151	7.72218e-16	2
Abcb7	2.993e-20	0.39649	0.443	0.256	9.81014e-16	2
Vps41	4.80122e-20	0.296119	0.474	0.285	1.5737e-15	2
Hdlbp	5.0676e-20	0.377911	0.893	0.742	1.66101e-15	2
Ccdc47	5.9834e-20	0.306699	0.822	0.653	1.96118e-15	2
Oxa1l	6.19413e-20	0.255356	0.86	0.65	2.03025e-15	2
Emc2	6.29148e-20	0.328874	0.978	0.888	2.06216e-15	2
Cdh13	7.82072e-20	0.335599	0.932	0.792	2.5634e-15	2
Scp2	1.08099e-19	0.250242	0.982	0.962	3.54318e-15	2
Rhobtb1	1.1191e-19	0.389241	0.623	0.434	3.66806e-15	2
Rrm2b	1.26939e-19	0.257752	0.401	0.214	4.16068e-15	2
Pcyt1a	1.34914e-19	0.375826	0.498	0.305	4.42207e-15	2
Nsfl1c	1.55549e-19	0.257504	0.691	0.473	5.09844e-15	2
Rnf141	1.73872e-19	0.324638	0.5	0.3	5.69901e-15	2
Fam210a	2.26336e-19	0.299561	0.732	0.547	7.41863e-15	2
Psap	2.73239e-19	0.432471	0.95	0.902	8.95595e-15	2
Hnrnph2	2.91021e-19	0.352145	0.651	0.453	9.5388e-15	2
Atp6v1e1	3.47545e-19	0.275706	0.965	0.836	1.13915e-14	2
Fbxw7	4.44217e-19	0.306991	0.546	0.346	1.45601e-14	2
Ppp1r11	4.69282e-19	0.251297	0.932	0.755	1.53817e-14	2
Mybpc3	5.272e-19	0.418851	0.985	0.978	1.728e-14	2
Eif3i	8.25444e-19	0.284108	0.965	0.809	2.70556e-14	2
Sar1b	1.07732e-18	0.26331	0.969	0.869	3.53114e-14	2
Selenot	1.20619e-18	0.358335	0.8	0.659	3.95352e-14	2
Psmd1	1.2298e-18	0.377814	0.844	0.73	4.03092e-14	2
Rpn2	1.52676e-18	0.27518	0.531	0.344	5.00428e-14	2
Mapk10	1.65608e-18	0.296185	0.368	0.197	5.42814e-14	2
Ppp2r1a	2.24841e-18	0.385803	0.8	0.657	7.36961e-14	2
Yme1l1	2.39744e-18	0.264791	0.678	0.471	7.8581e-14	2
Eloa	2.73412e-18	0.26666	0.542	0.345	8.96162e-14	2
Hspb8	3.99939e-18	0.270034	0.969	0.928	1.31088e-13	2
Hbs1l	4.32751e-18	0.289253	0.55	0.357	1.41843e-13	2
Rrn3	6.23829e-18	0.268286	0.561	0.368	2.04472e-13	2
Arl1	7.42038e-18	0.271185	0.886	0.71	2.43218e-13	2
Camk2d	8.68875e-18	0.31567	0.84	0.679	2.84791e-13	2
Synpo2	8.77185e-18	0.348443	0.634	0.443	2.87515e-13	2
Cdc14b	1.06561e-17	0.256317	0.353	0.195	3.49273e-13	2
Oxr1	1.57789e-17	0.329159	0.586	0.403	5.17184e-13	2
Popdc2	1.7528e-17	0.252492	0.982	0.964	5.74516e-13	2
Psma4	1.91881e-17	0.25533	0.971	0.826	6.2893e-13	2
Gmps	2.52596e-17	0.315047	0.671	0.486	8.27934e-13	2
Rnf114	2.75621e-17	0.270231	0.816	0.611	9.03403e-13	2
Ociad1	3.4317e-17	0.251903	0.967	0.865	1.12481e-12	2
Ppip5k2	3.47925e-17	0.293796	0.781	0.609	1.14039e-12	2
Abcf2	3.59645e-17	0.29357	0.559	0.365	1.17881e-12	2
Mmgt1	3.76164e-17	0.388567	0.498	0.315	1.23295e-12	2
Herpud1	5.63169e-17	0.288199	0.941	0.814	1.8459e-12	2
Mrpl12	6.16217e-17	0.271101	0.947	0.84	2.01977e-12	2
Mmadhc	6.80842e-17	0.276683	0.943	0.777	2.2316e-12	2
Vac14	7.35636e-17	0.253638	0.384	0.215	2.4112e-12	2
Cep43	7.52474e-17	0.253744	0.386	0.213	2.46638e-12	2
Asb11	1.08561e-16	0.282551	0.987	0.887	3.55831e-12	2
Pcyox1	2.40287e-16	0.297365	0.384	0.221	7.87588e-12	2
Dcaf8	3.56648e-16	0.395538	0.693	0.544	1.16899e-11	2
Hmgcs1	5.28013e-16	0.251226	0.401	0.238	1.73067e-11	2
Qars	7.13523e-16	0.270379	0.443	0.272	2.33872e-11	2
Dstn	1.16781e-15	0.257571	0.971	0.863	3.82773e-11	2
Nampt	1.32082e-15	0.300649	0.945	0.805	4.32924e-11	2
5730455P16Rik	1.5332e-15	0.321703	0.43	0.265	5.02539e-11	2
Dnm1l	1.69701e-15	0.331718	0.761	0.593	5.56229e-11	2
Arhgef6	1.95583e-15	0.370229	0.504	0.336	6.41064e-11	2
Grsf1	2.1966e-15	0.253118	0.844	0.674	7.19979e-11	2
Pitrm1	2.38772e-15	0.256191	0.421	0.254	7.82622e-11	2
Gys1	3.11625e-15	0.439535	0.548	0.396	1.02141e-10	2
Chm	3.81494e-15	0.250813	0.423	0.248	1.25042e-10	2
Abce1	5.10763e-15	0.298339	0.625	0.443	1.67413e-10	2
Mfn2	5.2922e-15	0.40723	0.928	0.855	1.73462e-10	2
Gpam	7.01667e-15	0.279934	0.594	0.42	2.29985e-10	2
Rnf14	9.54474e-15	0.312983	0.735	0.582	3.12848e-10	2
Cyb5b	3.98429e-14	0.251862	0.482	0.317	1.30593e-09	2
Sc5d	7.47269e-14	0.284543	0.333	0.191	2.44932e-09	2
Nmt1	8.12154e-14	0.271357	0.822	0.698	2.662e-09	2
Agtpbp1	1.79252e-13	0.348585	0.715	0.593	5.87536e-09	2
A230056J06Rik	1.79252e-13	0.348585	0.715	0.593	5.87536e-09	2
Tars2	2.04279e-13	0.275875	0.292	0.161	6.69565e-09	2
Unc45b	2.22608e-13	0.374095	0.581	0.44	7.29642e-09	2
Opa1	2.23515e-13	0.315652	0.693	0.528	7.32616e-09	2
Phtf2	3.43273e-13	0.332545	0.645	0.484	1.12514e-08	2
Rbm5	8.06836e-13	0.253231	0.485	0.332	2.64457e-08	2
Pygb	6.26022e-12	0.36329	0.921	0.871	2.05191e-07	2
Gm10033	8.73523e-12	0.251789	0.336	0.198	2.86315e-07	2
Dpf2	9.78909e-12	0.25936	0.404	0.268	3.20857e-07	2
Copg2	1.06562e-11	0.251246	0.368	0.231	3.4928e-07	2
Nedd4	1.45498e-11	0.25016	0.912	0.828	4.76897e-07	2
Lpin1	1.57708e-11	0.257216	0.531	0.381	5.16921e-07	2
Cd99l2	1.64383e-11	0.345738	0.618	0.478	5.38798e-07	2
Fbh1	1.73732e-11	0.288644	0.375	0.237	5.69441e-07	2
Esrrg	1.96014e-11	0.252585	0.283	0.16	6.42474e-07	2
Rnf144b	2.06552e-11	0.263168	0.441	0.3	6.77016e-07	2
Tcaim	2.98614e-11	0.293908	0.373	0.245	9.78766e-07	2
Nup88	5.5715e-11	0.290288	0.513	0.375	1.82617e-06	2
Dnajc11	6.33278e-11	0.294304	0.406	0.275	2.0757e-06	2
Aco1	3.10146e-10	0.282049	0.314	0.198	1.01656e-05	2
Slc44a2	3.42813e-10	0.337014	0.489	0.363	1.12364e-05	2
Tnpo3	4.38868e-10	0.317705	0.395	0.276	1.43848e-05	2
Eef2	4.96162e-10	0.328489	0.945	0.921	1.62627e-05	2
Copb2	4.10877e-09	0.282215	0.539	0.435	0.000134673	2
Fam234a	2.65817e-08	0.264171	0.548	0.429	0.000871268	2
Exoc3	5.07653e-08	0.273963	0.533	0.407	0.00166393	2
Strip2	0.00189494	0.251243	0.491	0.443	1	2
Nppa	5.32639e-131	1.66666	0.985	0.868	1.74583e-126	3
Igtp	5.99358e-105	1.54238	0.943	0.599	1.96452e-100	3
Dcn	2.71294e-103	1.55457	0.964	0.743	8.89219e-99	3
Cst3	1.57227e-100	0.872403	0.997	0.999	5.15343e-96	3
Clu	6.75387e-91	1.26193	0.997	0.99	2.21372e-86	3
Iigp1	2.38037e-90	1.24101	0.985	0.834	7.80213e-86	3
Gm4841	2.18315e-89	0.990153	0.905	0.422	7.1557e-85	3
Ccl2	3.44857e-88	0.874684	0.737	0.288	1.13034e-83	3
Ccl6	1.93007e-86	1.02873	0.696	0.256	6.32618e-82	3
Tspo	1.94409e-86	1.3405	0.956	0.798	6.37214e-82	3
Spp1	1.31113e-85	1.30961	0.75	0.297	4.29749e-81	3
Ccl7	1.60275e-83	0.744334	0.613	0.194	5.25334e-79	3
Ifi27l2a	2.55024e-78	0.708408	0.91	0.507	8.35893e-74	3
Irgm1	8.23845e-77	1.17123	0.966	0.71	2.70032e-72	3
Timp1	6.9175e-71	0.928985	0.809	0.407	2.26735e-66	3
Mgp	3.95073e-70	0.829361	0.959	0.724	1.29493e-65	3
Ecm1	2.37999e-69	0.582781	0.577	0.192	7.8009e-65	3
Gpx3	2.38698e-68	0.854743	0.992	0.972	7.82382e-64	3
H2-D1	2.41494e-67	0.922138	0.987	0.849	7.91546e-63	3
H2-K1	2.41625e-67	1.06709	0.969	0.791	7.91975e-63	3
Neat1	1.96368e-66	1.46967	0.899	0.629	6.43637e-62	3
S100a6	1.20613e-63	0.465875	0.822	0.418	3.95334e-59	3
Sprr1a	1.61243e-63	0.339746	0.399	0.099	5.28506e-59	3
Cox6a1	2.43783e-63	1.13322	0.959	0.832	7.99047e-59	3
Ctss	3.17926e-63	0.910341	0.603	0.233	1.04207e-58	3
Ndufa11	5.98807e-63	0.668498	1	0.997	1.96271e-58	3
Fcer1g	1.85662e-62	0.675625	0.585	0.22	6.08545e-58	3
Lyz2	2.02933e-61	1.18443	0.776	0.441	6.65153e-57	3
B2m	2.84154e-59	0.69125	1	0.986	9.31372e-55	3
Nppb	4.73836e-59	0.730229	0.997	0.995	1.55309e-54	3
Ccl8	2.08966e-58	0.471527	0.397	0.108	6.84929e-54	3
Isg15	5.73082e-58	0.574843	0.665	0.302	1.87839e-53	3
F830016B08Rik	6.64007e-58	0.840937	0.969	0.761	2.17642e-53	3
Lgals3	8.27328e-58	0.825988	0.505	0.178	2.71173e-53	3
Fxyd1	6.02504e-56	0.620812	0.992	0.992	1.97483e-51	3
S100a11	5.77827e-55	0.499401	0.876	0.595	1.89394e-50	3
Chchd10	4.05412e-53	0.694011	0.941	0.79	1.32882e-48	3
Cd63	1.83915e-52	0.681633	0.995	0.982	6.02819e-48	3
Rtn4	7.38481e-52	0.93492	0.936	0.748	2.42052e-47	3
Wfdc17	8.20564e-52	0.387537	0.438	0.134	2.68956e-47	3
Rsad2	2.17627e-50	0.644436	0.688	0.317	7.13315e-46	3
Apod	6.50391e-50	0.548045	0.613	0.279	2.13179e-45	3
Ccn2	1.21684e-48	0.736416	0.979	0.838	3.98845e-44	3
Ifit1	8.02538e-48	0.809779	0.894	0.56	2.63048e-43	3
Tyrobp	1.11869e-47	0.592199	0.482	0.18	3.66672e-43	3
Saa3	2.3453e-47	0.331028	0.397	0.124	7.68718e-43	3
Ubc	4.25206e-47	0.503097	0.943	0.793	1.3937e-42	3
Mfap5	1.09762e-46	0.883079	0.649	0.328	3.59767e-42	3
Ms4a6d	1.3655e-46	0.599198	0.43	0.144	4.47569e-42	3
Atp5d	1.91225e-46	0.777189	0.982	0.935	6.26777e-42	3
Ifitm3	6.88944e-46	0.372409	0.992	0.908	2.25815e-41	3
C1qb	1.42326e-45	0.641352	0.459	0.171	4.66504e-41	3
Plac8	2.74967e-44	0.37068	0.433	0.148	9.0126e-40	3
Slc25a3	1.84504e-43	0.585409	0.987	0.982	6.04748e-39	3
Col3a1	1.90443e-42	0.501701	0.436	0.158	6.24216e-38	3
Ms4a4c	2.18886e-42	0.436434	0.291	0.075	7.17444e-38	3
Perp	3.19612e-42	0.664099	0.977	0.89	1.04759e-37	3
Lamb2	2.88871e-41	0.630805	0.727	0.425	9.46832e-37	3
Tap2	8.41839e-41	0.428178	0.456	0.179	2.75929e-36	3
Asb2	8.43119e-41	0.806906	0.892	0.724	2.76349e-36	3
Des	8.84912e-41	0.538605	0.995	0.983	2.90048e-36	3
Pf4	9.33082e-41	0.41381	0.433	0.164	3.05836e-36	3
Tap1	1.27485e-40	0.583574	0.446	0.167	4.17859e-36	3
Tnnt2	2.22784e-40	0.329129	1	1	7.30219e-36	3
Lmna	3.31459e-40	0.57885	0.796	0.526	1.08642e-35	3
Slc4a3	3.57537e-40	0.71542	0.809	0.553	1.1719e-35	3
Hspb2	1.25078e-39	0.647205	0.964	0.889	4.09967e-35	3
Malat1	2.03211e-38	0.643672	0.972	0.921	6.66064e-34	3
Bgn	7.07025e-38	0.898817	0.613	0.322	2.31741e-33	3
Ifit3	8.67424e-38	0.728505	0.796	0.494	2.84315e-33	3
Cox8a	5.43064e-37	0.784343	0.902	0.803	1.78e-32	3
Chchd2	2.58143e-36	0.820389	0.987	0.939	8.46114e-32	3
Col1a2	3.94986e-36	0.268846	0.423	0.162	1.29465e-31	3
Psme2	4.93659e-36	0.575405	0.943	0.901	1.61807e-31	3
Psmb10	5.02912e-36	0.804793	0.879	0.772	1.64839e-31	3
Pfn1	8.47498e-36	0.380477	0.771	0.515	2.77784e-31	3
Mybpc3	9.08807e-35	0.588435	0.992	0.977	2.9788e-30	3
Gbp2b	3.96439e-34	0.608834	0.567	0.271	1.29941e-29	3
Ddx60	6.11678e-34	0.264106	0.389	0.142	2.0049e-29	3
Itga7	7.98042e-34	0.856245	0.822	0.607	2.61574e-29	3
Rnase4	3.21207e-33	0.850776	0.487	0.226	1.05282e-28	3
Ifi209	3.41186e-33	0.525873	0.255	0.072	1.11831e-28	3
Tmem160	1.59512e-32	0.253877	0.536	0.262	5.22833e-28	3
Cav3	2.97319e-32	0.56657	0.961	0.927	9.74521e-28	3
Cryab	2.9823e-32	0.299073	1	0.999	9.77507e-28	3
Ccl9	3.14477e-32	0.34666	0.296	0.095	1.03076e-27	3
Cd53	1.10533e-31	0.525047	0.307	0.102	3.62293e-27	3
Serpina3n	4.55783e-31	0.682309	0.608	0.321	1.49392e-26	3
Bst2	5.89763e-31	0.602525	0.838	0.621	1.93307e-26	3
Grn	6.64025e-31	0.702566	0.701	0.44	2.17647e-26	3
Serping1	7.63208e-31	0.826865	0.655	0.402	2.50157e-26	3
Crip2	1.05471e-30	0.339829	1	0.995	3.45702e-26	3
Pam	1.36663e-30	0.479314	0.966	0.901	4.4794e-26	3
Cyc1	2.58947e-30	0.580149	0.982	0.928	8.48751e-26	3
Dgat1	3.78467e-30	0.434563	0.405	0.163	1.2405e-25	3
Psmb9	5.92849e-30	0.435979	0.564	0.292	1.94318e-25	3
Nmrk2	6.23654e-30	0.531326	0.979	0.793	2.04415e-25	3
Lgals3bp	2.1319e-29	0.679828	0.655	0.381	6.98773e-25	3
Fth1	1.17621e-28	0.594005	0.997	0.985	3.85525e-24	3
Rrad	1.35242e-28	0.579957	0.851	0.636	4.43284e-24	3
Cisd1	1.40766e-28	0.625149	0.881	0.787	4.6139e-24	3
Atp5b	1.40776e-28	0.349588	0.997	0.996	4.61421e-24	3
Cox6a2	1.61798e-28	0.488605	1	1	5.30325e-24	3
Crip1	1.95515e-28	0.300582	0.709	0.452	6.40841e-24	3
Il1rn	2.30244e-28	0.373242	0.204	0.053	7.5467e-24	3
Itm2b	4.24115e-28	0.528581	0.969	0.916	1.39012e-23	3
Tubb4b	1.14221e-27	0.566068	0.961	0.931	3.74382e-23	3
Mvp	1.67007e-27	0.370438	0.521	0.259	5.47398e-23	3
Polr2l	2.07236e-27	0.497974	0.985	0.941	6.79256e-23	3
Lcn2	3.58242e-27	0.506827	0.902	0.622	1.17421e-22	3
Ndufb2	4.55529e-27	0.345235	0.794	0.622	1.49309e-22	3
Psmb8	4.93544e-27	0.456597	0.657	0.403	1.61769e-22	3
Dpep1	8.96754e-27	0.544097	0.317	0.119	2.93929e-22	3
Lum	2.72333e-26	0.42454	0.369	0.153	8.92624e-22	3
Uqcrfs1	2.75429e-26	0.469534	0.972	0.944	9.02775e-22	3
Ifit2	4.7285e-26	0.763911	0.631	0.361	1.54986e-21	3
Tuba1a	5.15177e-26	0.62203	0.874	0.72	1.6886e-21	3
Ms4a4a	6.28716e-26	0.614295	0.374	0.161	2.06074e-21	3
Irgm2	6.42235e-26	0.601871	0.693	0.417	2.10505e-21	3
Dad1	8.12341e-26	0.514135	0.948	0.921	2.66261e-21	3
Prkar1a	1.59398e-25	0.467098	0.99	0.984	5.2246e-21	3
Lilr4b	2.43335e-25	0.313551	0.247	0.082	7.9758e-21	3
Rarres2	2.47321e-25	0.307448	0.536	0.294	8.10643e-21	3
Jpt1	3.02364e-25	0.478898	0.964	0.936	9.91058e-21	3
Gbp2	3.85972e-25	0.597081	0.492	0.259	1.2651e-20	3
Flnc	5.12313e-25	0.29654	0.776	0.499	1.67921e-20	3
Lrrc10	5.42014e-25	0.480543	0.987	0.953	1.77656e-20	3
Ncam1	9.0037e-25	0.403363	0.394	0.177	2.95114e-20	3
Cxcl10	1.30875e-24	0.348476	0.32	0.124	4.28968e-20	3
Tuba1b	1.33644e-24	0.461222	0.974	0.947	4.38043e-20	3
Cd68	1.73241e-24	0.54761	0.32	0.131	5.67831e-20	3
Serpina3f	1.9089e-24	0.365348	0.206	0.06	6.25679e-20	3
Plxnb2	1.94924e-24	0.5673	0.601	0.355	6.38902e-20	3
Atp1a1	2.58477e-24	0.550977	0.827	0.674	8.47209e-20	3
Myom2	2.93332e-24	0.597348	0.985	0.951	9.61453e-20	3
Cstb	3.55833e-24	0.476101	0.796	0.653	1.16632e-19	3
Atp6v0b	3.72151e-24	0.542306	0.928	0.9	1.2198e-19	3
Nectin2	3.8577e-24	0.269361	0.358	0.155	1.26444e-19	3
Ctsl	5.04184e-24	0.322285	0.992	0.969	1.65257e-19	3
Rpl13	5.96823e-24	0.263092	0.851	0.627	1.95621e-19	3
Vcam1	9.48444e-24	0.345464	0.332	0.134	3.10872e-19	3
Fstl1	1.22118e-23	0.482385	0.51	0.273	4.00267e-19	3
Gbp4	1.22896e-23	0.536376	0.552	0.302	4.02815e-19	3
Ctsd	1.74366e-23	0.521188	0.992	0.982	5.71519e-19	3
Ube2l6	2.00339e-23	0.681354	0.577	0.368	6.5665e-19	3
Vim	2.63641e-23	0.442531	0.668	0.423	8.64135e-19	3
Il18bp	3.20492e-23	0.83428	0.652	0.457	1.05048e-18	3
Fcgr3	3.82427e-23	0.453808	0.291	0.115	1.25348e-18	3
C3ar1	4.3343e-23	0.267397	0.168	0.044	1.42065e-18	3
Gbp6	5.15743e-23	0.282057	0.546	0.322	1.69045e-18	3
Dbi	1.37062e-22	0.357161	0.977	0.969	4.49249e-18	3
Rnf213	1.78276e-22	0.283855	0.384	0.172	5.84334e-18	3
Fkbp2	2.01189e-22	0.4503	0.639	0.455	6.59438e-18	3
LOC114841036	2.01189e-22	0.4503	0.639	0.455	6.59438e-18	3
Lrp10	2.48277e-22	0.45558	0.451	0.246	8.13779e-18	3
Tapbp	3.36431e-22	0.530292	0.776	0.56	1.10272e-17	3
Lgals1	5.65512e-22	0.432506	0.974	0.908	1.85358e-17	3
Mpc2	1.0519e-21	0.357036	0.925	0.819	3.44781e-17	3
Ms4a6b	1.20555e-21	0.285755	0.209	0.068	3.95143e-17	3
Psmb6	1.78339e-21	0.421809	0.992	0.967	5.8454e-17	3
Ndfip1	3.61528e-21	0.484676	0.799	0.587	1.18498e-16	3
Atp1b1	3.93305e-21	0.54184	0.853	0.728	1.28914e-16	3
Tnfrsf12a	5.56594e-21	0.422293	0.961	0.911	1.82435e-16	3
Rtp4	5.64751e-21	0.505732	0.68	0.448	1.85108e-16	3
Ifit3b	8.55948e-21	0.538782	0.629	0.385	2.80554e-16	3
Spcs1	1.03258e-20	0.401388	0.959	0.938	3.3845e-16	3
Ifi202b	2.53259e-20	0.273745	0.312	0.133	8.30108e-16	3
Atxn10	3.81622e-20	0.665358	0.858	0.741	1.25084e-15	3
Psenen	5.0624e-20	0.388644	0.951	0.879	1.6593e-15	3
Rps18	6.24265e-20	0.296458	0.995	0.987	2.04615e-15	3
Ifi47	6.47062e-20	0.405616	0.43	0.221	2.12088e-15	3
Ccn1	8.82811e-20	0.402632	0.456	0.263	2.89359e-15	3
Anxa1	1.11627e-19	0.530209	0.492	0.284	3.6588e-15	3
Gpnmb	1.17737e-19	0.264837	0.206	0.071	3.85906e-15	3
Actb	1.50829e-19	0.568224	0.985	0.956	4.94372e-15	3
B4galt1	1.60651e-19	0.512759	0.809	0.658	5.26565e-15	3
Fbln2	2.17204e-19	0.258532	0.302	0.131	7.11929e-15	3
Psmb4	2.56194e-19	0.509255	0.861	0.775	8.39726e-15	3
Emp3	2.59145e-19	0.335739	0.265	0.11	8.49399e-15	3
Drap1	2.89669e-19	0.295021	0.729	0.591	9.49448e-15	3
Vcp	3.05591e-19	0.464291	0.941	0.848	1.00164e-14	3
Gm12185	3.74549e-19	0.296809	0.26	0.102	1.22766e-14	3
Hspb1	5.25662e-19	0.3937	0.835	0.718	1.72296e-14	3
Acadl	6.06801e-19	0.38696	0.982	0.977	1.98891e-14	3
Cd47	9.17803e-19	0.438944	0.742	0.573	3.00828e-14	3
Mgst1	1.17431e-18	0.525358	0.729	0.576	3.84903e-14	3
Timp2	2.05395e-18	0.338055	0.515	0.301	6.73224e-14	3
Eif4ebp1	2.14272e-18	0.360151	0.887	0.808	7.02318e-14	3
Rsrp1	3.34787e-18	0.472757	0.57	0.366	1.09733e-13	3
Ftl1	4.53938e-18	0.387488	0.995	0.978	1.48787e-13	3
Gpc4	4.7274e-18	0.256328	0.34	0.164	1.5495e-13	3
Serpinf1	5.13591e-18	0.278079	0.178	0.059	1.6834e-13	3
Tmem176a	6.42173e-18	0.562005	0.521	0.329	2.10485e-13	3
Rbm3	7.29927e-18	0.37015	0.933	0.891	2.39248e-13	3
Nupr1	7.51073e-18	0.308628	0.278	0.123	2.46179e-13	3
Pcolce	1.27361e-17	0.300677	0.41	0.216	4.17452e-13	3
Stat1	1.36712e-17	0.295365	0.606	0.381	4.48101e-13	3
Mtdh	1.72104e-17	0.282774	0.812	0.589	5.64106e-13	3
Vamp8	1.99505e-17	0.39815	0.923	0.873	6.53918e-13	3
Actn2	2.33439e-17	0.343932	0.997	0.996	7.65144e-13	3
Cox5b	2.94408e-17	0.390163	0.995	0.964	9.6498e-13	3
Rabac1	4.9575e-17	0.483355	0.946	0.927	1.62492e-12	3
Xaf1	5.08912e-17	0.451886	0.812	0.646	1.66806e-12	3
Hbegf	5.47164e-17	0.417937	0.611	0.387	1.79344e-12	3
Cd274	8.52425e-17	0.389564	0.392	0.202	2.79399e-12	3
Psmb3	1.65115e-16	0.397874	0.987	0.961	5.41198e-12	3
Retreg1	2.17895e-16	0.394948	0.987	0.98	7.14195e-12	3
Rpl3	2.60348e-16	0.3745	0.923	0.856	8.53341e-12	3
Mmp3	2.77748e-16	0.315364	0.224	0.09	9.10373e-12	3
Scarb2	3.25897e-16	0.518993	0.784	0.642	1.06819e-11	3
Parp14	4.09782e-16	0.303806	0.374	0.191	1.34314e-11	3
Gbp7	4.80885e-16	0.352201	0.562	0.342	1.5762e-11	3
Slc39a1	6.19606e-16	0.331932	0.817	0.702	2.03088e-11	3
Gsn	7.56004e-16	0.561318	0.464	0.276	2.47795e-11	3
Adssl1	1.16335e-15	0.485333	0.696	0.509	3.81312e-11	3
Slc3a2	2.91669e-15	0.465428	0.523	0.337	9.56004e-11	3
Irf7	4.50023e-15	0.4293	0.814	0.598	1.47504e-10	3
Usp18	5.49018e-15	0.366861	0.472	0.273	1.79952e-10	3
Atraid	6.0007e-15	0.482739	0.874	0.841	1.96685e-10	3
Myom1	7.64766e-15	0.364082	0.982	0.933	2.50667e-10	3
Mcl1	1.01955e-14	0.33356	0.845	0.717	3.34179e-10	3
Gbp3	1.31333e-14	0.414545	0.552	0.348	4.30471e-10	3
Plp2	1.40103e-14	0.492832	0.807	0.751	4.59216e-10	3
Trim47	1.76522e-14	0.288296	0.299	0.15	5.78588e-10	3
Mif	2.58419e-14	0.341236	0.936	0.899	8.47019e-10	3
Itga5	2.98599e-14	0.302616	0.412	0.24	9.78717e-10	3
Esd	3.08491e-14	0.385138	0.93	0.913	1.01114e-09	3
Parp9	3.30739e-14	0.273982	0.358	0.193	1.08406e-09	3
Son	3.63064e-14	0.290609	0.884	0.741	1.19002e-09	3
Tspan4	4.87241e-14	0.578295	0.675	0.568	1.59703e-09	3
Npc2	5.14065e-14	0.515028	0.735	0.629	1.68495e-09	3
Txn1	8.70831e-14	0.305557	0.956	0.905	2.85432e-09	3
Sqstm1	9.03924e-14	0.442021	0.866	0.798	2.96279e-09	3
Ddost	1.14956e-13	0.439324	0.436	0.268	3.7679e-09	3
Arpc2	1.81751e-13	0.354754	0.781	0.657	5.95726e-09	3
Capns1	3.39037e-13	0.433227	0.861	0.761	1.11126e-08	3
Get4	5.56004e-13	0.265738	0.399	0.237	1.82241e-08	3
Oasl2	6.41092e-13	0.290708	0.237	0.11	2.10131e-08	3
Ctsz	6.74183e-13	0.492742	0.418	0.259	2.20977e-08	3
Ivns1abp	6.8276e-13	0.39644	0.985	0.969	2.23788e-08	3
Ly6e	7.53234e-13	0.456374	0.776	0.687	2.46888e-08	3
Ifi44	8.75919e-13	0.424356	0.657	0.441	2.871e-08	3
Camk1	1.27209e-12	0.328224	0.541	0.375	4.16953e-08	3
Creb3	1.28733e-12	0.594921	0.67	0.57	4.21949e-08	3
Gpm6b	1.35006e-12	0.319505	0.183	0.077	4.42509e-08	3
Slc41a3	1.58076e-12	0.587775	0.503	0.338	5.18124e-08	3
Ahnak	1.59302e-12	0.32412	0.941	0.886	5.22143e-08	3
Samhd1	2.59451e-12	0.342858	0.381	0.219	8.50403e-08	3
Fmo2	3.61313e-12	0.338707	0.42	0.247	1.18428e-07	3
Ndufc2	4.68804e-12	0.275566	0.982	0.976	1.5366e-07	3
Mrpl54	6.97729e-12	0.31365	0.601	0.449	2.28695e-07	3
Slfn2	8.37843e-12	0.295844	0.25	0.125	2.7462e-07	3
Plcd3	1.08341e-11	0.259808	0.351	0.203	3.55111e-07	3
Mrps18c	1.25372e-11	0.284865	0.853	0.772	4.10933e-07	3
Resf1	1.66327e-11	0.333258	0.655	0.472	5.45171e-07	3
Gpx1	1.68779e-11	0.398913	0.907	0.898	5.53206e-07	3
Grina	1.85443e-11	0.521874	0.58	0.452	6.07825e-07	3
Gaa	2.02721e-11	0.410451	0.487	0.338	6.64459e-07	3
Tgfb2	2.39447e-11	0.253539	0.441	0.277	7.84835e-07	3
Rnh1	2.41567e-11	0.399443	0.616	0.456	7.91783e-07	3
Lamp1	2.89544e-11	0.4683	0.832	0.777	9.49037e-07	3
Dpt	3.51371e-11	0.265434	0.204	0.097	1.15169e-06	3
Postn	5.81133e-11	0.254671	0.304	0.167	1.90478e-06	3
Xdh	6.49165e-11	0.410804	0.631	0.434	2.12777e-06	3
Dtx3l	6.98211e-11	0.271804	0.443	0.284	2.28853e-06	3
Anxa4	7.66127e-11	0.378459	0.559	0.402	2.51113e-06	3
Igf2r	7.73207e-11	0.266091	0.567	0.402	2.53434e-06	3
Flot1	8.29351e-11	0.523362	0.647	0.539	2.71836e-06	3
Tmbim1	8.48896e-11	0.616875	0.747	0.656	2.78243e-06	3
Fxyd5	8.83548e-11	0.294657	0.624	0.465	2.89601e-06	3
Phf11d	1.40358e-10	0.360295	0.564	0.397	4.60052e-06	3
Psma2	1.70143e-10	0.290736	0.974	0.954	5.57677e-06	3
Dync1h1	1.71655e-10	0.392599	0.657	0.492	5.62633e-06	3
Yipf3	2.10567e-10	0.426301	0.407	0.286	6.90176e-06	3
Myl6	2.23848e-10	0.270041	0.943	0.906	7.33706e-06	3
Cfh	2.33085e-10	0.385769	0.436	0.277	7.63983e-06	3
Rraga	2.90449e-10	0.259733	0.508	0.362	9.52005e-06	3
Lgals9	3.29783e-10	0.558527	0.562	0.43	1.08093e-05	3
Emc7	3.84731e-10	0.363037	0.848	0.821	1.26103e-05	3
Myl9	3.88764e-10	0.340538	0.732	0.626	1.27425e-05	3
Tmem63a	4.0083e-10	0.266029	0.229	0.119	1.3138e-05	3
Psmd3	9.79432e-10	0.267599	0.492	0.363	3.21029e-05	3
Cuta	1.46828e-09	0.305315	0.778	0.707	4.81259e-05	3
Sparc	1.72999e-09	0.298036	0.956	0.877	5.67039e-05	3
Rbm39	1.90911e-09	0.277797	0.763	0.614	6.25749e-05	3
Tmem176b	2.18344e-09	0.482627	0.729	0.643	7.15666e-05	3
Herpud1	2.57047e-09	0.414761	0.889	0.823	8.42524e-05	3
Luc7l2	4.57237e-09	0.260356	0.649	0.496	0.000149869	3
Hspa5	4.73399e-09	0.342251	0.946	0.922	0.000155166	3
Irf1	7.41307e-09	0.289673	0.32	0.195	0.000242978	3
Prkcsh	7.86456e-09	0.290053	0.34	0.22	0.000257777	3
Psmb5	8.92105e-09	0.271757	0.92	0.891	0.000292405	3
Psap	9.16092e-09	0.339499	0.928	0.906	0.000300268	3
Sod1	9.77585e-09	0.314152	0.979	0.938	0.000320423	3
Fads3	1.1743e-08	0.297542	0.58	0.43	0.0003849	3
Bag3	1.20673e-08	0.308477	0.851	0.775	0.000395531	3
Adam9	1.25164e-08	0.26068	0.464	0.321	0.00041025	3
Vegfb	1.27055e-08	0.287239	0.686	0.581	0.000416447	3
Atp9a	1.37609e-08	0.276316	0.402	0.272	0.000451042	3
Tardbp	1.64806e-08	0.286972	0.67	0.538	0.000540185	3
Spint2	1.85284e-08	0.265535	0.397	0.278	0.000607304	3
Slc16a1	1.96779e-08	0.357554	0.856	0.762	0.000644983	3
Tmem147	1.98396e-08	0.35909	0.879	0.848	0.000650284	3
Obscn	2.32003e-08	0.282076	0.856	0.736	0.000760437	3
Anxa2	3.60458e-08	0.499658	0.66	0.583	0.00118147	3
Eef1a1	4.01136e-08	0.269172	0.974	0.973	0.0013148	3
Rbm25	4.20292e-08	0.295495	0.616	0.459	0.00137759	3
Serpinb6a	4.64634e-08	0.289125	0.673	0.557	0.00152293	3
Col4a2	4.85315e-08	0.302409	0.678	0.529	0.00159072	3
P4hb	5.26532e-08	0.467336	0.827	0.813	0.00172582	3
Tmem50a	5.6856e-08	0.371204	0.758	0.719	0.00186357	3
Mfge8	6.81365e-08	0.287571	0.541	0.404	0.00223331	3
Hsd11b1	7.21481e-08	0.339754	0.379	0.25	0.0023648	3
Rtca	8.52843e-08	0.312021	0.278	0.175	0.00279536	3
Sptbn1	8.72447e-08	0.292407	0.954	0.918	0.00285962	3
Itgb5	1.03076e-07	0.332951	0.5	0.366	0.00337851	3
Uba1	1.67934e-07	0.393878	0.675	0.552	0.00550439	3
Itgb1	1.8343e-07	0.339301	0.91	0.872	0.00601229	3
Cyb5r3	1.8808e-07	0.610881	0.727	0.661	0.00616468	3
Ctnna1	2.36011e-07	0.258385	0.964	0.914	0.00773574	3
Nme1	2.57967e-07	0.290711	0.608	0.539	0.00845538	3
Ptov1	2.71782e-07	0.255716	0.482	0.364	0.0089082	3
Hspa4	2.73278e-07	0.301683	0.619	0.49	0.00895723	3
Slc39a13	3.00852e-07	0.272815	0.358	0.231	0.00986101	3
Prnp	3.38893e-07	0.353424	0.691	0.586	0.0111079	3
Parm1	4.08876e-07	0.262778	0.948	0.893	0.0134017	3
Hhatl	7.34438e-07	0.317402	0.755	0.617	0.0240727	3
Hnrnpu	8.14081e-07	0.258853	0.724	0.623	0.0266831	3
Tmem167	8.4982e-07	0.280729	0.742	0.676	0.0278545	3
Ifi35	9.26331e-07	0.305824	0.59	0.491	0.0303624	3
Ssr4	9.68516e-07	0.303804	0.84	0.848	0.031745	3
Maged2	1.2269e-06	0.307942	0.423	0.316	0.0402143	3
2310039H08Rik	1.40285e-06	0.317501	0.549	0.473	0.0459812	3
Pfkp	1.55542e-06	0.333578	0.59	0.475	0.050982	3
Ankrd17	1.58676e-06	0.260037	0.626	0.478	0.0520091	3
Wfs1	1.64159e-06	0.374489	0.536	0.416	0.0538063	3
Cpe	1.80898e-06	0.353539	0.655	0.574	0.0592929	3
Paxx	2.31659e-06	0.256962	0.577	0.502	0.0759307	3
Eno1	2.35194e-06	0.251362	0.683	0.601	0.0770894	3
Art1	2.53417e-06	0.350615	0.724	0.662	0.0830623	3
[truncated: 3,055 more rows]

## Sheet: Supplementary Table S3
gene	p_val	avg_log2FC	pct.1	pct.2	p_val_adj	cluster
Ckm	0	1.90194	0.999	0.938	0	FC1
Tnni3	8.2429e-307	0.881261	1	0.998	2.70178e-302	FC1
Gapdh	3.8855e-300	1.13135	1	0.996	1.27355e-295	FC1
Aldoa	5.00969e-298	1.09528	1	0.997	1.64203e-293	FC1
Tuba4a	9.91929e-298	1.72637	0.999	0.928	3.25125e-293	FC1
Actc1	1.72436e-297	1.24702	1	0.999	5.65192e-293	FC1
Mb	1.82131e-296	1.23377	1	0.999	5.96971e-292	FC1
Eno3	2.6966e-296	1.65731	0.999	0.977	8.83864e-292	FC1
Myl3	6.70029e-294	1.00135	1	1	2.19615e-289	FC1
Ckmt2	7.04017e-290	1.26009	1	0.995	2.30756e-285	FC1
Hadh	6.2538e-282	1.42994	0.999	0.881	2.04981e-277	FC1
Fhl2	2.04335e-281	1.56394	0.997	0.982	6.69748e-277	FC1
Gm13394	1.61058e-278	1.21539	0.992	0.963	5.27898e-274	FC1
Ces1d	3.24835e-275	1.41407	0.862	0.238	1.06471e-270	FC1
Tpm1	1.60962e-270	0.751403	0.999	0.999	5.27585e-266	FC1
Hadhb	3.36397e-260	1.21451	1	0.984	1.10261e-255	FC1
Mdh2	6.25527e-260	0.994789	1	0.993	2.05029e-255	FC1
Ak1	9.28236e-257	1.35737	0.995	0.908	3.04248e-252	FC1
Cs	4.00683e-256	1.34176	0.999	0.967	1.31332e-251	FC1
Idh3a	3.92432e-253	1.11906	0.999	0.968	1.28627e-248	FC1
Ccng1	1.15516e-251	1.87058	0.977	0.837	3.78625e-247	FC1
Idh3b	2.17365e-249	1.13452	0.996	0.969	7.12459e-245	FC1
Pln	1.76565e-242	1.18545	0.997	0.995	5.78727e-238	FC1
Rpl3l	3.17856e-242	1.45781	0.937	0.501	1.04184e-237	FC1
Myoz2	8.80566e-241	0.956949	1	0.992	2.88623e-236	FC1
Pgam2	9.84024e-241	0.983223	0.997	0.988	3.22533e-236	FC1
Vdac1	6.35179e-240	1.02279	0.997	0.972	2.08193e-235	FC1
Acat1	2.29177e-239	1.24362	0.992	0.906	7.51174e-235	FC1
Tecr	3.21088e-239	1.29788	0.986	0.85	1.05243e-234	FC1
Slc25a4	7.00414e-238	0.692196	1	1	2.29575e-233	FC1
Acadm	1.1726e-236	1.03779	0.996	0.967	3.84342e-232	FC1
Dcakd	1.11153e-235	1.02861	0.812	0.232	3.64328e-231	FC1
Sdhc	1.69287e-235	0.854119	1	0.99	5.54871e-231	FC1
Cox7a1	5.09653e-234	1.09132	1	0.992	1.67049e-229	FC1
Phyh	2.4991e-233	1.18203	0.995	0.936	8.1913e-229	FC1
Myl2	2.88628e-229	0.722851	1	0.997	9.46037e-225	FC1
Atp5a1	2.84354e-224	0.880069	1	0.997	9.32027e-220	FC1
Etfa	3.55181e-224	1.10202	0.996	0.958	1.16418e-219	FC1
Pdha1	2.01937e-223	1.26106	0.997	0.92	6.61887e-219	FC1
Chchd3	2.25271e-220	1.09946	0.994	0.889	7.38369e-216	FC1
Sdha	3.51434e-220	1.2107	0.996	0.969	1.1519e-215	FC1
Uqcrc2	2.12147e-219	0.935237	0.997	0.964	6.95355e-215	FC1
Ttll1	1.01606e-215	1.09228	0.943	0.472	3.33033e-211	FC1
Ldhb	9.36505e-215	0.759193	0.999	0.996	3.06958e-210	FC1
Hspa8	1.23112e-212	0.919525	0.999	0.98	4.03524e-208	FC1
Acta1	1.31481e-211	1.21114	0.999	0.993	4.30954e-207	FC1
Gm15459	3.79142e-211	0.974248	0.986	0.955	1.24272e-206	FC1
Pdhb	5.14084e-211	0.900796	0.997	0.978	1.68501e-206	FC1
Eif4a2	1.87826e-208	1.21346	0.98	0.783	6.15637e-204	FC1
Atp5c1	2.25636e-204	0.613352	1	0.997	7.39568e-200	FC1
Mdh1	2.9411e-203	0.587052	1	0.998	9.64003e-199	FC1
Ift81	2.41303e-200	1.20642	0.936	0.535	7.90918e-196	FC1
Uqcrc1	8.31626e-200	1.26804	0.994	0.967	2.72582e-195	FC1
Gatd3a	1.17717e-199	1.1326	0.975	0.757	3.85841e-195	FC1
Ndufb10	3.64122e-198	0.727877	0.999	0.991	1.19348e-193	FC1
Acaa2	6.35241e-198	0.896895	0.996	0.978	2.08213e-193	FC1
Schip1	9.99972e-198	0.38602	0.77	0.218	3.27761e-193	FC1
Fh1	2.44349e-197	1.05495	0.987	0.875	8.00902e-193	FC1
Asb14	4.67684e-194	0.991415	0.854	0.32	1.53293e-189	FC1
Mtfp1	2.01869e-193	1.15251	0.923	0.464	6.61666e-189	FC1
Pygm	2.12974e-192	1.33883	0.986	0.849	6.98064e-188	FC1
Ndufs1	7.70409e-192	1.10786	0.992	0.922	2.52517e-187	FC1
Lrtm1	1.56702e-191	1.18276	0.857	0.383	5.13621e-187	FC1
Dhrs7c	7.63216e-190	1.05752	0.981	0.759	2.50159e-185	FC1
Sh3bgr	1.9577e-188	1.1962	0.933	0.619	6.41675e-184	FC1
Cmss1	6.79308e-187	0.628958	0.814	0.279	2.22657e-182	FC1
Acadvl	1.00961e-185	1.14645	0.973	0.647	3.3092e-181	FC1
Tcap	1.91985e-185	0.989672	0.992	0.98	6.29268e-181	FC1
Slc25a11	1.42437e-183	0.918502	0.994	0.92	4.66865e-179	FC1
Got2	3.25322e-183	1.07242	0.996	0.942	1.06631e-178	FC1
Etfdh	1.46644e-181	1.14746	0.99	0.886	4.80653e-177	FC1
Pdk2	4.5189e-181	1.21946	0.97	0.65	1.48116e-176	FC1
Smco1	6.91594e-181	0.589549	0.61	0.126	2.26684e-176	FC1
Shld1	1.05565e-180	0.86004	0.875	0.325	3.46012e-176	FC1
Fitm1	6.0715e-180	0.955414	0.947	0.675	1.99006e-175	FC1
Msrb2	8.95086e-179	0.765999	0.826	0.284	2.93382e-174	FC1
Ank1	2.76279e-175	0.982905	0.951	0.647	9.05559e-171	FC1
Mylk4	4.98463e-175	0.847945	0.706	0.209	1.63381e-170	FC1
Ogdh	7.03133e-172	1.31386	0.996	0.946	2.30466e-167	FC1
Prdx5	1.92237e-171	0.727442	0.99	0.971	6.30097e-167	FC1
Atp5h	5.5537e-171	0.557114	1	0.996	1.82034e-166	FC1
Hspb6	1.08959e-170	0.893858	0.997	0.955	3.57136e-166	FC1
Atp5pb	1.13772e-170	0.514899	1	0.997	3.72912e-166	FC1
Adprhl1	6.83351e-170	1.06376	0.984	0.832	2.23982e-165	FC1
Alad	2.05126e-169	1.09048	0.943	0.572	6.7234e-165	FC1
Cox4i1	3.38919e-169	0.533696	0.999	0.997	1.11087e-164	FC1
Ndufs8	1.25316e-168	0.743336	0.997	0.971	4.10749e-164	FC1
Car14	1.81099e-168	1.07966	0.962	0.634	5.93588e-164	FC1
Pdk4	4.13497e-168	1.28847	0.98	0.78	1.35532e-163	FC1
Cryba4	1.68162e-167	0.40741	0.554	0.104	5.51186e-163	FC1
Suclg1	1.17854e-166	0.697055	0.999	0.966	3.86289e-162	FC1
Ptgr2	9.80779e-165	0.882175	0.917	0.512	3.2147e-160	FC1
Pkm	1.83674e-163	1.15199	0.987	0.903	6.02028e-159	FC1
Txn2	6.82472e-163	0.8565	0.996	0.885	2.23694e-158	FC1
Lmod3	1.40267e-162	0.588554	0.744	0.245	4.59752e-158	FC1
Ndufa9	1.39889e-161	0.727867	0.996	0.979	4.58515e-157	FC1
Echs1	5.016e-161	0.806648	0.992	0.935	1.64409e-156	FC1
Ldb3	2.60076e-160	0.874877	0.995	0.958	8.5245e-156	FC1
Tnfaip8	2.59555e-158	0.779237	0.764	0.285	8.50744e-154	FC1
Lmod2	7.71598e-158	1.1168	0.977	0.931	2.52907e-153	FC1
Acsl1	3.66722e-157	1.23613	0.957	0.799	1.202e-152	FC1
Ndufa8	2.79919e-156	0.601546	0.999	0.987	9.1749e-152	FC1
Prdx3	1.05964e-155	0.802515	0.995	0.933	3.4732e-151	FC1
Cpt2	1.37803e-154	1.05719	0.926	0.529	4.51676e-150	FC1
Hmgn2	7.80495e-154	0.463069	0.874	0.408	2.55823e-149	FC1
Ndufv2	2.79416e-153	0.563038	0.999	0.988	9.15843e-149	FC1
Sucla2	3.55668e-153	0.992326	0.989	0.948	1.16577e-148	FC1
Ogn	3.96884e-153	0.918004	0.817	0.361	1.30087e-148	FC1
Osgepl1	2.18438e-150	0.761677	0.876	0.406	7.15974e-146	FC1
Mmachc	2.52029e-150	0.857018	0.85	0.375	8.26075e-146	FC1
Smyd1	4.09599e-149	1.13222	0.952	0.753	1.34254e-144	FC1
Fabp3	7.3443e-149	0.526748	1	0.999	2.40724e-144	FC1
Ephx2	1.58023e-148	0.95437	0.975	0.734	5.17951e-144	FC1
Sdr39u1	5.57778e-148	0.466149	0.838	0.338	1.82823e-143	FC1
Sgcg	7.86771e-148	0.954406	0.953	0.651	2.5788e-143	FC1
Coq9	2.82196e-147	1.07362	0.972	0.789	9.24953e-143	FC1
Txlnb	1.33729e-146	1.05479	0.972	0.821	4.38324e-142	FC1
Atp5e	1.67215e-146	0.594767	0.997	0.989	5.48081e-142	FC1
Pebp1	2.19171e-146	0.831831	0.977	0.82	7.18378e-142	FC1
Mlf1	4.26315e-145	0.730217	0.98	0.904	1.39733e-140	FC1
Uros	8.07106e-145	0.717702	0.63	0.186	2.64545e-140	FC1
Prxl2b	3.97637e-144	0.558126	0.836	0.345	1.30334e-139	FC1
Hnrnpa2b1	4.51447e-144	0.90509	0.976	0.873	1.47971e-139	FC1
Pgap2	1.64794e-143	0.735634	0.721	0.262	5.40146e-139	FC1
Ppp2r3a	6.22881e-143	1.11759	0.944	0.693	2.04162e-138	FC1
Uqcc1	8.68761e-143	1.01301	0.889	0.51	2.84754e-138	FC1
Hsp90ab1	1.05997e-142	0.850697	0.992	0.962	3.47427e-138	FC1
Hspd1	1.29858e-142	0.860932	0.958	0.751	4.25634e-138	FC1
Doc2g	1.42384e-141	0.716603	0.872	0.439	4.66691e-137	FC1
Kmt5a	2.12736e-141	0.952039	0.928	0.646	6.97286e-137	FC1
Sord	2.30226e-141	0.822239	0.871	0.467	7.54612e-137	FC1
Acot13	5.30594e-141	0.594597	0.995	0.975	1.73913e-136	FC1
Atp5g1	8.05163e-141	0.477068	1	1	2.63908e-136	FC1
Sdhb	1.04479e-140	0.518683	1	0.998	3.42452e-136	FC1
Tmod1	1.68924e-140	0.793189	0.875	0.466	5.53683e-136	FC1
Tufm	8.786e-140	0.981014	0.884	0.508	2.87979e-135	FC1
Aco2	9.89527e-140	1.0222	0.995	0.925	3.24337e-135	FC1
Tsc22d1	1.36735e-139	0.911273	0.971	0.733	4.48175e-135	FC1
Lsmem1	1.68779e-139	0.43057	0.504	0.107	5.53206e-135	FC1
Dele1	2.76809e-139	0.828975	0.739	0.321	9.07298e-135	FC1
Cmbl	3.06708e-139	0.589688	0.759	0.28	1.0053e-134	FC1
Got1	3.87136e-139	0.764937	0.996	0.962	1.26891e-134	FC1
Mhrt	4.62764e-139	0.295374	0.646	0.189	1.5168e-134	FC1
Aldh6a1	8.29914e-139	1.0204	0.946	0.653	2.72021e-134	FC1
Dbh	1.67585e-138	0.372434	0.477	0.096	5.49294e-134	FC1
Isca1	4.0144e-138	0.800602	0.981	0.802	1.3158e-133	FC1
Tsfm	1.48168e-137	0.456324	0.723	0.249	4.85649e-133	FC1
Casq1	2.08631e-137	0.714197	0.628	0.191	6.8383e-133	FC1
Csde1	1.34324e-136	0.947665	0.987	0.921	4.40275e-132	FC1
Myl1	1.75251e-136	0.790304	0.952	0.788	5.7442e-132	FC1
Tmem250-ps	3.71684e-136	0.783247	0.855	0.416	1.21827e-131	FC1
Tuba8	3.08001e-135	0.837465	0.947	0.582	1.00954e-130	FC1
Eif4e	4.27709e-135	0.958395	0.975	0.784	1.4019e-130	FC1
Fsd2	1.45766e-134	0.947853	0.848	0.445	4.77778e-130	FC1
Entpd5	1.54285e-134	1.02857	0.888	0.507	5.057e-130	FC1
Tnnc1	6.90074e-134	0.421503	0.999	0.998	2.26186e-129	FC1
Fahd1	1.69423e-133	0.725219	0.881	0.476	5.55317e-129	FC1
Prdx2	2.45737e-133	0.585236	0.999	0.98	8.05451e-129	FC1
Efcab2	2.75525e-133	0.721295	0.79	0.336	9.03089e-129	FC1
Ppil1	1.29851e-132	0.60901	0.795	0.317	4.25612e-128	FC1
Armc2	4.58613e-132	0.724561	0.515	0.129	1.5032e-127	FC1
Ghitm	4.774e-132	0.72895	1	0.979	1.56477e-127	FC1
Ndrg2	6.53181e-132	0.656808	0.999	0.992	2.14093e-127	FC1
Mterf2	3.70286e-131	0.472212	0.54	0.137	1.21369e-126	FC1
Acads	7.64292e-131	0.624729	0.745	0.308	2.50512e-126	FC1
Frmd5	9.13599e-131	0.84693	0.838	0.418	2.9945e-126	FC1
Serpinh1	4.45118e-130	0.586199	0.663	0.247	1.45896e-125	FC1
Hibch	9.69115e-130	0.681211	0.809	0.363	3.17647e-125	FC1
Lrrc39	2.70843e-129	0.783369	0.977	0.691	8.87743e-125	FC1
Sirt3	3.00326e-129	0.569944	0.746	0.29	9.84379e-125	FC1
Hsdl2	3.52488e-129	0.894962	0.96	0.712	1.15535e-124	FC1
Fblim1	1.67818e-128	0.997393	0.862	0.499	5.50058e-124	FC1
Pcp4l1	1.86514e-128	0.727796	0.831	0.385	6.11336e-124	FC1
Coq5	2.57554e-128	0.852718	0.915	0.568	8.44186e-124	FC1
Tomm5	1.19052e-127	0.678351	0.97	0.841	3.90217e-123	FC1
Etfrf1	1.31853e-127	0.872123	0.973	0.817	4.32176e-123	FC1
Etfb	5.33191e-127	0.633417	0.994	0.974	1.74764e-122	FC1
Pmpcb	9.83587e-126	0.800445	0.96	0.731	3.2239e-121	FC1
Hadha	2.03596e-125	0.780417	0.991	0.952	6.67326e-121	FC1
Il10rb	2.4161e-125	0.566988	0.803	0.371	7.91925e-121	FC1
Slc25a20	1.11215e-124	0.789998	0.961	0.693	3.64531e-120	FC1
Adhfe1	7.8582e-124	0.7845	0.798	0.383	2.57568e-119	FC1
Glo1	1.56317e-123	0.69986	0.989	0.946	5.12361e-119	FC1
Nrep	2.01113e-123	0.379613	0.38	0.062	6.59189e-119	FC1
C130080G10Rik	5.25679e-123	0.533629	0.766	0.32	1.72302e-118	FC1
Ndufs7	6.38857e-123	0.550435	0.997	0.991	2.09398e-118	FC1
Tango2	9.49468e-123	0.856234	0.975	0.68	3.11207e-118	FC1
Ech1	9.89209e-122	0.52195	1	0.997	3.24233e-117	FC1
Idh3g	2.5913e-121	0.603642	0.997	0.983	8.49352e-117	FC1
Rbfox1	1.33738e-120	0.464263	0.509	0.138	4.38352e-116	FC1
Amd1	3.34725e-119	0.708277	0.824	0.419	1.09713e-114	FC1
Dld	3.78423e-119	0.756236	0.984	0.888	1.24036e-114	FC1
Dhrs7	8.39492e-119	0.516642	0.766	0.311	2.7516e-114	FC1
Cycs	1.20205e-118	0.400524	0.999	0.997	3.93995e-114	FC1
Dhrs4	1.5867e-118	0.597637	0.862	0.454	5.20074e-114	FC1
Gpsm1	2.65583e-118	0.89965	0.755	0.374	8.70503e-114	FC1
Mrps9	3.09511e-118	0.643924	0.884	0.489	1.01449e-113	FC1
Tpi1	1.52094e-117	0.650319	0.997	0.972	4.98519e-113	FC1
Mrpl18	1.81145e-117	0.678382	0.962	0.739	5.93737e-113	FC1
Abhd18	3.33597e-117	0.666691	0.573	0.184	1.09343e-112	FC1
Josd2	7.20705e-117	0.538858	0.886	0.483	2.36226e-112	FC1
4833439L19Rik	1.13829e-116	0.876592	0.926	0.585	3.73097e-112	FC1
Ndufv3	1.23503e-116	0.51087	0.997	0.989	4.04807e-112	FC1
Sdhd	4.63246e-116	0.491782	0.999	0.989	1.51838e-111	FC1
Suclg2	5.22045e-116	0.81725	0.912	0.613	1.71111e-111	FC1
Pts	8.43635e-116	0.507238	0.819	0.366	2.76518e-111	FC1
Adk	2.93327e-115	0.735886	0.977	0.856	9.61438e-111	FC1
Sgca	1.3272e-114	0.81412	0.985	0.842	4.35018e-110	FC1
Bckdha	2.34098e-114	0.286302	0.614	0.191	7.67304e-110	FC1
Glrx3	2.34501e-114	0.706396	0.952	0.648	7.68624e-110	FC1
Oaz1	6.61949e-114	0.544891	1	0.981	2.16967e-109	FC1
Mrpl37	1.70253e-113	0.761946	0.894	0.511	5.58037e-109	FC1
Tomm40l	9.79357e-112	0.266045	0.5	0.13	3.21004e-107	FC1
Immt	1.02226e-110	0.773501	0.987	0.928	3.35065e-106	FC1
Gm8355	1.35091e-110	0.33002	0.884	0.642	4.42789e-106	FC1
Zfand1	7.84786e-110	0.400073	0.633	0.217	2.57229e-105	FC1
Oxnad1	1.24789e-109	0.556446	0.604	0.215	4.0902e-105	FC1
Bphl	4.61504e-109	0.340011	0.601	0.196	1.51267e-104	FC1
Hrc	1.1804e-108	0.867561	0.927	0.745	3.86901e-104	FC1
Asph	1.52409e-108	0.760321	0.934	0.68	4.99552e-104	FC1
Bcs1l	1.63993e-108	0.500966	0.516	0.152	5.37519e-104	FC1
Nudt7	2.02112e-108	0.582036	0.891	0.475	6.62464e-104	FC1
Mrpl42	2.77391e-108	0.500349	0.997	0.985	9.09205e-104	FC1
Crat	3.46883e-108	0.878187	0.967	0.8	1.13698e-103	FC1
Akr1b10	6.863e-108	0.50053	0.788	0.355	2.24949e-103	FC1
Pkia	8.35159e-108	1.01832	0.852	0.563	2.7374e-103	FC1
Akr1b3	9.36741e-108	0.698389	0.973	0.821	3.07036e-103	FC1
Ptcd3	4.05981e-107	0.812598	0.806	0.454	1.33068e-102	FC1
Taco1	7.41351e-106	0.343136	0.42	0.096	2.42993e-101	FC1
Yipf7	9.35124e-106	0.688054	0.967	0.683	3.06505e-101	FC1
Slc25a13	9.40343e-106	0.806768	0.802	0.471	3.08216e-101	FC1
Mccc2	1.41285e-105	0.648265	0.66	0.277	4.6309e-101	FC1
Krt222	1.68032e-105	0.441046	0.423	0.099	5.50757e-101	FC1
Ndufs6	1.85967e-105	0.419065	0.999	0.994	6.09546e-101	FC1
Actr3b	4.36419e-105	0.424017	0.484	0.134	1.43045e-100	FC1
Ano10	6.71525e-105	0.653013	0.909	0.532	2.20106e-100	FC1
Dguok	9.12532e-105	0.39116	0.679	0.257	2.99101e-100	FC1
Pex19	1.22576e-104	0.764762	0.888	0.554	4.01767e-100	FC1
Timm21	1.31161e-104	0.581454	0.785	0.361	4.29906e-100	FC1
Rxrg	1.72699e-104	0.546077	0.769	0.355	5.66057e-100	FC1
Rad23a	2.01561e-104	0.478424	0.703	0.288	6.60655e-100	FC1
Tmem38a	2.53004e-104	0.766451	0.979	0.864	8.2927e-100	FC1
Coa4	4.92812e-104	0.381707	0.614	0.206	1.61529e-99	FC1
Rom1	9.65176e-104	0.357461	0.492	0.138	3.16356e-99	FC1
Rdm1	3.12793e-103	0.330622	0.631	0.214	1.02524e-98	FC1
Rtn4ip1	3.29542e-103	0.753873	0.567	0.206	1.08014e-98	FC1
Tcea3	3.85872e-103	0.358223	0.845	0.427	1.26477e-98	FC1
Bdh1	5.88885e-103	0.652332	0.727	0.339	1.93019e-98	FC1
Spop	1.85415e-102	0.770247	0.957	0.759	6.07735e-98	FC1
Ckb	2.0133e-102	0.399055	0.545	0.174	6.599e-98	FC1
Mlip	8.71643e-102	0.74853	0.941	0.665	2.85698e-97	FC1
C330018D20Rik	1.09702e-101	0.420324	0.458	0.121	3.5957e-97	FC1
Ube2b	1.1339e-101	0.571052	0.996	0.966	3.7166e-97	FC1
Fahd2a	1.3958e-101	0.430567	0.672	0.268	4.57502e-97	FC1
Ppid	2.75115e-101	0.45545	0.66	0.265	9.01745e-97	FC1
Arrdc3	3.35143e-101	0.740408	0.628	0.251	1.0985e-96	FC1
Txnip	3.963e-101	0.826679	0.942	0.76	1.29895e-96	FC1
Mrps25	4.22339e-101	0.423495	0.765	0.337	1.3843e-96	FC1
Cabcoco1	4.45369e-101	0.354239	0.497	0.14	1.45978e-96	FC1
Gstp1	5.04953e-101	0.563009	0.986	0.851	1.65508e-96	FC1
Lypla1	9.09364e-101	0.778143	0.909	0.621	2.98062e-96	FC1
Cbr1	1.1098e-100	0.288144	0.556	0.174	3.6376e-96	FC1
1810014B01Rik	2.02311e-100	0.272923	0.446	0.119	6.63114e-96	FC1
Ccdc90b	2.14292e-100	0.383497	0.742	0.317	7.02384e-96	FC1
Mtfr1l	5.22698e-100	0.724495	0.972	0.778	1.71325e-95	FC1
Sdhaf4	5.32951e-100	0.417051	0.881	0.473	1.74685e-95	FC1
Pla2g5	5.47101e-100	0.272999	0.515	0.154	1.79323e-95	FC1
Mcee	7.35911e-100	0.61272	0.96	0.775	2.4121e-95	FC1
As3mt	1.08192e-99	0.516246	0.755	0.351	3.54619e-95	FC1
Plaat1	8.59588e-99	0.594329	0.726	0.339	2.81747e-94	FC1
Mtfr1	2.23341e-98	0.5585	0.62	0.237	7.32044e-94	FC1
Ackr3	3.24592e-98	0.701756	0.836	0.483	1.06391e-93	FC1
Iqsec2	1.26044e-97	0.519867	0.847	0.459	4.13134e-93	FC1
Araf	1.32879e-97	0.667917	0.904	0.559	4.35536e-93	FC1
Reep5	1.60283e-97	0.611484	0.984	0.934	5.2536e-93	FC1
Myadm	2.2655e-97	0.791003	0.926	0.676	7.42563e-93	FC1
Hspe1	2.33653e-97	0.485861	0.967	0.854	7.65845e-93	FC1
Phb	2.42905e-97	0.564132	0.977	0.85	7.96169e-93	FC1
Ecsit	6.81833e-97	0.607922	0.755	0.373	2.23484e-92	FC1
Nkiras2	7.74599e-97	0.659478	0.76	0.374	2.5389e-92	FC1
Coq3	1.15788e-96	0.491854	0.76	0.344	3.79519e-92	FC1
Glod4	1.49806e-96	0.523586	0.763	0.349	4.91019e-92	FC1
Pdrg1	1.7116e-96	0.633863	0.919	0.584	5.61011e-92	FC1
Eef1akmt1	1.87471e-96	0.491756	0.862	0.452	6.14473e-92	FC1
Ndufb8	4.93429e-96	0.426251	0.999	0.993	1.61731e-91	FC1
Atg10	5.16117e-96	0.405137	0.713	0.299	1.69168e-91	FC1
Mmut	5.71008e-96	0.803428	0.775	0.436	1.87159e-91	FC1
Tcp11l2	7.57605e-96	0.727932	0.909	0.64	2.4832e-91	FC1
Adi1	8.73318e-96	0.425367	0.686	0.285	2.86247e-91	FC1
Mrpl4	1.78128e-95	0.571191	0.941	0.619	5.83851e-91	FC1
Neurl2	1.94578e-95	0.360008	0.734	0.317	6.37769e-91	FC1
Pxmp4	2.53507e-95	0.624994	0.764	0.38	8.30919e-91	FC1
Pfkm	3.49987e-95	0.891787	0.965	0.822	1.14715e-90	FC1
Rmnd1	5.3201e-95	0.393979	0.481	0.147	1.74377e-90	FC1
Mrpl50	1.21335e-94	0.590966	0.878	0.53	3.977e-90	FC1
Ndufv1	1.39476e-94	0.533872	1	0.988	4.57161e-90	FC1
Ldha	5.4721e-94	0.472486	0.999	0.995	1.79359e-89	FC1
Nfs1	5.68023e-94	0.593677	0.789	0.409	1.86181e-89	FC1
Smim20	7.08691e-94	0.636673	0.981	0.773	2.32288e-89	FC1
Dglucy	7.86813e-94	0.616763	0.471	0.147	2.57894e-89	FC1
Aifm1	3.07212e-93	0.547989	0.793	0.432	1.00695e-88	FC1
Ptges3l	4.63348e-93	0.277834	0.726	0.316	1.51872e-88	FC1
Hspb7	5.19583e-93	0.587896	1	0.996	1.70304e-88	FC1
Mrpl44	5.56731e-93	0.448592	0.689	0.299	1.8248e-88	FC1
Pfdn6	1.40422e-92	0.298147	0.765	0.346	4.60261e-88	FC1
Apip	1.65477e-92	0.472237	0.936	0.572	5.42385e-88	FC1
Gm5532	1.80293e-92	0.716084	0.9	0.61	5.90948e-88	FC1
Pcca	2.13132e-92	0.523667	0.612	0.248	6.98583e-88	FC1
Kcnip2	2.63592e-92	0.43427	0.581	0.216	8.63976e-88	FC1
Yae1d1	2.67109e-92	0.475456	0.865	0.486	8.75502e-88	FC1
Bcat2	8.71091e-92	0.528158	0.822	0.464	2.85517e-87	FC1
Zfp931	9.31562e-92	0.305394	0.4	0.1	3.05338e-87	FC1
Oat	1.01703e-91	0.69154	0.951	0.736	3.33353e-87	FC1
Asb10	1.33215e-91	0.530034	0.499	0.166	4.3664e-87	FC1
Ndufs5	3.06671e-91	0.442467	0.992	0.971	1.00518e-86	FC1
Gm4366	4.23658e-91	0.292886	0.848	0.513	1.38862e-86	FC1
Mrrf	4.72779e-91	0.484649	0.686	0.312	1.54963e-86	FC1
Fam136a	2.85633e-90	0.454937	0.712	0.319	9.36221e-86	FC1
Echdc3	3.34445e-90	0.389438	0.547	0.189	1.09621e-85	FC1
Tcta	3.62438e-90	0.531617	0.816	0.42	1.18796e-85	FC1
Higd1a	4.73274e-90	0.502029	0.99	0.971	1.55125e-85	FC1
Dnajc28	7.65616e-90	0.499896	0.455	0.137	2.50946e-85	FC1
Rnf5	9.34637e-90	0.288758	0.59	0.21	3.06346e-85	FC1
Plekhb2	9.48701e-90	0.840507	0.734	0.404	3.10956e-85	FC1
Acad11	9.54094e-90	0.718885	0.619	0.275	3.12724e-85	FC1
Mrpl28	1.18558e-89	0.612489	0.967	0.732	3.88596e-85	FC1
Nudt2	2.6409e-89	0.290324	0.729	0.31	8.65608e-85	FC1
Ndufc1	6.17705e-89	0.374922	0.995	0.985	2.02465e-84	FC1
Amz2	7.94433e-89	0.587353	0.883	0.492	2.60391e-84	FC1
Dmac2	7.95127e-89	0.459438	0.633	0.275	2.60619e-84	FC1
Baiap2l1	1.14096e-88	0.672783	0.929	0.717	3.73973e-84	FC1
Lap3	2.31263e-88	0.527135	0.736	0.369	7.58012e-84	FC1
Mrpl9	3.59796e-88	0.537137	0.797	0.429	1.1793e-83	FC1
Tmem182	6.52998e-88	0.733791	0.958	0.79	2.14033e-83	FC1
Chac2	9.15393e-88	0.274634	0.547	0.189	3.00038e-83	FC1
Ndufb5	1.41658e-87	0.362971	1	0.994	4.64313e-83	FC1
Mapre2	2.5031e-87	0.562057	0.859	0.534	8.20439e-83	FC1
Svip	3.87904e-87	0.468678	0.47	0.149	1.27143e-82	FC1
Atp5g2	4.01392e-87	0.438854	0.986	0.954	1.31564e-82	FC1
Mcfd2	6.35475e-87	0.55088	0.673	0.307	2.0829e-82	FC1
Sirt5	7.864e-87	0.316351	0.544	0.199	2.57758e-82	FC1
Sdhaf2	9.42369e-87	0.610842	0.85	0.502	3.0888e-82	FC1
Mrpl34	4.9092e-86	0.496857	0.926	0.66	1.60909e-81	FC1
Cox7a2l	5.27333e-86	0.499545	0.981	0.895	1.72844e-81	FC1
Uqcrq	5.89687e-86	0.346396	1	0.998	1.93282e-81	FC1
Tstd3	1.08315e-85	0.321837	0.501	0.166	3.55024e-81	FC1
Cep128	2.43531e-85	0.436053	0.413	0.121	7.98221e-81	FC1
Ginm1	4.22286e-85	0.605175	0.92	0.653	1.38413e-80	FC1
Asb15	5.14533e-85	0.60219	0.482	0.166	1.68648e-80	FC1
Tspan12	9.20916e-85	0.540947	0.707	0.339	3.01849e-80	FC1
Mrpl49	1.08051e-84	0.459886	0.74	0.364	3.54159e-80	FC1
Sar1a	1.8499e-84	0.681521	0.976	0.838	6.06342e-80	FC1
Cox8b	2.90085e-84	0.377971	0.999	0.995	9.50811e-80	FC1
Asb12	3.32519e-84	0.277814	0.409	0.111	1.0899e-79	FC1
Hmgcl	5.02823e-84	0.47568	0.836	0.464	1.6481e-79	FC1
Pxmp2	1.13214e-83	0.478618	0.917	0.603	3.71083e-79	FC1
Pfn2	4.02128e-83	0.375425	0.572	0.221	1.31806e-78	FC1
Pkig	4.57957e-83	0.509686	0.968	0.837	1.50105e-78	FC1
Ubl7	7.79752e-83	0.454943	0.85	0.487	2.55579e-78	FC1
Rnf34	8.6295e-83	0.504544	0.619	0.266	2.82849e-78	FC1
Ppp1r3c	1.18465e-82	0.616304	0.784	0.436	3.88292e-78	FC1
Aga	1.75591e-82	0.258311	0.491	0.159	5.75535e-78	FC1
Fn3k	3.24297e-82	0.25255	0.442	0.136	1.06295e-77	FC1
Ensa	3.77856e-82	0.681081	0.832	0.521	1.2385e-77	FC1
Dnajb5	5.20984e-82	0.521221	0.516	0.199	1.70763e-77	FC1
Rnls	8.51604e-82	0.272121	0.46	0.145	2.7913e-77	FC1
Trmt5	8.58575e-82	0.4693	0.716	0.336	2.81415e-77	FC1
Oxct1	2.10464e-81	0.617767	0.971	0.875	6.89837e-77	FC1
Gpt	3.88002e-81	0.358259	0.396	0.112	1.27175e-76	FC1
Eef1g	4.71371e-81	0.562297	0.963	0.795	1.54501e-76	FC1
Timm23	8.30846e-81	0.498608	0.984	0.912	2.72326e-76	FC1
Gstm7	1.33749e-80	0.445885	0.78	0.383	4.38389e-76	FC1
Nicn1	1.46841e-80	0.417864	0.529	0.198	4.81299e-76	FC1
Flad1	1.97796e-80	0.517079	0.556	0.229	6.48315e-76	FC1
Sh3kbp1	3.91975e-80	0.577734	0.952	0.692	1.28478e-75	FC1
Rtn2	7.74872e-80	0.530771	0.893	0.542	2.5398e-75	FC1
Cops7a	1.00927e-79	0.484354	0.759	0.408	3.30807e-75	FC1
Itgb1bp2	1.02989e-79	0.592768	0.955	0.76	3.37566e-75	FC1
Nabp1	1.20863e-79	0.667137	0.681	0.341	3.96153e-75	FC1
Clybl	1.21582e-79	0.48041	0.879	0.53	3.98508e-75	FC1
Yif1b	1.23745e-79	0.427623	0.841	0.449	4.05599e-75	FC1
Asb8	1.71351e-79	0.592581	0.9	0.587	5.61636e-75	FC1
Hemk1	2.27515e-79	0.414643	0.487	0.176	7.45727e-75	FC1
Cbr4	2.59973e-79	0.378135	0.765	0.376	8.52114e-75	FC1
Ccnh	2.75402e-79	0.298828	0.64	0.272	9.02684e-75	FC1
Fgf13	2.99839e-79	0.594226	0.908	0.601	9.82782e-75	FC1
Naa60	3.0917e-79	0.45456	0.426	0.132	1.01337e-74	FC1
Paics	3.41817e-79	0.620024	0.956	0.741	1.12037e-74	FC1
Atp5o	3.65619e-79	0.319309	1	0.996	1.19839e-74	FC1
Acot7	4.45103e-79	0.319778	0.634	0.274	1.45891e-74	FC1
Msra	6.28818e-79	0.416495	0.77	0.391	2.06108e-74	FC1
Tmem144	7.8151e-79	0.519056	0.857	0.508	2.56156e-74	FC1
Slc2a4	9.60909e-79	0.730449	0.923	0.72	3.14957e-74	FC1
Myh6	2.5578e-78	0.628251	0.997	0.99	8.3837e-74	FC1
Calr	2.9407e-78	0.597822	0.913	0.71	9.63875e-74	FC1
Cog6	8.19969e-78	0.635124	0.71	0.383	2.68761e-73	FC1
Mmaa	1.13197e-77	0.412209	0.568	0.236	3.71024e-73	FC1
Dars	2.11868e-77	0.477346	0.808	0.473	6.94438e-73	FC1
Eef1d	2.7218e-77	0.526081	0.951	0.72	8.92123e-73	FC1
Tmem69	3.42036e-77	0.301761	0.492	0.172	1.12109e-72	FC1
Samm50	4.5265e-77	0.586739	0.943	0.711	1.48365e-72	FC1
Smim11	4.54857e-77	0.312044	0.895	0.568	1.49088e-72	FC1
Stk39	4.62532e-77	0.483942	0.78	0.457	1.51604e-72	FC1
Tmx2	5.22917e-77	0.604924	0.92	0.634	1.71396e-72	FC1
Hikeshi	1.2925e-76	0.433544	0.888	0.525	4.23643e-72	FC1
Dnajc30	2.16646e-76	0.271051	0.64	0.272	7.10101e-72	FC1
Slc25a12	2.59592e-76	0.678198	0.944	0.777	8.50865e-72	FC1
Mif4gd	2.79047e-76	0.298882	0.479	0.164	9.14634e-72	FC1
Narf	2.97242e-76	0.805602	0.679	0.375	9.74272e-72	FC1
Mylk3	3.29511e-76	0.720313	0.955	0.859	1.08004e-71	FC1
Gdi2	1.26808e-75	0.568581	0.98	0.877	4.15638e-71	FC1
Prdx6	1.40592e-75	0.519711	0.995	0.924	4.60817e-71	FC1
Prxl2c	1.4414e-75	0.332908	0.606	0.265	4.72447e-71	FC1
Ube2a	1.77354e-75	0.456694	0.931	0.616	5.81313e-71	FC1
Chordc1	2.27362e-75	0.378931	0.559	0.229	7.45223e-71	FC1
Dysf	2.38142e-75	0.473326	0.699	0.375	7.80558e-71	FC1
Mrps31	2.41905e-75	0.336454	0.761	0.392	7.92893e-71	FC1
Ncbp2	4.42465e-75	0.269527	0.533	0.203	1.45027e-70	FC1
Klhl31	6.00779e-75	0.805289	0.837	0.603	1.96917e-70	FC1
P4ha1	7.4914e-75	0.473288	0.476	0.175	2.45546e-70	FC1
Dbt	1.43782e-74	0.475945	0.617	0.292	4.71273e-70	FC1
Bnip1	3.17223e-74	0.275284	0.52	0.194	1.03976e-69	FC1
Immp1l	5.44581e-74	0.464316	0.972	0.738	1.78497e-69	FC1
Mtr	6.37393e-74	0.563889	0.663	0.333	2.08918e-69	FC1
Hnrnpc	1.17646e-73	0.478006	0.915	0.638	3.85609e-69	FC1
Slc25a26	1.2281e-73	0.318774	0.461	0.162	4.02533e-69	FC1
Mrpl55	1.31515e-73	0.449329	0.948	0.686	4.31065e-69	FC1
Nsmce1	1.57063e-73	0.441356	0.919	0.594	5.14804e-69	FC1
Ctsb	1.87757e-73	0.545194	0.991	0.952	6.15412e-69	FC1
Napa	1.88873e-73	0.572187	0.895	0.578	6.1907e-69	FC1
Tmem242	2.18269e-73	0.470612	0.963	0.751	7.1542e-69	FC1
Dtna	3.5353e-73	0.665576	0.865	0.576	1.15877e-68	FC1
Otud6b	4.58879e-73	0.608879	0.77	0.446	1.50407e-68	FC1
Dlst	6.35945e-73	0.710883	0.927	0.72	2.08444e-68	FC1
Tcim	6.43808e-73	0.383988	0.518	0.195	2.11021e-68	FC1
Acadsb	7.40584e-73	0.632884	0.852	0.569	2.42741e-68	FC1
Casq2	8.33755e-73	0.576992	0.994	0.946	2.7328e-68	FC1
Gfm1	8.96555e-73	0.63176	0.814	0.511	2.93864e-68	FC1
Prxl2a	1.02143e-72	0.296713	0.503	0.187	3.34793e-68	FC1
Adh5	1.0866e-72	0.492207	0.874	0.563	3.56156e-68	FC1
Tefm	1.13374e-72	0.261222	0.556	0.225	3.71604e-68	FC1
Gcdh	1.17767e-72	0.50589	0.521	0.211	3.86005e-68	FC1
Cnih1	2.77304e-72	0.454129	0.843	0.502	9.08921e-68	FC1
Apoo	3.33518e-72	0.449991	0.991	0.95	1.09317e-67	FC1
Dcun1d2	4.00293e-72	0.4679	0.506	0.203	1.31204e-67	FC1
Mrps36	4.20993e-72	0.417091	0.981	0.934	1.37989e-67	FC1
St13	4.85042e-72	0.496008	0.902	0.632	1.58982e-67	FC1
Plin5	7.77413e-72	0.563141	0.828	0.524	2.54813e-67	FC1
Kiz	8.15041e-72	0.375601	0.592	0.266	2.67146e-67	FC1
Ndufaf3	8.19149e-72	0.368578	0.872	0.509	2.68492e-67	FC1
Asb5	8.83521e-72	0.321034	0.521	0.203	2.89592e-67	FC1
Atp5k	8.89147e-72	0.286428	0.995	0.983	2.91436e-67	FC1
Tmem126b	1.20663e-71	0.514759	0.73	0.391	3.95497e-67	FC1
Fkbp4	1.2986e-71	0.414023	0.694	0.372	4.25641e-67	FC1
Akr1e1	1.38351e-71	0.296473	0.476	0.173	4.53472e-67	FC1
Srl	1.44951e-71	0.7164	0.979	0.93	4.75104e-67	FC1
Grhpr	2.03042e-71	0.321689	0.687	0.327	6.6551e-67	FC1
Gstz1	2.35492e-71	0.451643	0.628	0.296	7.71872e-67	FC1
Nit2	3.02221e-71	0.421246	0.765	0.405	9.90589e-67	FC1
Tbc1d7	3.64961e-71	0.336279	0.619	0.273	1.19623e-66	FC1
Paip2	3.66644e-71	0.503027	0.98	0.891	1.20175e-66	FC1
Fastk	3.98663e-71	0.473769	0.755	0.43	1.3067e-66	FC1
Dnaja1	5.05425e-71	0.59581	0.845	0.532	1.65663e-66	FC1
Timm44	8.25707e-71	0.495697	0.799	0.486	2.70642e-66	FC1
Adsl	1.20086e-70	0.551705	0.76	0.427	3.93606e-66	FC1
Uqcr11	1.85857e-70	0.317932	1	0.998	6.09185e-66	FC1
Ivd	2.27231e-70	0.525632	0.816	0.496	7.44795e-66	FC1
D3Ertd751e	3.64383e-70	0.431831	0.383	0.119	1.19434e-65	FC1
Mzt1	3.79266e-70	0.379368	0.715	0.377	1.24312e-65	FC1
Tmod4	3.82565e-70	0.276909	0.333	0.087	1.25393e-65	FC1
Psmg2	4.84296e-70	0.362435	0.75	0.382	1.58738e-65	FC1
Coq6	4.87381e-70	0.545068	0.832	0.522	1.59749e-65	FC1
Taf12	6.36956e-70	0.268892	0.602	0.253	2.08775e-65	FC1
Coa5	8.68212e-70	0.820326	0.854	0.62	2.84574e-65	FC1
Plin3	1.12121e-69	0.6037	0.835	0.547	3.675e-65	FC1
Urod	1.32044e-69	0.421586	0.833	0.497	4.32802e-65	FC1
Rbms2	1.57741e-69	0.367844	0.596	0.275	5.17027e-65	FC1
Acad8	1.7031e-69	0.415816	0.581	0.259	5.58225e-65	FC1
Mtus1	1.91409e-69	0.679608	0.869	0.646	6.2738e-65	FC1
Commd3	2.30872e-69	0.456502	0.956	0.691	7.56731e-65	FC1
Kpna2	2.73956e-69	0.457758	0.896	0.582	8.97945e-65	FC1
Ciao2a	4.4615e-69	0.432215	0.939	0.666	1.46234e-64	FC1
Iftap	6.80162e-69	0.410246	0.91	0.58	2.22937e-64	FC1
Acta2	1.49742e-68	0.720557	0.984	0.9	4.9081e-64	FC1
Atpaf2	2.57877e-68	0.378148	0.534	0.22	8.45245e-64	FC1
AA465934	3.0996e-68	0.337106	0.917	0.68	1.01595e-63	FC1
Tmem50b	3.34568e-68	0.507778	0.707	0.377	1.09661e-63	FC1
Mrpl30	3.43704e-68	0.402803	0.986	0.949	1.12656e-63	FC1
Laptm4a	3.53348e-68	0.450005	0.991	0.951	1.15817e-63	FC1
Mpc1	3.92391e-68	0.347263	0.994	0.987	1.28614e-63	FC1
Ndufb4	4.91163e-68	0.315458	0.995	0.982	1.60989e-63	FC1
Ndufb4b	4.91163e-68	0.315458	0.995	0.982	1.60989e-63	FC1
Ddo	6.04076e-68	0.595129	0.542	0.248	1.97998e-63	FC1
Cmc2	6.1185e-68	0.367352	0.88	0.562	2.00546e-63	FC1
Cct7	6.67855e-68	0.526498	0.91	0.657	2.18903e-63	FC1
Eif2s1	2.7978e-67	0.415287	0.885	0.541	9.17034e-63	FC1
Mgst3	3.67539e-67	0.385218	0.999	0.983	1.20468e-62	FC1
Nmnat1	7.76126e-67	0.325646	0.562	0.241	2.54391e-62	FC1
Mrpl39	8.11237e-67	0.355206	0.729	0.382	2.65899e-62	FC1
Mrpl36	8.42606e-67	0.386949	0.913	0.617	2.76181e-62	FC1
Spag7	9.49207e-67	0.428775	0.991	0.865	3.11122e-62	FC1
Wbp2	1.08223e-66	0.464717	0.823	0.518	3.54724e-62	FC1
Tmem141	1.46463e-66	0.316784	0.734	0.356	4.80062e-62	FC1
Ndufs4	1.75708e-66	0.372987	0.991	0.971	5.75917e-62	FC1
Ndufaf8	2.22963e-66	0.322405	0.841	0.491	7.30807e-62	FC1
Aldh4a1	2.31715e-66	0.38449	0.463	0.178	7.59493e-62	FC1
Alas1	3.27972e-66	0.525298	0.854	0.566	1.07499e-61	FC1
Retsat	3.40766e-66	0.514001	0.723	0.403	1.11693e-61	FC1
Rab18	4.54819e-66	0.531807	0.939	0.721	1.49076e-61	FC1
Ndufa12	4.99839e-66	0.293481	0.997	0.991	1.63832e-61	FC1
Uqcc2	6.01134e-66	0.378996	0.979	0.908	1.97034e-61	FC1
Msl3	6.76444e-66	0.350866	0.638	0.306	2.21718e-61	FC1
Sqor	7.10799e-66	0.411245	0.54	0.238	2.32979e-61	FC1
Mospd1	8.18424e-66	0.402453	0.804	0.456	2.68255e-61	FC1
Snap23	9.24773e-66	0.467136	0.779	0.455	3.03113e-61	FC1
Slc36a2	1.00867e-65	0.364812	0.36	0.111	3.30611e-61	FC1
Idh1	1.11686e-65	0.4207	0.662	0.343	3.66074e-61	FC1
Mpi	1.14786e-65	0.581336	0.893	0.645	3.76234e-61	FC1
Atp5j2	1.74766e-65	0.285688	0.997	0.995	5.72831e-61	FC1
Wdr18	1.98163e-65	0.290461	0.678	0.332	6.4952e-61	FC1
Cap2	2.21184e-65	0.602577	0.9	0.654	7.24976e-61	FC1
Slc31a2	2.2354e-65	0.399827	0.566	0.257	7.32698e-61	FC1
Fam81a	2.76654e-65	0.270187	0.309	0.082	9.06789e-61	FC1
4933434E20Rik	2.92964e-65	0.358683	0.88	0.541	9.60249e-61	FC1
Ndufb9	4.53982e-65	0.312915	0.999	0.994	1.48802e-60	FC1
Apool	4.5482e-65	0.417792	0.864	0.54	1.49076e-60	FC1
Fuca2	8.47682e-65	0.52949	0.987	0.938	2.77845e-60	FC1
BC003965	1.10654e-64	0.307755	0.761	0.41	3.62689e-60	FC1
Tmem14c	1.17367e-64	0.454731	0.962	0.775	3.84694e-60	FC1
Mpv17	1.54812e-64	0.501749	0.905	0.649	5.07426e-60	FC1
Fastkd2	1.97582e-64	0.38586	0.585	0.275	6.47615e-60	FC1
Pgm1	2.79829e-64	0.566983	0.919	0.695	9.17195e-60	FC1
Tcp1	5.19064e-64	0.452673	0.943	0.694	1.70134e-59	FC1
Acy3	9.38817e-64	0.354944	0.597	0.279	3.07716e-59	FC1
Pnpla2	1.13578e-63	0.612135	0.979	0.909	3.72276e-59	FC1
Nipsnap2	1.4014e-63	0.631204	0.984	0.921	4.59337e-59	FC1
Kdelr1	1.46643e-63	0.405667	0.824	0.528	4.80653e-59	FC1
Eif2s3y	1.62535e-63	0.367716	0.785	0.449	5.32743e-59	FC1
Rnf7	1.87025e-63	0.413966	0.949	0.7	6.13012e-59	FC1
Mkrn2	1.89433e-63	0.351948	0.442	0.169	6.20905e-59	FC1
Eci2	2.22193e-63	0.49641	0.96	0.774	7.28284e-59	FC1
Blcap	2.26101e-63	0.466937	0.65	0.344	7.41093e-59	FC1
Stradb	2.48115e-63	0.38506	0.611	0.297	8.13246e-59	FC1
Ppt1	3.3727e-63	0.532562	0.846	0.568	1.10547e-58	FC1
Hnrnpk	3.46483e-63	0.490987	0.98	0.886	1.13567e-58	FC1
Fkbp3	3.96643e-63	0.419518	0.984	0.946	1.30008e-58	FC1
Apbb1	4.16378e-63	0.471929	0.895	0.591	1.36476e-58	FC1
Mid1ip1	5.21871e-63	0.34051	0.596	0.277	1.71054e-58	FC1
Synj2bp	9.91818e-63	0.416504	0.755	0.435	3.25088e-58	FC1
Gpi1	1.41897e-62	0.55819	0.981	0.911	4.65095e-58	FC1
Vps26a	2.0858e-62	0.488908	0.819	0.521	6.83662e-58	FC1
Prepl	2.29559e-62	0.466096	0.51	0.226	7.52426e-58	FC1
Siva1	3.353e-62	0.330412	0.865	0.521	1.09901e-57	FC1
Mrps23	4.63192e-62	0.461244	0.965	0.78	1.5182e-57	FC1
Mtg1	5.04374e-62	0.293167	0.495	0.202	1.65319e-57	FC1
Dhrs1	7.98154e-62	0.26201	0.532	0.227	2.61611e-57	FC1
Mrpl21	1.59743e-61	0.316225	0.909	0.595	5.23589e-57	FC1
Mrpl10	2.3672e-61	0.415556	0.677	0.359	7.75898e-57	FC1
Hsd17b4	2.67737e-61	0.49478	0.667	0.37	8.77562e-57	FC1
Dhrs3	3.33026e-61	0.384696	0.78	0.455	1.09156e-56	FC1
Zfp655	3.51843e-61	0.435424	0.717	0.393	1.15324e-56	FC1
Fndc5	4.41689e-61	0.432148	0.883	0.614	1.44772e-56	FC1
F3	5.4679e-61	0.263151	0.385	0.131	1.79221e-56	FC1
Cep20	6.7367e-61	0.456623	0.952	0.744	2.20809e-56	FC1
Cox6b1	1.04379e-60	0.275451	1	0.997	3.42123e-56	FC1
Vdac3	1.26698e-60	0.356274	0.995	0.972	4.15277e-56	FC1
Lamtor4	1.35125e-60	0.315868	0.915	0.618	4.42898e-56	FC1
2810006K23Rik	1.38003e-60	0.253802	0.273	0.067	4.52333e-56	FC1
Ndufb11	1.77374e-60	0.293271	1	0.993	5.81378e-56	FC1
Trap1	1.82597e-60	0.566037	0.867	0.616	5.98499e-56	FC1
Rab1b	2.08582e-60	0.422494	0.736	0.461	6.8367e-56	FC1
Gstk1	2.14791e-60	0.349512	0.857	0.509	7.0402e-56	FC1
Herpud1	2.37992e-60	0.505709	0.96	0.793	7.80066e-56	FC1
Nt5c3b	2.62352e-60	0.257869	0.513	0.217	8.59912e-56	FC1
Lamtor1	3.2895e-60	0.404961	0.914	0.615	1.0782e-55	FC1
Selenop	3.31299e-60	0.477644	0.968	0.775	1.0859e-55	FC1
Tmem86a	3.438e-60	0.26215	0.361	0.116	1.12687e-55	FC1
Pdhx	4.05575e-60	0.534026	0.908	0.671	1.32935e-55	FC1
Rpl4	4.81983e-60	0.402971	0.991	0.969	1.5798e-55	FC1
Trmt2b	5.09794e-60	0.493994	0.49	0.208	1.67095e-55	FC1
Agtr1a	5.43601e-60	0.336289	0.496	0.21	1.78176e-55	FC1
Cuedc2	6.2257e-60	0.315863	0.744	0.405	2.0406e-55	FC1
Tmed4	8.39537e-60	0.406989	0.888	0.587	2.75175e-55	FC1
Ahsa1	8.60768e-60	0.361302	0.777	0.451	2.82134e-55	FC1
Nkiras1	1.00382e-59	0.287315	0.745	0.396	3.29022e-55	FC1
Naxe	1.02306e-59	0.279544	0.74	0.389	3.35328e-55	FC1
Use1	2.54589e-59	0.400724	0.962	0.759	8.34465e-55	FC1
Mrpl19	2.78302e-59	0.273493	0.54	0.245	9.12192e-55	FC1
Mrpl2	4.44678e-59	0.377925	0.881	0.578	1.45752e-54	FC1
Dnaja3	4.50358e-59	0.3984	0.707	0.398	1.47614e-54	FC1
Eif4g2	8.00542e-59	0.501033	0.992	0.966	2.62394e-54	FC1
Fars2	1.07832e-58	0.407237	0.71	0.395	3.53441e-54	FC1
Ywhae	1.17553e-58	0.41339	0.99	0.939	3.85303e-54	FC1
2310002L09Rik	1.33891e-58	0.389091	0.741	0.404	4.38854e-54	FC1
Gpr157	1.64771e-58	0.428253	0.577	0.295	5.4007e-54	FC1
Ndufaf1	2.68736e-58	0.330931	0.735	0.405	8.80835e-54	FC1
Alkbh7	3.11293e-58	0.315269	0.879	0.572	1.02032e-53	FC1
Lynx1	1.18262e-57	0.569805	0.691	0.404	3.87627e-53	FC1
Rmc1	1.98253e-57	0.310875	0.443	0.176	6.49815e-53	FC1
Mtg2	2.02609e-57	0.263404	0.345	0.113	6.6409e-53	FC1
Atp1a2	4.42732e-57	0.450544	0.713	0.419	1.45114e-52	FC1
Nsun4	5.40758e-57	0.432126	0.578	0.3	1.77244e-52	FC1
Sesn1	6.23806e-57	0.481957	0.819	0.534	2.04465e-52	FC1
Coq8a	6.31373e-57	0.615138	0.953	0.834	2.06945e-52	FC1
Cdk4	6.45316e-57	0.307053	0.686	0.361	2.11515e-52	FC1
Gsto1	7.68478e-57	0.414705	0.957	0.758	2.51884e-52	FC1
1600014C10Rik	8.11801e-57	0.285939	0.441	0.179	2.66084e-52	FC1
Foxred1	9.58057e-57	0.423634	0.616	0.317	3.14022e-52	FC1
BC004004	1.01188e-56	0.458153	0.976	0.863	3.31665e-52	FC1
Tmed1	1.09156e-56	0.355148	0.756	0.424	3.57781e-52	FC1
Sod2	1.30014e-56	0.514861	0.984	0.924	4.26148e-52	FC1
Stip1	1.35194e-56	0.448456	0.706	0.416	4.43127e-52	FC1
Kxd1	1.37314e-56	0.430672	0.943	0.696	4.50073e-52	FC1
Cops3	1.54367e-56	0.452703	0.88	0.619	5.05968e-52	FC1
Aqp1	1.98979e-56	0.552939	0.561	0.275	6.52193e-52	FC1
Lyrm9	2.39805e-56	0.303898	0.625	0.316	7.8601e-52	FC1
Rbbp7	2.47438e-56	0.476913	0.948	0.766	8.11028e-52	FC1
Mettl23	3.70105e-56	0.253508	0.777	0.417	1.21309e-51	FC1
Cops6	3.9563e-56	0.449999	0.958	0.761	1.29676e-51	FC1
Cd81	4.96554e-56	0.396444	0.996	0.962	1.62755e-51	FC1
Erp44	5.28699e-56	0.337893	0.601	0.304	1.73292e-51	FC1
Pex2	5.76134e-56	0.33983	0.734	0.411	1.88839e-51	FC1
Lrrc57	6.06614e-56	0.256325	0.432	0.167	1.9883e-51	FC1
Snrpa	7.08813e-56	0.302346	0.585	0.289	2.32328e-51	FC1
Egflam	7.63885e-56	0.300049	0.348	0.118	2.50379e-51	FC1
Higd2a	1.18707e-55	0.371466	0.982	0.866	3.89085e-51	FC1
9630028I04Rik	1.61439e-55	0.301434	0.403	0.154	5.29148e-51	FC1
Clpp	2.08213e-55	0.402964	0.92	0.629	6.8246e-51	FC1
Rilpl1	2.41974e-55	0.433006	0.828	0.567	7.93119e-51	FC1
Nit1	2.46413e-55	0.267425	0.444	0.179	8.07668e-51	FC1
Cat	2.4976e-55	0.484217	0.962	0.776	8.18638e-51	FC1
Fundc1	2.68563e-55	0.322951	0.669	0.357	8.8027e-51	FC1
Farsb	3.26819e-55	0.326328	0.634	0.333	1.07122e-50	FC1
Decr1	5.74018e-55	0.463788	0.986	0.942	1.88146e-50	FC1
Hopx	6.71252e-55	0.387653	0.979	0.918	2.20016e-50	FC1
Mrps21	7.44845e-55	0.337014	0.975	0.89	2.44138e-50	FC1
Mtif2	1.33107e-54	0.335341	0.428	0.172	4.36284e-50	FC1
Tspan31	1.48321e-54	0.288434	0.745	0.403	4.86153e-50	FC1
Pitpnb	1.5766e-54	0.449018	0.64	0.338	5.16761e-50	FC1
Ubl4a	2.38537e-54	0.523393	0.855	0.639	7.81852e-50	FC1
Gm44504	2.38537e-54	0.523393	0.855	0.639	7.81852e-50	FC1
Ndufa13	2.70535e-54	0.25398	0.999	0.993	8.86731e-50	FC1
Cops8	4.26421e-54	0.407329	0.855	0.544	1.39768e-49	FC1
Mrpl11	4.32891e-54	0.29625	0.838	0.533	1.41889e-49	FC1
Dap3	4.33635e-54	0.366464	0.779	0.487	1.42132e-49	FC1
Scamp3	4.58141e-54	0.296841	0.673	0.366	1.50165e-49	FC1
Tmem126a	4.7103e-54	0.342016	0.955	0.74	1.54389e-49	FC1
Fgf1	9.57627e-54	0.589513	0.788	0.536	3.13881e-49	FC1
Lrrc2	1.00001e-53	0.460065	0.987	0.933	3.27772e-49	FC1
Mrpl41	1.10367e-53	0.281971	0.861	0.543	3.6175e-49	FC1
Art1	1.16941e-53	0.423377	0.872	0.61	3.83296e-49	FC1
Ifrd2	1.28362e-53	0.267877	0.442	0.178	4.20733e-49	FC1
Commd1	1.44778e-53	0.300525	0.883	0.628	4.7454e-49	FC1
Ndufa6	1.57632e-53	0.303877	0.992	0.979	5.1667e-49	FC1
Bcas2	1.7605e-53	0.289617	0.803	0.483	5.7704e-49	FC1
Gnpda1	1.80423e-53	0.384393	0.4	0.158	5.91373e-49	FC1
Tfpi	2.19301e-53	0.373517	0.722	0.408	7.18804e-49	FC1
2810004N23Rik	2.98095e-53	0.275339	0.698	0.385	9.77066e-49	FC1
Ndufa10	4.43016e-53	0.745705	0.979	0.936	1.45207e-48	FC1
Slc25a42	4.43292e-53	0.429628	0.375	0.147	1.45298e-48	FC1
Yif1a	4.86418e-53	0.414122	0.976	0.73	1.59433e-48	FC1
Gsta4	5.17345e-53	0.334549	0.876	0.578	1.6957e-48	FC1
Mrps27	6.50195e-53	0.289468	0.452	0.189	2.13114e-48	FC1
Gabarapl1	8.97798e-53	0.372849	0.802	0.531	2.94271e-48	FC1
Rab7	9.64705e-53	0.497958	0.97	0.861	3.16201e-48	FC1
Mrpl15	1.33719e-52	0.35571	0.98	0.871	4.3829e-48	FC1
Sirt2	1.78409e-52	0.308332	0.744	0.451	5.84771e-48	FC1
Tecrl	1.84885e-52	0.493425	0.938	0.728	6.05999e-48	FC1
Pnrc2	2.01615e-52	0.310567	0.708	0.405	6.60834e-48	FC1
Myzap	2.36013e-52	0.407913	0.977	0.904	7.7358e-48	FC1
Polr2c	2.38727e-52	0.288405	0.855	0.528	7.82474e-48	FC1
Dnajc19	3.20704e-52	0.329963	0.937	0.772	1.05117e-47	FC1
Mccc1	3.33013e-52	0.398443	0.501	0.247	1.09152e-47	FC1
Atad1	3.98912e-52	0.463337	0.821	0.553	1.30751e-47	FC1
Zfand6	3.99814e-52	0.345306	0.716	0.43	1.31047e-47	FC1
Dgat2	4.57528e-52	0.375426	0.727	0.421	1.49964e-47	FC1
Aamdc	4.91476e-52	0.365867	0.92	0.626	1.61091e-47	FC1
Gcsh	6.55548e-52	0.325794	0.76	0.436	2.14869e-47	FC1
Mettl7a1	9.46986e-52	0.276092	0.436	0.187	3.10393e-47	FC1
Nqo2	9.76795e-52	0.415028	0.585	0.3	3.20164e-47	FC1
Eif3l	9.93365e-52	0.402656	0.79	0.518	3.25595e-47	FC1
Oma1	1.30083e-51	0.297703	0.451	0.193	4.26373e-47	FC1
Ucp3	1.43549e-51	0.28561	0.294	0.089	4.7051e-47	FC1
Cdip1	1.61682e-51	0.502507	0.596	0.336	5.29945e-47	FC1
Cops4	1.65703e-51	0.35793	0.928	0.657	5.43126e-47	FC1
Rpp14	1.79508e-51	0.34366	0.571	0.289	5.88374e-47	FC1
Htd2	1.79508e-51	0.34366	0.571	0.289	5.88374e-47	FC1
Jam2	1.97496e-51	0.421837	0.774	0.487	6.47332e-47	FC1
Cox14	3.03165e-51	0.360418	0.987	0.935	9.93684e-47	FC1
Fundc2	3.21725e-51	0.442993	0.967	0.856	1.05452e-46	FC1
Cpq	4.46806e-51	0.343449	0.588	0.304	1.4645e-46	FC1
Mtch2	4.75412e-51	0.389145	0.991	0.934	1.55826e-46	FC1
Mrpl12	5.2623e-51	0.414499	0.961	0.824	1.72482e-46	FC1
Metap2	1.02083e-50	0.438886	0.92	0.74	3.34599e-46	FC1
Sod1	1.24376e-50	0.355588	0.981	0.932	4.07667e-46	FC1
Scrn3	1.39995e-50	0.339894	0.443	0.193	4.58863e-46	FC1
Pigu	2.00101e-50	0.294517	0.593	0.307	6.55871e-46	FC1
Mrps7	2.29471e-50	0.313951	0.888	0.605	7.52136e-46	FC1
Mrpl14	2.3012e-50	0.348614	0.957	0.791	7.54265e-46	FC1
Ptcd2	2.6397e-50	0.287169	0.751	0.432	8.65215e-46	FC1
Sms	3.49971e-50	0.381597	0.697	0.413	1.1471e-45	FC1
Mrpl16	4.28727e-50	0.281836	0.758	0.432	1.40524e-45	FC1
Ppargc1a	6.3018e-50	0.524593	0.896	0.711	2.06554e-45	FC1
Plekhf1	6.8227e-50	0.259813	0.371	0.14	2.23628e-45	FC1
Arfrp1	6.95599e-50	0.283518	0.793	0.478	2.27997e-45	FC1
Abhd11	7.26694e-50	0.261957	0.78	0.441	2.38188e-45	FC1
Prdx1	8.64416e-50	0.314563	0.992	0.984	2.8333e-45	FC1
Mrpl13	1.09817e-49	0.317588	0.926	0.672	3.59947e-45	FC1
Ipo7	1.45306e-49	0.602582	0.727	0.481	4.76268e-45	FC1
Calu	1.76823e-49	0.495809	0.947	0.817	5.79574e-45	FC1
Bckdk	1.78654e-49	0.37078	0.802	0.521	5.85575e-45	FC1
Tesc	2.07432e-49	0.258964	0.864	0.558	6.79899e-45	FC1
Eif2a	2.13939e-49	0.320246	0.631	0.347	7.01229e-45	FC1
Grpel1	2.64763e-49	0.398056	0.985	0.888	8.67815e-45	FC1
Zfp970	3.14457e-49	0.389289	0.889	0.657	1.0307e-44	FC1
Kars	4.11632e-49	0.322466	0.787	0.494	1.34921e-44	FC1
Vdac2	4.49502e-49	0.343618	0.996	0.978	1.47333e-44	FC1
Taz	4.86139e-49	0.325097	0.501	0.241	1.59342e-44	FC1
Sumo3	5.39352e-49	0.30847	0.6	0.31	1.76783e-44	FC1
Prelid3b	5.99173e-49	0.316444	0.811	0.52	1.96391e-44	FC1
Ddx1	7.71635e-49	0.508068	0.742	0.491	2.52919e-44	FC1
Mtres1	7.82704e-49	0.264947	0.926	0.662	2.56547e-44	FC1
Nap1l4	8.59809e-49	0.421323	0.828	0.577	2.81819e-44	FC1
Gcnt1	1.05545e-48	0.408114	0.509	0.253	3.45944e-44	FC1
Tmem33	1.69539e-48	0.324704	0.708	0.412	5.55698e-44	FC1
Ndufb3	1.99108e-48	0.2933	0.989	0.964	6.52617e-44	FC1
Eml1	3.48256e-48	0.441351	0.408	0.176	1.14148e-43	FC1
Mrps28	3.55881e-48	0.339925	0.951	0.766	1.16647e-43	FC1
Selenbp1	3.56149e-48	0.365152	0.74	0.457	1.16735e-43	FC1
Lamtor2	3.77668e-48	0.308985	0.947	0.712	1.23788e-43	FC1
Lactb2	5.25733e-48	0.304766	0.605	0.323	1.72319e-43	FC1
Tfb2m	5.61034e-48	0.278599	0.689	0.393	1.8389e-43	FC1
Plpbp	5.95588e-48	0.309037	0.626	0.348	1.95216e-43	FC1
Vamp3	7.50796e-48	0.388187	0.766	0.506	2.46088e-43	FC1
Ppp1ca	8.71956e-48	0.385741	0.981	0.842	2.85801e-43	FC1
Ndrg4	9.49011e-48	0.587965	0.755	0.517	3.11057e-43	FC1
Maob	1.11769e-47	0.345535	0.486	0.231	3.66344e-43	FC1
Rab5b	1.20365e-47	0.45655	0.497	0.252	3.94521e-43	FC1
Hba-a1	1.21513e-47	1.34845	0.24	0.063	3.98282e-43	FC1
Fmc1	1.97383e-47	0.294086	0.973	0.905	6.46964e-43	FC1
Cct8	2.13495e-47	0.45163	0.918	0.722	6.99771e-43	FC1
Mmab	2.78816e-47	0.293475	0.298	0.099	9.13874e-43	FC1
Plaat3	3.04497e-47	0.383579	0.972	0.859	9.98051e-43	FC1
Rplp2	3.10908e-47	0.278225	0.985	0.953	1.01906e-42	FC1
Csnk2a1	5.25031e-47	0.350471	0.824	0.571	1.72089e-42	FC1
Cnbp	5.54961e-47	0.334593	0.995	0.977	1.819e-42	FC1
Trim54	5.65688e-47	0.370572	0.895	0.675	1.85416e-42	FC1
Usp14	8.23254e-47	0.389513	0.778	0.528	2.69838e-42	FC1
Romo1	1.0503e-46	0.300366	0.979	0.924	3.44258e-42	FC1
Slc25a19	1.11216e-46	0.263713	0.347	0.133	3.64532e-42	FC1
Eif3g	1.23846e-46	0.276961	0.87	0.575	4.05931e-42	FC1
Mrpl45	1.26072e-46	0.310525	0.801	0.509	4.13226e-42	FC1
Gatc	1.42754e-46	0.279585	0.513	0.246	4.67904e-42	FC1
Ldah	1.48787e-46	0.357828	0.471	0.227	4.87679e-42	FC1
Oaz2	2.36149e-46	0.315402	0.744	0.454	7.74026e-42	FC1
Pmm2	3.00855e-46	0.268257	0.444	0.201	9.86112e-42	FC1
Ube2g2	3.88247e-46	0.444494	0.652	0.399	1.27256e-41	FC1
Abcd3	4.24562e-46	0.468837	0.741	0.483	1.39159e-41	FC1
Psmc3	4.34886e-46	0.396993	0.982	0.883	1.42543e-41	FC1
Ube2g1	5.01978e-46	0.342753	0.739	0.464	1.64533e-41	FC1
Hhatl	5.18284e-46	0.434523	0.811	0.581	1.69878e-41	FC1
Ankrd46	8.42695e-46	0.303999	0.399	0.168	2.7621e-41	FC1
Emd	1.01706e-45	0.260445	0.784	0.499	3.33361e-41	FC1
Ugp2	1.06263e-45	0.423462	0.973	0.887	3.48298e-41	FC1
Rab11b	1.26198e-45	0.344979	0.949	0.739	4.13638e-41	FC1
Blzf1	1.88111e-45	0.290173	0.448	0.205	6.16572e-41	FC1
Ssbp2	2.35294e-45	0.328925	0.715	0.442	7.71225e-41	FC1
Anapc13	2.85019e-45	0.263174	0.961	0.843	9.34208e-41	FC1
Tvp23b	3.80752e-45	0.267074	0.558	0.285	1.24799e-40	FC1
Bzw2	3.86129e-45	0.339531	0.866	0.631	1.26561e-40	FC1
Spryd4	5.61286e-45	0.282438	0.467	0.22	1.83973e-40	FC1
Tmem129	7.21132e-45	0.40243	0.427	0.192	2.36365e-40	FC1
Mrpl58	1.26429e-44	0.268848	0.903	0.61	4.14396e-40	FC1
Slc47a1	1.28761e-44	0.475963	0.491	0.253	4.22041e-40	FC1
Ctsc	1.31381e-44	0.276558	0.59	0.321	4.30627e-40	FC1
Ccdc141	1.37028e-44	0.400392	0.72	0.475	4.49136e-40	FC1
Sorbs1	2.1744e-44	0.541372	0.914	0.809	7.12703e-40	FC1
Mat2a	2.26521e-44	0.419797	0.804	0.576	7.42466e-40	FC1
Prrx1	2.28273e-44	0.294108	0.532	0.272	7.48209e-40	FC1
Tmco1	3.73783e-44	0.360268	0.929	0.734	1.22515e-39	FC1
Pgk1	5.31518e-44	0.364259	0.977	0.899	1.74216e-39	FC1
Slc40a1	5.75268e-44	0.330801	0.285	0.097	1.88555e-39	FC1
Pitpnc1	1.104e-43	0.263233	0.568	0.308	3.61857e-39	FC1
Kcne1	1.35009e-43	0.262181	0.559	0.273	4.42518e-39	FC1
Cavin4	2.59518e-43	0.358932	0.808	0.554	8.50622e-39	FC1
Gca	3.21875e-43	0.33225	0.41	0.186	1.05501e-38	FC1
Isca2	4.19038e-43	0.347841	0.943	0.732	1.37348e-38	FC1
Fbxo3	4.25058e-43	0.383208	0.703	0.462	1.39321e-38	FC1
Gm20300	5.09589e-43	0.351342	0.431	0.199	1.67028e-38	FC1
Aurkaip1	5.94949e-43	0.294177	0.955	0.751	1.95006e-38	FC1
Tomm22	6.29747e-43	0.304263	0.888	0.611	2.06412e-38	FC1
Mettl22	8.43708e-43	0.265352	0.577	0.31	2.76542e-38	FC1
Slc46a3	8.9204e-43	0.313716	0.278	0.094	2.92384e-38	FC1
Ube2n	1.28965e-42	0.272327	0.929	0.662	4.22707e-38	FC1
Emg1	1.77238e-42	0.258065	0.88	0.571	5.80932e-38	FC1
Coq7	1.79182e-42	0.342091	0.955	0.785	5.87305e-38	FC1
Cldnd1	2.53127e-42	0.270215	0.658	0.374	8.29675e-38	FC1
Ndufb7	3.19733e-42	0.256368	0.992	0.992	1.04799e-37	FC1
Pin1	3.33484e-42	0.281547	0.891	0.635	1.09306e-37	FC1
Ppp5c	4.11498e-42	0.257174	0.449	0.219	1.34877e-37	FC1
Snrpd3	4.20609e-42	0.258251	0.944	0.719	1.37863e-37	FC1
Mat2b	6.46428e-42	0.344912	0.872	0.656	2.1188e-37	FC1
Gmpr	6.53709e-42	0.274892	0.807	0.526	2.14266e-37	FC1
Arl1	1.22352e-41	0.351789	0.907	0.683	4.01034e-37	FC1
Aamp	1.56953e-41	0.329986	0.777	0.511	5.14445e-37	FC1
Rnf114	1.70752e-41	0.399668	0.832	0.581	5.59674e-37	FC1
Emc2	1.7871e-41	0.377113	0.982	0.875	5.85758e-37	FC1
Mavs	2.08231e-41	0.522193	0.499	0.268	6.82519e-37	FC1
A530016L24Rik	2.18693e-41	0.337669	0.525	0.278	7.16811e-37	FC1
Lbh	2.36207e-41	0.383715	0.92	0.792	7.74216e-37	FC1
Pcmtd2	2.64519e-41	0.339596	0.58	0.34	8.67013e-37	FC1
Hibadh	2.70378e-41	0.388113	0.898	0.672	8.86217e-37	FC1
Ncoa4	4.08557e-41	0.250088	0.461	0.23	1.33913e-36	FC1
Kyat1	6.08482e-41	0.305264	0.422	0.201	1.99442e-36	FC1
Rtcb	6.10195e-41	0.323981	0.615	0.361	2.00004e-36	FC1
Pdia6	6.26875e-41	0.266806	0.715	0.447	2.05471e-36	FC1
Tars	8.8137e-41	0.314413	0.47	0.238	2.88887e-36	FC1
Rmdn1	1.13404e-40	0.290687	0.934	0.699	3.71703e-36	FC1
Tubg1	2.2704e-40	0.298788	0.395	0.178	7.44171e-36	FC1
Serinc1	2.7596e-40	0.427164	0.963	0.888	9.04513e-36	FC1
Ap3m1	3.12519e-40	0.357184	0.495	0.261	1.02434e-35	FC1
Sgta	4.1328e-40	0.333558	0.723	0.465	1.35461e-35	FC1
Oxa1l	6.22625e-40	0.327265	0.855	0.625	2.04078e-35	FC1
Cd164	6.81743e-40	0.419017	0.881	0.693	2.23455e-35	FC1
Cdv3	7.01048e-40	0.354007	0.861	0.611	2.29782e-35	FC1
Chp1	8.75547e-40	0.388052	0.668	0.429	2.86978e-35	FC1
Rhot2	1.70131e-39	0.302755	0.52	0.296	5.57638e-35	FC1
Rbbp9	1.87233e-39	0.258521	0.292	0.107	6.13694e-35	FC1
Rnf141	2.14135e-39	0.416492	0.504	0.275	7.01869e-35	FC1
Prpf19	2.14339e-39	0.314195	0.653	0.434	7.02539e-35	FC1
Selenot	2.38806e-39	0.417366	0.818	0.636	7.82734e-35	FC1
Arf1	2.64501e-39	0.341693	0.99	0.91	8.66955e-35	FC1
Acad12	3.90779e-39	0.317823	0.405	0.191	1.28086e-34	FC1
Dnajc15	4.09598e-39	0.314102	0.981	0.932	1.34254e-34	FC1
Crbn	4.51453e-39	0.313923	0.712	0.441	1.47973e-34	FC1
Tmem41b	4.61091e-39	0.310877	0.682	0.438	1.51132e-34	FC1
Insig2	5.00952e-39	0.359626	0.701	0.442	1.64197e-34	FC1
Rhobtb1	5.09741e-39	0.421683	0.631	0.409	1.67078e-34	FC1
Stoml2	7.17028e-39	0.268264	0.63	0.362	2.3502e-34	FC1
Grb10	7.76373e-39	0.428948	0.523	0.303	2.54472e-34	FC1
Fbxw5	8.56256e-39	0.364333	0.601	0.369	2.80655e-34	FC1
Oxr1	8.67113e-39	0.383528	0.609	0.374	2.84214e-34	FC1
Norad	1.17434e-38	0.417145	0.845	0.619	3.84913e-34	FC1
Lclat1	1.77946e-38	0.496182	0.746	0.53	5.83254e-34	FC1
Pfkl	2.07473e-38	0.344643	0.442	0.229	6.80036e-34	FC1
Rrm2b	5.52946e-38	0.324358	0.403	0.191	1.81239e-33	FC1
Blmh	8.56169e-38	0.272846	0.414	0.199	2.80627e-33	FC1
G3bp1	1.15013e-37	0.262349	0.593	0.361	3.76977e-33	FC1
Smdt1	1.89096e-37	0.252244	0.92	0.704	6.19801e-33	FC1
Actn2	2.41524e-37	0.352755	1	0.995	7.91643e-33	FC1
Rorc	2.53892e-37	0.32063	0.58	0.339	8.32182e-33	FC1
Wif1	2.69071e-37	0.272277	0.336	0.143	8.81932e-33	FC1
Rcan2	2.84726e-37	0.409917	0.963	0.862	9.33245e-33	FC1
Crot	3.34799e-37	0.379217	0.423	0.218	1.09737e-32	FC1
Dcaf11	3.87988e-37	0.371658	0.859	0.664	1.27171e-32	FC1
Kbtbd12	4.49444e-37	0.298232	0.509	0.283	1.47314e-32	FC1
Dynlt3	6.19848e-37	0.274042	0.782	0.531	2.03168e-32	FC1
Vbp1	1.52271e-36	0.261953	0.869	0.614	4.99098e-32	FC1
Ubiad1	3.63016e-36	0.347589	0.4	0.194	1.18986e-31	FC1
Gypc	3.66438e-36	0.305446	0.551	0.316	1.20107e-31	FC1
Fgfr1op2	3.75477e-36	0.261796	0.634	0.391	1.2307e-31	FC1
Cyb5d2	3.9566e-36	0.279466	0.308	0.125	1.29685e-31	FC1
Tmem109	4.1006e-36	0.314742	0.828	0.589	1.34406e-31	FC1
Klhdc3	5.35225e-36	0.329351	0.514	0.301	1.75431e-31	FC1
Oxsm	5.89536e-36	0.277994	0.218	0.07	1.93232e-31	FC1
Orc3	6.19658e-36	0.326904	0.534	0.309	2.03105e-31	FC1
Tmem186	1.04815e-35	0.368694	0.307	0.129	3.43552e-31	FC1
Vac14	1.0642e-35	0.279386	0.395	0.191	3.48812e-31	FC1
Ssr3	1.25043e-35	0.404443	0.918	0.728	4.09853e-31	FC1
Mkks	1.54523e-35	0.260784	0.413	0.201	5.0648e-31	FC1
Atp6v1e1	1.54773e-35	0.312513	0.97	0.819	5.07299e-31	FC1
Cav1	1.86757e-35	0.655057	0.88	0.684	6.12134e-31	FC1
Calcoco1	1.89154e-35	0.375827	0.568	0.357	6.19989e-31	FC1
Fbxo32	2.20993e-35	0.379858	0.859	0.673	7.24348e-31	FC1
Pfkfb2	2.22218e-35	0.274056	0.345	0.154	7.28364e-31	FC1
Stx7	3.31994e-35	0.28042	0.64	0.401	1.08818e-30	FC1
Pam16	4.60841e-35	0.257614	0.955	0.797	1.5105e-30	FC1
Csdc2	4.98902e-35	0.350305	0.668	0.428	1.63525e-30	FC1
Msantd4	5.16588e-35	0.358209	0.549	0.336	1.69322e-30	FC1
Psmc2	5.18628e-35	0.329634	0.952	0.765	1.69991e-30	FC1
Atp6v0e2	5.39226e-35	0.27678	0.49	0.266	1.76742e-30	FC1
Ap1m1	6.33406e-35	0.269066	0.602	0.362	2.07611e-30	FC1
Eif3h	6.96472e-35	0.277851	0.963	0.845	2.28283e-30	FC1
Fam210a	1.30465e-34	0.305283	0.739	0.523	4.27624e-30	FC1
Qrsl1	1.35681e-34	0.268186	0.471	0.253	4.44722e-30	FC1
Emc3	1.44272e-34	0.255081	0.708	0.471	4.72879e-30	FC1
Akr1a1	1.67329e-34	0.334896	0.963	0.838	5.48454e-30	FC1
Gatb	2.09941e-34	0.262005	0.422	0.216	6.88125e-30	FC1
Bcl6	2.31982e-34	0.317625	0.309	0.133	7.60366e-30	FC1
Dusp3	2.70759e-34	0.300675	0.864	0.639	8.87468e-30	FC1
Abhd4	2.81599e-34	0.332618	0.525	0.306	9.22996e-30	FC1
Opa3	2.93387e-34	0.384371	0.582	0.367	9.61635e-30	FC1
Impact	3.09805e-34	0.371182	0.477	0.268	1.01545e-29	FC1
Ndufaf4	3.66399e-34	0.254061	0.903	0.682	1.20095e-29	FC1
Hdac3	4.59352e-34	0.293183	0.458	0.247	1.50562e-29	FC1
Cops2	4.74216e-34	0.264229	0.787	0.555	1.55434e-29	FC1
Rnf14	8.12369e-34	0.410775	0.756	0.558	2.6627e-29	FC1
AI597479	1.16121e-33	0.36319	0.378	0.183	3.80609e-29	FC1
Pcyt2	1.21738e-33	0.253714	0.378	0.184	3.99022e-29	FC1
Polr3c	1.62464e-33	0.297271	0.384	0.188	5.32508e-29	FC1
Pwp1	3.81493e-33	0.285446	0.384	0.189	1.25042e-28	FC1
Fbxw7	4.19068e-33	0.346556	0.539	0.324	1.37358e-28	FC1
Cct6a	4.20819e-33	0.280524	0.87	0.681	1.37932e-28	FC1
Ciao3	4.61912e-33	0.289754	0.475	0.262	1.51401e-28	FC1
Tollip	5.00772e-33	0.53175	0.518	0.316	1.64138e-28	FC1
Yme1l1	5.65131e-33	0.268645	0.672	0.447	1.85233e-28	FC1
Eloa	7.06609e-33	0.285503	0.539	0.322	2.31605e-28	FC1
Psma4	8.00957e-33	0.280328	0.968	0.809	2.6253e-28	FC1
Scp2	1.13369e-32	0.259261	0.987	0.958	3.71591e-28	FC1
Cct4	1.17228e-32	0.303318	0.823	0.608	3.84239e-28	FC1
Psmd6	1.23187e-32	0.255377	0.917	0.716	4.03769e-28	FC1
A930011G23Rik	1.28911e-32	0.268285	0.389	0.198	4.22531e-28	FC1
Rasgef1b	1.28911e-32	0.268285	0.389	0.198	4.22531e-28	FC1
Vps26c	2.23818e-32	0.26267	0.471	0.253	7.33608e-28	FC1
Psmd2	3.34504e-32	0.396134	0.828	0.678	1.0964e-27	FC1
Ociad1	7.92609e-32	0.282384	0.972	0.851	2.59793e-27	FC1
Pstpip2	9.46894e-32	0.263828	0.287	0.121	3.10363e-27	FC1
Hdlbp	1.39652e-31	0.412947	0.883	0.726	4.57737e-27	FC1
Cdh13	1.45406e-31	0.316105	0.927	0.776	4.76597e-27	FC1
Eral1	1.74844e-31	0.254661	0.33	0.151	5.73085e-27	FC1
Klhl7	2.1004e-31	0.295654	0.508	0.302	6.88448e-27	FC1
Ppp1r11	2.11137e-31	0.258018	0.934	0.733	6.92044e-27	FC1
Wdr45b	2.85471e-31	0.275556	0.616	0.396	9.35688e-27	FC1
Steap3	2.95651e-31	0.317855	0.302	0.135	9.69055e-27	FC1
Paip2b	4.5511e-31	0.32521	0.504	0.3	1.49171e-26	FC1
Mrpl51	4.57183e-31	0.251391	0.989	0.953	1.49851e-26	FC1
Gpcpd1	5.4633e-31	0.250055	0.802	0.574	1.79071e-26	FC1
Eif3i	1.0513e-30	0.283875	0.966	0.79	3.44584e-26	FC1
Ctsa	1.41548e-30	0.289027	0.799	0.584	4.63953e-26	FC1
Camk2d	1.54291e-30	0.356754	0.827	0.663	5.0572e-26	FC1
Hsd17b10	1.58549e-30	0.256119	0.99	0.913	5.19676e-26	FC1
Ppp2r1a	1.67595e-30	0.407545	0.802	0.639	5.49326e-26	FC1
Hbb-b1	3.35935e-30	1.37987	0.176	0.05	1.10109e-25	FC1
Hbb-bs	3.35935e-30	1.37987	0.176	0.05	1.10109e-25	FC1
LTO1	4.178e-30	0.280521	0.278	0.121	1.36942e-25	FC1
Gmps	4.30541e-30	0.317196	0.67	0.464	1.41118e-25	FC1
Kpna3	6.19419e-30	0.374417	0.62	0.427	2.03027e-25	FC1
Apobec2	1.25973e-29	0.259415	0.987	0.949	4.129e-25	FC1
Mmgt1	2.33287e-29	0.43059	0.491	0.295	7.64645e-25	FC1
Aagab	3.90204e-29	0.262982	0.254	0.106	1.27897e-24	FC1
Naa35	4.19506e-29	0.250788	0.63	0.414	1.37501e-24	FC1
Psap	5.96109e-29	0.396735	0.962	0.893	1.95387e-24	FC1
Arpp19	7.04821e-29	0.28755	0.936	0.815	2.31019e-24	FC1
Capza2	7.712e-29	0.296511	0.989	0.923	2.52776e-24	FC1
Slc37a4	1.02886e-28	0.258494	0.288	0.128	3.37229e-24	FC1
Eci1	1.3206e-28	0.448062	0.946	0.8	4.32852e-24	FC1
Eif3m	2.00133e-28	0.269823	0.955	0.767	6.55977e-24	FC1
Hnrnph2	2.0366e-28	0.331408	0.635	0.434	6.67535e-24	FC1
C9orf72	3.45724e-28	0.253924	0.394	0.208	1.13318e-23	FC1
Capzb	7.50107e-28	0.262693	0.98	0.9	2.45863e-23	FC1
Rpn2	9.03337e-28	0.266813	0.515	0.325	2.96087e-23	FC1
Anapc5	1.46093e-27	0.2904	0.736	0.524	4.78848e-23	FC1
Eif4h	1.70312e-27	0.314256	0.847	0.676	5.58233e-23	FC1
Usp15	1.96752e-27	0.291875	0.679	0.487	6.44894e-23	FC1
Pcyt1a	1.99022e-27	0.351866	0.476	0.288	6.52335e-23	FC1
Dstn	2.09371e-27	0.272118	0.971	0.85	6.86256e-23	FC1
Pcyox1	1.28035e-26	0.295073	0.378	0.203	4.19659e-22	FC1
Abce1	1.42065e-26	0.336452	0.62	0.422	4.65648e-22	FC1
Pde7a	1.55097e-26	0.279729	0.385	0.211	5.08362e-22	FC1
Syngr2	2.35507e-26	0.257554	0.951	0.788	7.71922e-22	FC1
Vps41	3.67014e-26	0.281668	0.444	0.27	1.20296e-21	FC1
Cavin2	6.08277e-26	0.333086	0.765	0.587	1.99375e-21	FC1
Slc35a4	6.12116e-26	0.337889	0.49	0.301	2.00633e-21	FC1
Sypl	9.60889e-26	0.289501	0.902	0.734	3.14951e-21	FC1
Ube2l3	1.08246e-25	0.284549	0.926	0.825	3.54799e-21	FC1
Mmadhc	1.94817e-25	0.261509	0.937	0.759	6.3855e-21	FC1
Hspa5	2.28883e-25	0.267097	0.97	0.911	7.5021e-21	FC1
Zfp617	2.92354e-25	0.256173	0.426	0.25	9.58247e-21	FC1
Pcmtd1	6.69115e-25	0.295054	0.574	0.38	2.19316e-20	FC1
Abcb7	8.75903e-25	0.353344	0.41	0.243	2.87095e-20	FC1
Asb11	8.94128e-25	0.272752	0.984	0.876	2.93068e-20	FC1
Abcf2	1.74519e-24	0.282443	0.537	0.347	5.72021e-20	FC1
Psmd1	6.89689e-24	0.341571	0.822	0.722	2.26059e-19	FC1
Gfm2	8.50197e-24	0.282707	0.439	0.271	2.78669e-19	FC1
Dcaf8	1.26028e-23	0.372048	0.684	0.529	4.13081e-19	FC1
Grsf1	1.82242e-23	0.250826	0.838	0.655	5.97336e-19	FC1
Copg2	6.30305e-23	0.33422	0.37	0.214	2.06595e-18	FC1
Cd99l2	1.01648e-22	0.40107	0.626	0.459	3.33173e-18	FC1
Cep43	1.0327e-22	0.27074	0.36	0.199	3.38487e-18	FC1
Nampt	1.26166e-22	0.277864	0.939	0.789	4.13535e-18	FC1
Qars	1.8239e-22	0.260256	0.424	0.257	5.97819e-18	FC1
Synpo2	6.98059e-22	0.304744	0.6	0.429	2.28803e-17	FC1
Nedd4	7.20356e-22	0.280759	0.917	0.816	2.36111e-17	FC1
Chm	1.66629e-21	0.263297	0.399	0.233	5.46159e-17	FC1
Agtpbp1	3.59013e-21	0.353354	0.71	0.579	1.17674e-16	FC1
A230056J06Rik	3.59013e-21	0.353354	0.71	0.579	1.17674e-16	FC1
Gys1	5.05125e-21	0.424797	0.529	0.383	1.65565e-16	FC1
5730455P16Rik	9.45717e-21	0.310134	0.404	0.252	3.09978e-16	FC1
Pitrm1	1.11183e-20	0.255094	0.394	0.241	3.64425e-16	FC1
Nmt1	1.32738e-20	0.254206	0.803	0.688	4.35077e-16	FC1
Dpf2	1.96592e-20	0.291911	0.4	0.253	6.44369e-16	FC1
Mybpc3	7.60275e-20	0.316773	0.991	0.975	2.49195e-15	FC1
Gm10033	8.57023e-20	0.276718	0.328	0.183	2.80906e-15	FC1
Rbm5	2.35009e-19	0.265123	0.47	0.317	7.7029e-15	FC1
Gk	5.80106e-19	0.256861	0.402	0.251	1.90141e-14	FC1
Tnpo3	8.32931e-19	0.336548	0.399	0.26	2.7301e-14	FC1
Tars2	1.02491e-18	0.273297	0.274	0.15	3.35935e-14	FC1
Arhgef6	1.56444e-18	0.328902	0.472	0.325	5.12777e-14	FC1
Phtf2	2.58021e-18	0.33118	0.616	0.472	8.45717e-14	FC1
Tcaim	6.92538e-18	0.279781	0.366	0.231	2.26993e-13	FC1
Dnm1l	1.11438e-17	0.302844	0.722	0.584	3.65261e-13	FC1
Unc45b	1.32382e-17	0.373184	0.558	0.43	4.33908e-13	FC1
Mapk10	1.97494e-17	0.269988	0.321	0.19	6.47325e-13	FC1
Opa1	2.85969e-17	0.298567	0.668	0.515	9.37321e-13	FC1
Klhl23	8.66144e-17	0.347875	0.304	0.181	2.83896e-12	FC1
Mfn2	1.62107e-16	0.334595	0.922	0.847	5.31339e-12	FC1
Nup88	5.01779e-16	0.282005	0.497	0.363	1.64468e-11	FC1
Hdac9	5.27087e-16	0.272347	0.25	0.14	1.72763e-11	FC1
Dnajc11	1.44232e-15	0.278569	0.388	0.264	4.72749e-11	FC1
Eif1	5.21396e-15	0.284171	0.996	0.984	1.70898e-10	FC1
Lpin1	7.69479e-15	0.272523	0.5	0.371	2.52212e-10	FC1
Copb2	2.40007e-14	0.251124	0.537	0.423	7.86671e-10	FC1
Pygb	2.15774e-13	0.302431	0.918	0.866	7.07241e-09	FC1
Slc44a2	2.16235e-12	0.291013	0.468	0.354	7.08753e-08	FC1
Cox5b	5.98196e-10	0.26399	0.982	0.963	1.96071e-05	FC1
Ndufs2	1.75739e-08	0.34929	0.976	0.932	0.000576021	FC1
Bsg	0.000359885	0.479472	0.952	0.913	1	FC1
Mpc2	0.00104574	0.328406	0.896	0.812	1	FC1
Atp5b	0.00427176	0.296813	1	0.995	1	FC1
Ly6c1	1.07267e-285	2.61527	0.995	0.925	3.51588e-281	FC2
Ifitm2	3.28923e-276	1.88829	0.989	0.822	1.07811e-271	FC2
Fabp4	9.76799e-265	2.34927	0.995	0.943	3.20165e-260	FC2
Ifitm3	8.10231e-262	2.25731	0.998	0.891	2.6557e-257	FC2
Gpihbp1	1.49634e-257	2.21956	0.981	0.849	4.90456e-253	FC2
Ly6a	8.98595e-207	2.23307	0.954	0.757	2.94533e-202	FC2
Tmsb4x	9.33432e-205	1.70624	0.991	0.921	3.05951e-200	FC2
B2m	2.13644e-197	1.48269	1	0.983	7.00261e-193	FC2
Ctsl	2.21849e-171	1.48293	0.987	0.967	7.27156e-167	FC2
Ly6c2	1.58197e-167	0.74338	0.864	0.484	5.18523e-163	FC2
Cd200	3.66e-165	1.94882	0.843	0.439	1.19964e-160	FC2
Rps27	4.77605e-159	1.59734	0.995	0.98	1.56544e-154	FC2
Rps14	1.31853e-147	1.04456	0.993	0.991	4.32176e-143	FC2
AW112010	1.07204e-140	1.90948	0.87	0.597	3.51384e-136	FC2
Id3	1.44203e-140	1.4552	0.87	0.613	4.72654e-136	FC2
Serinc3	1.1478e-137	1.04065	0.992	0.981	3.76216e-133	FC2
Gngt2	6.82793e-131	1.25224	0.715	0.351	2.23799e-126	FC2
Rps18	5.01015e-128	0.815615	0.994	0.986	1.64218e-123	FC2
Gng11	3.34076e-119	1.16154	0.766	0.438	1.095e-114	FC2
Rps19	4.99176e-118	1.04477	0.993	0.981	1.63615e-113	FC2
H2-D1	2.22366e-117	1.22564	0.979	0.828	7.2885e-113	FC2
Rpl18a	3.10274e-117	0.767706	0.998	0.995	1.01698e-112	FC2
Adgrf5	4.17777e-115	1.34844	0.761	0.385	1.36935e-110	FC2
Srgn	1.05684e-110	1.08754	0.759	0.431	3.464e-106	FC2
Ly6e	1.40866e-110	1.34071	0.861	0.645	4.61718e-106	FC2
Ctla2a	6.59176e-110	1.56707	0.758	0.456	2.16058e-105	FC2
Tm4sf1	2.41876e-109	1.58824	0.774	0.495	7.92795e-105	FC2
Rps27rt	4.01029e-108	0.279483	0.865	0.601	1.31445e-103	FC2
Sult1a1	8.64804e-108	1.45096	0.815	0.575	2.83457e-103	FC2
Rps23	1.73579e-104	0.852031	0.988	0.966	5.6894e-100	FC2
Eef1a1	4.98561e-103	0.930226	0.988	0.968	1.63413e-98	FC2
H3f3b	9.14879e-103	1.06376	0.942	0.869	2.9987e-98	FC2
Fas	6.33384e-102	1.16742	0.704	0.388	2.07604e-97	FC2
Timp4	1.07152e-98	1.74029	0.77	0.514	3.51211e-94	FC2
Egfl7	6.83555e-98	1.09833	0.754	0.458	2.24049e-93	FC2
Gimap6	7.18305e-96	1.17674	0.643	0.317	2.35439e-91	FC2
Ptma	1.32931e-95	0.720138	0.873	0.655	4.35708e-91	FC2
Tgtp1	1.00691e-90	0.956146	0.564	0.232	3.30034e-86	FC2
Ifi27l2a	1.43922e-90	1.29508	0.798	0.473	4.71734e-86	FC2
Rgcc	6.15837e-90	0.538132	0.413	0.118	2.01853e-85	FC2
Car4	2.51044e-89	1.35265	0.646	0.352	8.22848e-85	FC2
Tgtp2	3.01961e-86	1.13699	0.644	0.335	9.89738e-82	FC2
Rpl32	4.20655e-86	0.708764	0.993	0.985	1.37878e-81	FC2
Calm1	4.58376e-85	0.814137	0.98	0.965	1.50242e-80	FC2
Rps27a	3.68933e-84	0.735824	0.988	0.977	1.20925e-79	FC2
Rpl37	1.29369e-83	0.879579	0.986	0.957	4.24033e-79	FC2
H2-K1	3.19574e-81	0.943058	0.952	0.765	1.04747e-76	FC2
Nfkbia	4.69784e-81	1.17985	0.759	0.476	1.53981e-76	FC2
Gm15772	1.08135e-79	0.830153	0.977	0.949	3.54435e-75	FC2
Cav2	6.38062e-79	1.05123	0.732	0.448	2.09138e-74	FC2
Fli1	9.52779e-79	0.437139	0.491	0.182	3.12292e-74	FC2
2810025M15Rik	1.22686e-78	1.01718	0.735	0.503	4.02129e-74	FC2
Scgb3a1	1.22275e-77	1.02107	0.316	0.076	4.00781e-73	FC2
Flt1	2.76427e-77	0.664968	0.601	0.288	9.06044e-73	FC2
Fxyd5	1.30773e-76	1.06793	0.688	0.417	4.28636e-72	FC2
Rps5	1.15538e-73	0.622434	0.993	0.989	3.78699e-69	FC2
Cav1	3.24689e-73	1.02069	0.855	0.687	1.06423e-68	FC2
Id1	6.26666e-72	0.978334	0.648	0.378	2.05402e-67	FC2
Nppb	9.94332e-72	0.498848	0.999	0.994	3.25912e-67	FC2
Tpt1	3.99028e-71	0.749553	0.98	0.948	1.3079e-66	FC2
Slc43a3	1.57294e-70	1.02906	0.68	0.395	5.15564e-66	FC2
Rps7	2.44764e-70	0.572169	0.985	0.968	8.02262e-66	FC2
Gm10076	8.6814e-70	0.522201	0.977	0.953	2.8455e-65	FC2
Ramp2	3.97393e-68	0.65889	0.513	0.242	1.30254e-63	FC2
Hrct1	8.15658e-68	0.699598	0.393	0.14	2.67348e-63	FC2
Malat1	1.36571e-66	0.607932	0.971	0.912	4.4764e-62	FC2
Rpl34	1.53078e-66	0.704905	0.977	0.952	5.01743e-62	FC2
Rpl34-ps1	1.53078e-66	0.704905	0.977	0.952	5.01743e-62	FC2
Adgrl4	2.94044e-66	1.06539	0.613	0.342	9.63787e-62	FC2
Cd36	3.60765e-66	0.634539	0.999	0.999	1.18248e-61	FC2
Rpl35a	1.85872e-65	0.685115	0.957	0.894	6.09232e-61	FC2
Rps15a	1.11743e-64	0.731508	0.974	0.94	3.66258e-60	FC2
Cd300lg	1.49438e-64	0.978938	0.554	0.286	4.89813e-60	FC2
Rps18-ps5	9.5303e-64	0.31748	0.887	0.73	3.12375e-59	FC2
Rps20	5.60898e-63	0.630195	0.975	0.953	1.83845e-58	FC2
Rps28	7.61723e-63	0.866457	0.985	0.963	2.4967e-58	FC2
Cdh5	1.79149e-62	0.5446	0.554	0.269	5.87195e-58	FC2
Ifitm1	1.95775e-62	1.31567	0.49	0.236	6.41691e-58	FC2
Mt1	6.3723e-62	0.562164	1	0.998	2.08865e-57	FC2
Gas5	1.29374e-61	0.692777	0.787	0.594	4.24049e-57	FC2
Kdr	4.92743e-61	0.767556	0.48	0.221	1.61506e-56	FC2
Hes1	6.06409e-61	0.364258	0.435	0.179	1.98763e-56	FC2
Rps24	4.116e-60	0.616827	0.988	0.977	1.3491e-55	FC2
Rbp7	1.21697e-59	0.933773	0.527	0.28	3.98887e-55	FC2
Klf2	2.50748e-59	0.426507	0.415	0.167	8.21877e-55	FC2
Rps29	1.04843e-58	0.784571	0.993	0.984	3.43644e-54	FC2
Mgp	6.41724e-58	1.04852	0.873	0.711	2.10338e-53	FC2
Rgs5	1.27058e-57	1.22282	0.903	0.807	4.16456e-53	FC2
Myct1	1.43748e-57	0.551796	0.464	0.214	4.71164e-53	FC2
Mustn1	3.65241e-57	0.587219	0.394	0.152	1.19715e-52	FC2
Mctp1	4.06665e-57	0.622556	0.372	0.136	1.33292e-52	FC2
Rpl39	6.80554e-57	0.940311	0.958	0.888	2.23065e-52	FC2
Ppia	1.22872e-56	0.453412	0.992	0.984	4.02737e-52	FC2
Rps25	1.56438e-56	0.534646	0.987	0.987	5.12757e-52	FC2
Rpl30	2.74571e-55	0.476096	0.929	0.81	8.99961e-51	FC2
Lcn2	3.60203e-55	0.803159	0.828	0.597	1.18064e-50	FC2
Rps3a3	4.4216e-55	0.404665	0.972	0.948	1.44927e-50	FC2
Rpl19	5.00587e-55	0.492747	0.988	0.983	1.64077e-50	FC2
Rpl17	6.64094e-55	0.514917	0.97	0.94	2.1767e-50	FC2
S100a10	8.11298e-55	0.664888	0.768	0.566	2.65919e-50	FC2
Trim37	3.36211e-54	0.376114	0.387	0.151	1.102e-49	FC2
Ftl1	3.47294e-54	0.462792	0.985	0.978	1.13833e-49	FC2
Selenok	1.53891e-53	0.62776	0.967	0.944	5.0441e-49	FC2
Rpl41	1.95415e-53	0.537291	0.991	0.992	6.40511e-49	FC2
Adh1	2.02279e-53	0.957497	0.492	0.257	6.63011e-49	FC2
Ptprb	5.30338e-53	0.77823	0.491	0.245	1.73829e-48	FC2
Rpl35	6.22776e-53	0.59896	0.975	0.956	2.04127e-48	FC2
Rpl7	3.58279e-51	0.494496	0.988	0.988	1.17433e-46	FC2
Tcf4	5.00464e-51	0.564912	0.667	0.418	1.64037e-46	FC2
Psmb8	2.0292e-50	0.849742	0.611	0.373	6.6511e-46	FC2
Rpl9	6.6152e-50	0.552793	0.987	0.972	2.16826e-45	FC2
Bvht	7.76836e-50	0.358834	0.326	0.12	2.54624e-45	FC2
Fau	7.69896e-49	0.5962	0.973	0.948	2.52349e-44	FC2
Rps6	9.72784e-49	0.462914	0.973	0.955	3.18849e-44	FC2
Xaf1	3.32745e-48	0.692716	0.819	0.615	1.09064e-43	FC2
Rpl22l1	4.96265e-48	0.419019	0.733	0.548	1.62661e-43	FC2
Clec2d	6.72996e-48	0.397188	0.351	0.14	2.20588e-43	FC2
Rtp4	8.45605e-48	0.719858	0.656	0.416	2.77164e-43	FC2
Sgk1	3.32553e-47	0.674796	0.58	0.334	1.09001e-42	FC2
Tspan8	3.66723e-47	0.511232	0.289	0.099	1.20201e-42	FC2
Cyb5a	5.80326e-46	0.774994	0.832	0.754	1.90213e-41	FC2
Rps11	1.11913e-45	0.491315	0.985	0.971	3.66816e-41	FC2
Rps12	2.36636e-45	0.530546	0.898	0.785	7.7562e-41	FC2
Snrpg	2.36853e-45	0.521453	0.784	0.621	7.76334e-41	FC2
Itm2b	1.63379e-44	0.789659	0.959	0.91	5.35508e-40	FC2
Rhoj	3.08305e-44	0.549177	0.364	0.155	1.01053e-39	FC2
Epas1	6.05284e-44	0.986559	0.778	0.606	1.98394e-39	FC2
ND2	7.72547e-44	0.501379	1	1	2.53218e-39	FC2
Rpl23	1.53482e-43	0.463423	0.987	0.977	5.03067e-39	FC2
LOC100044627	1.53482e-43	0.463423	0.987	0.977	5.03067e-39	FC2
LOC100862455	1.53482e-43	0.463423	0.987	0.977	5.03067e-39	FC2
Pnp	1.95981e-43	0.49028	0.416	0.207	6.42368e-39	FC2
S100a11	3.31965e-43	0.369833	0.789	0.574	1.08808e-38	FC2
Rpl31	4.74394e-43	0.585656	0.978	0.948	1.55492e-38	FC2
Phf11d	8.01964e-43	0.934295	0.584	0.362	2.6286e-38	FC2
Fam107a	9.44115e-43	0.338706	0.214	0.059	3.09452e-38	FC2
Gimap4	1.18048e-42	0.628763	0.478	0.264	3.86927e-38	FC2
Abcg2	2.92366e-42	0.910476	0.559	0.36	9.58288e-38	FC2
Arpc3	3.80882e-42	0.560024	0.882	0.849	1.24842e-37	FC2
Col4a1	3.0029e-41	0.572341	0.775	0.567	9.84259e-37	FC2
Tmem88	5.97401e-41	0.627556	0.437	0.231	1.9581e-36	FC2
Gm10925	9.61197e-41	0.459458	0.986	0.976	3.15052e-36	FC2
Sat1	1.71202e-40	0.680116	0.789	0.681	5.61148e-36	FC2
Tshz2	1.90029e-40	0.326951	0.287	0.107	6.2286e-36	FC2
Rpl37a	3.0899e-40	0.622555	0.985	0.977	1.01278e-35	FC2
Gbp4	3.796e-40	1.02241	0.49	0.278	1.24422e-35	FC2
Rps16	6.15921e-40	0.534867	0.975	0.945	2.0188e-35	FC2
Ecscr	7.91181e-40	0.630456	0.414	0.212	2.59325e-35	FC2
F2r	1.06668e-39	0.457717	0.375	0.168	3.49626e-35	FC2
Igfbp3	1.12368e-39	0.346843	0.289	0.108	3.68308e-35	FC2
Gda	1.17415e-39	0.415259	0.316	0.128	3.84851e-35	FC2
Clic1	1.43346e-39	0.754254	0.69	0.538	4.69844e-35	FC2
Rpl36a	2.20437e-39	0.601506	0.939	0.872	7.22525e-35	FC2
Slc9a3r2	6.71032e-39	0.517857	0.387	0.188	2.19944e-34	FC2
Xdh	7.47147e-39	0.747851	0.626	0.402	2.44892e-34	FC2
Dock9	2.49208e-38	0.350106	0.298	0.116	8.16831e-34	FC2
COX3	3.12631e-38	0.280095	0.988	0.979	1.02471e-33	FC2
Sh3bgrl3	4.05303e-38	0.512393	0.492	0.289	1.32846e-33	FC2
Rps21	2.60043e-37	0.543783	0.924	0.846	8.52343e-33	FC2
S100a6	3.2576e-37	0.528905	0.632	0.408	1.06774e-32	FC2
Mnd1	5.6457e-37	0.386125	0.198	0.059	1.85049e-32	FC2
Rpl38	1.37949e-36	0.684443	0.961	0.908	4.52156e-32	FC2
Apold1	1.39741e-36	0.373114	0.333	0.149	4.58031e-32	FC2
Cdkn1a	1.78567e-36	0.583305	0.815	0.72	5.8529e-32	FC2
Emcn	2.91133e-36	0.971244	0.497	0.313	9.54246e-32	FC2
Rpl36	4.2328e-36	0.451519	0.986	0.982	1.38739e-31	FC2
Tpm3	1.61995e-35	0.624456	0.554	0.36	5.3097e-31	FC2
Rpl27	2.15009e-35	0.393545	0.977	0.967	7.04735e-31	FC2
LOC108167922	2.15009e-35	0.393545	0.977	0.967	7.04735e-31	FC2
Acer2	3.94986e-35	0.521467	0.427	0.225	1.29465e-30	FC2
Ifi47	5.8259e-35	0.729247	0.388	0.198	1.90956e-30	FC2
Tspan13	6.43389e-35	0.410333	0.35	0.163	2.10884e-30	FC2
Sptbn1	7.48252e-35	0.63815	0.95	0.913	2.45254e-30	FC2
ND6	1.03531e-34	0.381872	0.995	0.99	3.39345e-30	FC2
Rbm3	1.70956e-34	0.464329	0.922	0.888	5.60344e-30	FC2
Rpl23a	2.40305e-34	0.359005	0.953	0.909	7.87649e-30	FC2
2410006H16Rik	2.5922e-34	0.575113	0.628	0.46	8.49647e-30	FC2
Rarres2	4.12795e-34	0.613559	0.469	0.273	1.35302e-29	FC2
Rps8	4.21529e-34	0.432353	0.977	0.962	1.38164e-29	FC2
Gm15501	4.21529e-34	0.432353	0.977	0.962	1.38164e-29	FC2
Sec61g	5.1398e-34	0.587998	0.968	0.925	1.68467e-29	FC2
COX2	5.57386e-34	0.261677	0.985	0.974	1.82695e-29	FC2
Mylip	5.66844e-34	0.335193	0.244	0.089	1.85794e-29	FC2
Klf4	6.72697e-34	0.287316	0.325	0.147	2.2049e-29	FC2
Rps3a1	7.96548e-34	0.251201	0.929	0.851	2.61084e-29	FC2
Cd59a	1.18116e-33	0.669641	0.912	0.872	3.8715e-29	FC2
Cd9	1.26678e-33	0.733587	0.489	0.314	4.15211e-29	FC2
Dpysl2	4.69227e-33	0.444285	0.592	0.397	1.53798e-28	FC2
Rpl21	6.43447e-33	0.371576	0.963	0.93	2.10903e-28	FC2
Sparcl1	6.72109e-33	0.880867	0.724	0.574	2.20297e-28	FC2
Kcnj8	2.24719e-32	0.858598	0.331	0.16	7.36562e-28	FC2
Gimap5	2.42808e-32	0.304298	0.213	0.073	7.95853e-28	FC2
Anxa3	2.76219e-32	0.684142	0.449	0.265	9.05364e-28	FC2
Tceal9	7.86101e-32	0.674399	0.515	0.352	2.5766e-27	FC2
ATP6	9.05594e-32	0.345636	0.985	0.966	2.96826e-27	FC2
Cnn3	1.10116e-31	0.375932	0.329	0.155	3.60927e-27	FC2
App	1.80253e-31	0.628656	0.696	0.528	5.90816e-27	FC2
Pecam1	2.26761e-31	0.579076	0.499	0.299	7.43255e-27	FC2
Myl6	2.37217e-31	0.480243	0.939	0.901	7.77527e-27	FC2
S100a16	2.49632e-31	0.638539	0.615	0.487	8.1822e-27	FC2
Fabp5	3.25613e-31	0.374888	0.448	0.261	1.06726e-26	FC2
S100a13	5.62929e-31	0.504959	0.829	0.706	1.84511e-26	FC2
Marcks	6.546e-31	0.284291	0.313	0.147	2.14558e-26	FC2
Thrsp	1.16553e-30	0.873244	0.619	0.485	3.82024e-26	FC2
Cfh	1.27925e-30	0.626054	0.44	0.248	4.19299e-26	FC2
Cdc42ep4	2.61057e-30	0.276514	0.23	0.086	8.55667e-26	FC2
Jcad	3.56276e-30	0.557903	0.386	0.207	1.16777e-25	FC2
Steap4	4.66282e-30	0.733371	0.37	0.192	1.52833e-25	FC2
ND1	6.55021e-30	0.305642	1	1	2.14696e-25	FC2
Calm2	6.82134e-30	0.463429	0.916	0.915	2.23583e-25	FC2
Podxl	7.39595e-30	0.277607	0.236	0.092	2.42417e-25	FC2
Gng5	1.22228e-29	0.423523	0.974	0.966	4.00628e-25	FC2
Ifit3	2.08584e-29	0.524862	0.685	0.477	6.83676e-25	FC2
Cox7b	3.62042e-29	0.329912	0.999	0.997	1.18666e-24	FC2
Btnl9	3.90998e-29	0.417659	0.234	0.094	1.28157e-24	FC2
Lrrc8c	5.08623e-29	0.341183	0.276	0.121	1.66711e-24	FC2
Clec1a	5.93659e-29	0.386555	0.241	0.098	1.94584e-24	FC2
C1qtnf9	7.4347e-29	0.490509	0.375	0.208	2.43687e-24	FC2
Rps4x	9.24447e-29	0.46767	0.971	0.968	3.03006e-24	FC2
Cox7a2	1.96463e-28	0.338641	0.996	0.995	6.43947e-24	FC2
S1pr1	2.28549e-28	0.597126	0.618	0.452	7.49116e-24	FC2
Cd63	2.40237e-28	0.357342	0.991	0.981	7.87425e-24	FC2
Pfdn5	6.27195e-28	0.497242	0.943	0.92	2.05576e-23	FC2
Arpc1b	7.34907e-28	0.482123	0.517	0.333	2.4088e-23	FC2
Kank3	1.45141e-27	0.366063	0.258	0.112	4.7573e-23	FC2
Depp1	1.5782e-27	1.0306	0.795	0.768	5.17286e-23	FC2
Sub1	2.38831e-27	0.441312	0.923	0.888	7.82815e-23	FC2
Igfbp7	2.56305e-27	0.279262	0.305	0.148	8.4009e-23	FC2
Nck1	4.43927e-27	0.56081	0.422	0.264	1.45506e-22	FC2
ND4	5.19918e-27	0.318622	1	1	1.70413e-22	FC2
Polr2k	5.61309e-27	0.458641	0.77	0.643	1.8398e-22	FC2
H2az1	6.97956e-27	0.521438	0.808	0.726	2.28769e-22	FC2
Rps17	1.04548e-26	0.390159	0.987	0.981	3.42679e-22	FC2
Gbp9	2.19736e-26	0.430722	0.316	0.158	7.20229e-22	FC2
Syf2	3.57488e-26	0.459854	0.805	0.752	1.17174e-21	FC2
Tinagl1	4.87137e-26	0.341857	0.384	0.212	1.59669e-21	FC2
Dynll1	7.93926e-26	0.504352	0.765	0.687	2.60225e-21	FC2
Ifi27	8.88698e-26	0.350401	0.823	0.714	2.91288e-21	FC2
Cox6c	9.25559e-26	0.29795	1	0.999	3.0337e-21	FC2
Rpl11	1.89056e-25	0.423752	0.954	0.948	6.1967e-21	FC2
Pdcd5	2.16093e-25	0.450358	0.885	0.851	7.08287e-21	FC2
Ifi202b	2.28261e-25	0.366347	0.261	0.119	7.4817e-21	FC2
Ercc1	2.82976e-25	0.62012	0.496	0.364	9.27511e-21	FC2
Rpl13	3.09461e-25	0.79381	0.775	0.613	1.01432e-20	FC2
Ndufa4l2	3.16151e-25	0.289259	0.344	0.19	1.03625e-20	FC2
Tpm4	4.93722e-25	0.639154	0.532	0.375	1.61827e-20	FC2
Tgfbr2	5.30779e-25	0.335967	0.277	0.131	1.73973e-20	FC2
Wasf2	8.88579e-25	0.304979	0.381	0.221	2.9125e-20	FC2
Atp5md	9.89945e-25	0.480319	0.996	0.993	3.24474e-20	FC2
Litaf	1.11752e-24	0.647472	0.519	0.356	3.66289e-20	FC2
Rbis	1.14466e-24	0.458016	0.804	0.72	3.75187e-20	FC2
Gucy1a1	1.31083e-24	0.445352	0.182	0.068	4.29651e-20	FC2
Fmo2	1.35204e-24	0.640692	0.391	0.227	4.43159e-20	FC2
Pdcd10	1.55939e-24	0.547626	0.566	0.445	5.1112e-20	FC2
Irf7	1.62103e-24	0.521163	0.772	0.574	5.31326e-20	FC2
Rplp1	1.72724e-24	0.408444	0.989	0.978	5.66137e-20	FC2
Fmo1	2.43526e-24	0.46589	0.382	0.221	7.98206e-20	FC2
Lgals9	3.99003e-24	0.790887	0.546	0.412	1.30781e-19	FC2
Nek7	4.15265e-24	0.602017	0.718	0.609	1.36111e-19	FC2
Rap1b	5.02011e-24	0.506391	0.549	0.371	1.64544e-19	FC2
Ndufb2	5.12118e-24	0.324557	0.752	0.606	1.67857e-19	FC2
Fnbp1l	5.17001e-24	0.354395	0.306	0.156	1.69458e-19	FC2
Ece1	5.83911e-24	0.305028	0.336	0.178	1.91388e-19	FC2
Rpl5	6.13244e-24	0.405225	0.946	0.945	2.01003e-19	FC2
BC028528	6.74941e-24	0.686371	0.365	0.225	2.21225e-19	FC2
Sec62	7.43692e-24	0.482867	0.802	0.698	2.4376e-19	FC2
Samd9l	1.37035e-23	0.259263	0.248	0.111	4.49161e-19	FC2
Trim30a	1.61709e-23	0.423853	0.223	0.097	5.30032e-19	FC2
Esam	2.62608e-23	0.612587	0.469	0.309	8.60751e-19	FC2
Anp32a	3.29931e-23	0.407843	0.77	0.67	1.08142e-18	FC2
Rps27l	3.67455e-23	0.379036	0.946	0.93	1.20441e-18	FC2
Arhgap31	4.52256e-23	0.312172	0.28	0.139	1.48236e-18	FC2
Ifi44	6.90149e-23	0.615745	0.595	0.423	2.2621e-18	FC2
Entpd1	9.88094e-23	0.475174	0.268	0.132	3.23868e-18	FC2
Pkd2	3.16455e-22	0.260661	0.278	0.138	1.03724e-17	FC2
Tek	6.6596e-22	0.344915	0.262	0.126	2.18282e-17	FC2
Rpl27a	1.63365e-21	0.283632	0.959	0.904	5.35462e-17	FC2
Adgrg1	1.87096e-21	0.296937	0.319	0.172	6.13246e-17	FC2
Ptprg	2.04623e-21	0.291736	0.359	0.205	6.70693e-17	FC2
Cd47	2.40174e-21	0.394366	0.697	0.558	7.87218e-17	FC2
Mcam	2.60322e-21	0.277391	0.2	0.084	8.53256e-17	FC2
Selenop	3.25331e-21	0.569763	0.846	0.809	1.06634e-16	FC2
Prkch	3.82546e-21	0.255183	0.236	0.111	1.25387e-16	FC2
Slfn5	4.61717e-21	0.374758	0.385	0.234	1.51337e-16	FC2
Ccn2	7.52274e-21	0.284074	0.945	0.824	2.46573e-16	FC2
Nid1	9.99255e-21	0.322156	0.315	0.172	3.27526e-16	FC2
Fam117b	1.07562e-20	0.376365	0.292	0.158	3.52555e-16	FC2
Hipk1	1.28742e-20	0.451969	0.641	0.486	4.21976e-16	FC2
Sh3bgrl	1.45088e-20	0.601713	0.425	0.283	4.75555e-16	FC2
Cox4i2	1.56691e-20	0.271524	0.247	0.125	5.13585e-16	FC2
Tomm7	1.84725e-20	0.398713	0.951	0.936	6.05474e-16	FC2
Rpl18	1.86142e-20	0.28696	0.975	0.971	6.10116e-16	FC2
Clec14a	3.71602e-20	0.357094	0.229	0.109	1.218e-15	FC2
Sp100	5.68411e-20	0.314229	0.284	0.153	1.86308e-15	FC2
Ost4	9.71567e-20	0.314497	0.871	0.813	3.1845e-15	FC2
Crip1	1.12592e-19	0.517075	0.585	0.447	3.69044e-15	FC2
Pparg	1.39429e-19	0.287918	0.194	0.086	4.57007e-15	FC2
Cetn3	2.27219e-19	0.4877	0.78	0.729	7.44756e-15	FC2
Tagln2	2.8075e-19	0.542895	0.517	0.38	9.20214e-15	FC2
1810037I17Rik	3.63634e-19	0.369773	0.85	0.79	1.19188e-14	FC2
Ptbp3	4.73494e-19	0.332402	0.309	0.176	1.55197e-14	FC2
Rassf4	5.49941e-19	0.305142	0.192	0.085	1.80254e-14	FC2
Ddx5	6.24006e-19	0.431458	0.923	0.91	2.04531e-14	FC2
Galnt15	1.10016e-18	0.313794	0.25	0.129	3.60599e-14	FC2
Psmb9	1.3229e-18	0.423219	0.432	0.287	4.33606e-14	FC2
Slc50a1	1.32898e-18	0.489091	0.56	0.448	4.35598e-14	FC2
Rps3	1.44674e-18	0.317915	0.979	0.97	4.74196e-14	FC2
Ifi203	1.45942e-18	0.268934	0.255	0.135	4.78353e-14	FC2
LOC102641031	1.45942e-18	0.268934	0.255	0.135	4.78353e-14	FC2
Arpc5	1.77671e-18	0.510819	0.526	0.406	5.82354e-14	FC2
Ndufa4	2.20361e-18	0.310805	0.999	0.997	7.22276e-14	FC2
Emp1	2.66828e-18	0.373264	0.31	0.183	8.74583e-14	FC2
Gnb4	2.84509e-18	0.298222	0.237	0.121	9.32535e-14	FC2
Ifit1	3.17738e-18	0.258924	0.744	0.55	1.04145e-13	FC2
Hspb1	5.71239e-18	0.323572	0.801	0.708	1.87235e-13	FC2
Gtf2a2	6.14483e-18	0.391595	0.801	0.776	2.01409e-13	FC2
Icam2	1.50707e-17	0.44764	0.335	0.211	4.93974e-13	FC2
Phf11b	1.74809e-17	0.380761	0.187	0.086	5.7297e-13	FC2
Picalm	1.76139e-17	0.474676	0.754	0.646	5.77329e-13	FC2
Son	2.09016e-17	0.371093	0.847	0.728	6.85092e-13	FC2
Gbp7	2.21659e-17	0.54813	0.467	0.334	7.2653e-13	FC2
Osmr	2.54894e-17	0.285339	0.405	0.253	8.35465e-13	FC2
Rpl8	4.64883e-17	0.358705	0.952	0.952	1.52375e-12	FC2
Sparc	4.93749e-17	0.517627	0.898	0.882	1.61836e-12	FC2
Ndufa1	5.24889e-17	0.264821	0.996	0.994	1.72043e-12	FC2
Rbm7	6.52238e-17	0.458682	0.428	0.303	2.13784e-12	FC2
Errfi1	6.99263e-17	0.397734	0.23	0.122	2.29197e-12	FC2
Arl6ip1	7.80708e-17	0.373475	0.48	0.35	2.55893e-12	FC2
Tmcc3	8.20513e-17	0.2687	0.324	0.195	2.6894e-12	FC2
Dusp1	8.48701e-17	0.32411	0.506	0.359	2.78179e-12	FC2
Ybx1	8.99033e-17	0.388474	0.896	0.863	2.94676e-12	FC2
Mrtfb	1.36083e-16	0.27001	0.377	0.245	4.46041e-12	FC2
Tnfsf10	1.36754e-16	0.284009	0.168	0.076	4.48237e-12	FC2
Psma2	1.42724e-16	0.3366	0.953	0.957	4.67806e-12	FC2
Atp6v0e	1.82485e-16	0.454067	0.779	0.743	5.98132e-12	FC2
H3f3a	2.29192e-16	0.26781	0.97	0.968	7.51222e-12	FC2
Gpx1	2.43927e-16	0.380648	0.906	0.897	7.99519e-12	FC2
Arl4a	3.355e-16	0.400357	0.381	0.265	1.09967e-11	FC2
Timp3	5.91662e-16	0.690012	0.641	0.552	1.93929e-11	FC2
Tcim	6.44711e-16	0.369108	0.359	0.237	2.11317e-11	FC2
Selenof	1.0667e-15	0.377515	0.908	0.906	3.49634e-11	FC2
Rap1a	1.20388e-15	0.42514	0.545	0.44	3.94595e-11	FC2
Rpl3	1.37644e-15	0.319281	0.91	0.848	4.51155e-11	FC2
Tbca	1.5055e-15	0.360697	0.799	0.763	4.93458e-11	FC2
Tspan7	1.55395e-15	0.507169	0.754	0.709	5.09339e-11	FC2
Ifit3b	1.66939e-15	0.347174	0.532	0.374	5.47175e-11	FC2
Ddx3x	1.70789e-15	0.537789	0.743	0.663	5.59795e-11	FC2
Igfbp5	2.52426e-15	0.290224	0.282	0.162	8.27375e-11	FC2
Tmem204	3.0148e-15	0.462239	0.305	0.191	9.8816e-11	FC2
Bst2	3.54284e-15	0.273901	0.736	0.616	1.16124e-10	FC2
Anxa1	6.37049e-15	0.42249	0.4	0.278	2.08806e-10	FC2
Sec61b	6.73287e-15	0.293259	0.447	0.34	2.20683e-10	FC2
Psma3	1.10824e-14	0.306121	0.97	0.975	3.63249e-10	FC2
Txn1	1.25018e-14	0.290394	0.924	0.907	4.0977e-10	FC2
Rab11a	2.12618e-14	0.388213	0.62	0.513	6.969e-10	FC2
Srsf5	2.19821e-14	0.376874	0.843	0.776	7.20508e-10	FC2
Pabpc1	3.13843e-14	0.391128	0.567	0.449	1.02868e-09	FC2
Casp8	4.07353e-14	0.285436	0.153	0.07	1.33518e-09	FC2
Cnot6	4.38628e-14	0.358569	0.287	0.176	1.43769e-09	FC2
Spcs1	4.56833e-14	0.303321	0.942	0.94	1.49736e-09	FC2
Higd1b	6.65368e-14	0.498163	0.227	0.133	2.18088e-09	FC2
Rtn4	1.08683e-13	0.374905	0.837	0.746	3.5623e-09	FC2
Lims2	1.10323e-13	0.671045	0.526	0.44	3.61604e-09	FC2
Rpl14	1.12955e-13	0.265554	0.967	0.975	3.70232e-09	FC2
Gm4951	1.13802e-13	0.362191	0.262	0.156	3.7301e-09	FC2
Fhl1	1.27032e-13	0.258102	0.966	0.933	4.16373e-09	FC2
Cald1	1.65789e-13	0.305073	0.349	0.232	5.43407e-09	FC2
Prr13	1.69352e-13	0.354059	0.498	0.411	5.55086e-09	FC2
Zfas1	1.89659e-13	0.326938	0.475	0.371	6.21644e-09	FC2
Neat1	2.14827e-13	0.335774	0.764	0.625	7.04139e-09	FC2
Rps15	2.25743e-13	0.285412	0.978	0.97	7.39919e-09	FC2
Vtn	2.58519e-13	0.424349	0.191	0.102	8.47348e-09	FC2
Serping1	3.29659e-13	0.585876	0.519	0.402	1.08052e-08	FC2
Cxcl9	4.22328e-13	0.547408	0.201	0.11	1.38426e-08	FC2
Arhgdib	5.34844e-13	0.31835	0.254	0.157	1.75306e-08	FC2
Gbp3	6.53061e-13	0.335572	0.47	0.339	2.14054e-08	FC2
Atp5mpl	8.39605e-13	0.268316	0.994	0.994	2.75197e-08	FC2
Tsc22d3	9.00351e-13	0.558427	0.781	0.748	2.95108e-08	FC2
Sptan1	1.13111e-12	0.335232	0.578	0.453	3.70746e-08	FC2
Serpini1	1.16336e-12	0.321519	0.135	0.062	3.81315e-08	FC2
Gt(ROSA)26Sor	1.23802e-12	0.334738	0.308	0.212	4.05785e-08	FC2
Gja4	1.24952e-12	0.270464	0.115	0.048	4.09554e-08	FC2
Bnip3l	1.40075e-12	0.322141	0.78	0.738	4.59123e-08	FC2
Hsp90aa1	1.48193e-12	0.317462	0.887	0.859	4.85734e-08	FC2
Snrpe	1.69389e-12	0.376488	0.758	0.71	5.55207e-08	FC2
Ube2d3	2.74776e-12	0.340362	0.929	0.921	9.00634e-08	FC2
Clk1	3.01071e-12	0.491945	0.635	0.556	9.8682e-08	FC2
Ephx1	3.26826e-12	0.31948	0.257	0.161	1.07124e-07	FC2
Hpcal1	3.65313e-12	0.2578	0.186	0.102	1.19739e-07	FC2
Tmem50a	3.94074e-12	0.446815	0.74	0.718	1.29166e-07	FC2
Rsrp1	4.06791e-12	0.320396	0.471	0.362	1.33334e-07	FC2
Mgst1	4.69784e-12	0.350389	0.656	0.572	1.53981e-07	FC2
Kitl	4.84791e-12	0.369601	0.425	0.313	1.589e-07	FC2
Fkbp1a	4.92942e-12	0.442955	0.692	0.637	1.61572e-07	FC2
Ndufb1	5.5005e-12	0.308107	0.981	0.97	1.8029e-07	FC2
Cd93	6.38669e-12	0.294075	0.275	0.178	2.09337e-07	FC2
Klf9	6.84817e-12	0.486298	0.771	0.726	2.24462e-07	FC2
Leprot	7.46293e-12	0.454331	0.451	0.348	2.44613e-07	FC2
Cyp4b1	7.64617e-12	0.535303	0.4	0.306	2.50619e-07	FC2
Rras	7.7925e-12	0.332055	0.345	0.242	2.55415e-07	FC2
Tmem167	8.99227e-12	0.499564	0.718	0.673	2.9474e-07	FC2
Shisa5	9.66761e-12	0.337595	0.349	0.248	3.16875e-07	FC2
Sri	1.24253e-11	0.41022	0.687	0.634	4.07263e-07	FC2
Ppp1r2	1.2961e-11	0.30389	0.515	0.414	4.24824e-07	FC2
Klf3	1.4604e-11	0.369709	0.347	0.241	4.78675e-07	FC2
Gbp2	1.91806e-11	0.423949	0.366	0.258	6.28682e-07	FC2
Ahnak	2.0984e-11	0.302729	0.932	0.879	6.87791e-07	FC2
Gbp2b	2.12833e-11	0.453498	0.384	0.278	6.97602e-07	FC2
Ywhaq	2.5594e-11	0.315457	0.519	0.438	8.38896e-07	FC2
Rbm39	2.6107e-11	0.413472	0.696	0.609	8.55709e-07	FC2
Ywhab	2.86311e-11	0.354079	0.563	0.454	9.38442e-07	FC2
Trp53inp1	3.7632e-11	0.299719	0.298	0.198	1.23346e-06	FC2
Reep3	5.79252e-11	0.357383	0.494	0.383	1.89862e-06	FC2
Bnip3	8.11128e-11	0.264748	0.939	0.96	2.65863e-06	FC2
Dcn	1.32427e-10	0.593554	0.821	0.75	4.34054e-06	FC2
Wsb1	1.82696e-10	0.284966	0.229	0.142	5.98822e-06	FC2
Chchd10	2.16813e-10	0.353764	0.848	0.793	7.10648e-06	FC2
Pigp	2.57446e-10	0.322258	0.855	0.833	8.43829e-06	FC2
Tipin	2.88374e-10	0.319667	0.201	0.123	9.45202e-06	FC2
Plcb4	2.92601e-10	0.384745	0.426	0.32	9.59058e-06	FC2
Map4k3	3.13091e-10	0.430949	0.28	0.188	1.02622e-05	FC2
Ifngr1	3.17077e-10	0.389382	0.351	0.254	1.03928e-05	FC2
Carhsp1	6.03695e-10	0.266734	0.344	0.247	1.97873e-05	FC2
Ccnl2	6.52434e-10	0.250263	0.318	0.224	2.13848e-05	FC2
Npm1	6.71069e-10	0.28019	0.873	0.885	2.19956e-05	FC2
Ier3	7.2308e-10	0.39815	0.689	0.667	2.37004e-05	FC2
Slc10a6	1.01295e-09	0.255716	0.329	0.226	3.32013e-05	FC2
Vim	1.08501e-09	0.285809	0.517	0.428	3.55634e-05	FC2
Ptges3	1.31145e-09	0.265487	0.729	0.678	4.29854e-05	FC2
Serpina3g	1.54191e-09	0.257826	0.125	0.063	5.05392e-05	FC2
Cox6a1	1.62894e-09	0.347204	0.881	0.834	5.33918e-05	FC2
Tmem128	1.92301e-09	0.257118	0.357	0.27	6.30306e-05	FC2
Ets2	1.93268e-09	0.302538	0.484	0.38	6.33475e-05	FC2
Slc3a2	1.968e-09	0.293722	0.435	0.333	6.45052e-05	FC2
Magoh	2.05977e-09	0.255582	0.517	0.449	6.7513e-05	FC2
Psme2	2.48009e-09	0.302523	0.918	0.902	8.129e-05	FC2
H2-M3	2.96676e-09	0.257708	0.165	0.095	9.72416e-05	FC2
Pkp4	3.00822e-09	0.370766	0.573	0.483	9.86003e-05	FC2
Tmed5	3.01351e-09	0.338107	0.578	0.517	9.8774e-05	FC2
Ccl2	3.01568e-09	0.338784	0.413	0.313	9.8845e-05	FC2
Eif2s2	3.59482e-09	0.2856	0.929	0.908	0.000117827	FC2
Aqp1	3.60681e-09	0.35967	0.412	0.315	0.00011822	FC2
Cd34	4.09206e-09	0.525229	0.36	0.281	0.000134126	FC2
Ifit2	4.23463e-09	0.282296	0.478	0.362	0.000138798	FC2
Tmod3	4.6177e-09	0.342197	0.413	0.323	0.000151354	FC2
Ndufab1	4.97183e-09	0.395115	0.779	0.728	0.000162962	FC2
Atp6v1f	6.12337e-09	0.361952	0.892	0.907	0.000200706	FC2
Esyt2	1.01198e-08	0.259861	0.319	0.227	0.000331697	FC2
Rpl22	1.18954e-08	0.266932	0.876	0.837	0.000389896	FC2
Tmem258	1.19294e-08	0.264134	0.913	0.914	0.000391008	FC2
Apod	1.53788e-08	0.295324	0.395	0.29	0.00050407	FC2
Serbp1	2.3412e-08	0.329699	0.84	0.805	0.000767375	FC2
Ifi35	2.51989e-08	0.402663	0.544	0.489	0.000825943	FC2
Lhfp	2.62141e-08	0.416744	0.344	0.263	0.000859219	FC2
Afdn	3.61111e-08	0.256645	0.269	0.185	0.00118361	FC2
Cp	4.08501e-08	0.273103	0.337	0.242	0.00133894	FC2
Rock1	6.28607e-08	0.314977	0.709	0.641	0.00206038	FC2
Cyth3	8.5058e-08	0.276536	0.228	0.151	0.00278795	FC2
Med21	8.69686e-08	0.410621	0.605	0.581	0.00285057	FC2
Sumo1	9.42258e-08	0.313484	0.83	0.835	0.00308844	FC2
Pdgfd	9.93871e-08	0.300763	0.208	0.138	0.00325761	FC2
Mfap5	1.7135e-07	0.277586	0.439	0.339	0.00561635	FC2
Krtcap2	1.80728e-07	0.302326	0.792	0.776	0.00592371	FC2
Cops9	1.82905e-07	0.255979	0.943	0.947	0.00599507	FC2
Gnb1	2.08366e-07	0.263027	0.63	0.557	0.00682961	FC2
Rbms1	2.74351e-07	0.266706	0.439	0.349	0.00899239	FC2
Stk17b	2.89296e-07	0.339274	0.178	0.114	0.00948225	FC2
Pgrmc1	3.2797e-07	0.347913	0.311	0.245	0.0107499	FC2
Tuba1a	3.90792e-07	0.259752	0.765	0.727	0.012809	FC2
Sdcbp	5.47233e-07	0.42186	0.777	0.766	0.0179366	FC2
Pet100	7.06604e-07	0.280339	0.675	0.624	0.0231603	FC2
Gnai3	8.35552e-07	0.292224	0.212	0.145	0.0273869	FC2
Arhgap29	8.44274e-07	0.258706	0.311	0.238	0.0276728	FC2
Cd38	9.20113e-07	0.284733	0.22	0.152	0.0301585	FC2
Dnajc3	9.9143e-07	0.252768	0.414	0.332	0.0324961	FC2
Klf6	1.12949e-06	0.404007	0.625	0.593	0.0370214	FC2
Rac1	1.4985e-06	0.401601	0.578	0.535	0.0491164	FC2
Ramac	1.59141e-06	0.266847	0.599	0.558	0.0521617	FC2
Ucp2	2.23679e-06	0.439746	0.623	0.594	0.0733152	FC2
Wwtr1	2.49144e-06	0.32358	0.46	0.394	0.0816619	FC2
Rgs4	3.30337e-06	0.420266	0.157	0.104	0.108275	FC2
Efna1	4.56601e-06	0.531449	0.497	0.449	0.14966	FC2
Mettl9	5.16797e-06	0.25225	0.502	0.433	0.16939	FC2
Ccl7	1.06206e-05	0.288815	0.296	0.222	0.348111	FC2
Anxa2	1.13329e-05	0.468642	0.611	0.586	0.37146	FC2
Ube2l6	1.40379e-05	0.329951	0.446	0.374	0.46012	FC2
Ndfip1	1.76966e-05	0.303079	0.658	0.595	0.58004	FC2
Cnih4	2.1941e-05	0.297018	0.673	0.665	0.719159	FC2
Lamtor5	2.41565e-05	0.31685	0.738	0.775	0.791779	FC2
Eef1b2	2.93681e-05	0.268367	0.83	0.851	0.962599	FC2
Rpain	3.04231e-05	0.325036	0.377	0.319	0.997179	FC2
Mrps18c	3.28008e-05	0.278871	0.779	0.782	1	FC2
Pls3	3.6873e-05	0.325835	0.379	0.317	1	FC2
Aspn	4.50211e-05	0.581985	0.247	0.201	1	FC2
Hba-a1	4.82597e-05	0.652747	0.065	0.114	1	FC2
Luc7l2	5.35577e-05	0.263791	0.552	0.5	1	FC2
Med31	5.43851e-05	0.288632	0.433	0.4	1	FC2
Dlc1	5.563e-05	0.267407	0.501	0.428	1	FC2
Usp18	6.14503e-05	0.268383	0.344	0.279	1	FC2
Wfdc17	0.000109884	0.300677	0.204	0.156	1	FC2
Mcl1	0.000159154	0.268504	0.77	0.719	1	FC2
Timm10	0.000266237	0.280009	0.861	0.92	1	FC2
Xiap	0.000291953	0.251851	0.308	0.254	1	FC2
Septin4	0.000307794	0.305509	0.215	0.17	1	FC2
Irf1	0.000326281	0.352748	0.248	0.196	1	FC2
Srsf7	0.000531852	0.282044	0.492	0.474	1	FC2
Plscr2	0.000773932	0.339668	0.465	0.433	1	FC2
Fkbp7	0.00106159	0.263041	0.331	0.299	1	FC2
Fcf1	0.00130523	0.320255	0.668	0.684	1	FC2
Npc2	0.00154886	0.261445	0.641	0.641	1	FC2
Ccny	0.00225037	0.286101	0.411	0.38	1	FC2
Ccl6	0.00230484	0.259424	0.338	0.293	1	FC2
Sf3b6	0.00268316	0.253266	0.561	0.573	1	FC2
Cxcl10	0.00332198	0.371763	0.172	0.137	1	FC2
BC031181	0.00379677	0.284025	0.66	0.664	1	FC2
Dnaja1	0.00450616	0.289545	0.602	0.601	1	FC2
Sertad1	0.00462184	0.268194	0.347	0.325	1	FC2
Mrpl32	0.00599201	0.25471	0.705	0.721	1	FC2
Ly96	0.00611466	0.27343	0.168	0.136	1	FC2
Mob4	0.00745209	0.327633	0.698	0.707	1	FC2
Cmpk1	0.00768776	0.252927	0.516	0.493	1	FC2
Lsm14a	0.00886605	0.264987	0.33	0.297	1	FC2
Cxcl1	0.00891703	0.279913	0.156	0.125	1	FC2
Cript	0.00980786	0.258372	0.658	0.696	1	FC2
COX1	3.75481e-149	0.749869	1	1	1.23072e-144	FC3
Ttn	9.35055e-123	1.204	0.997	0.998	3.06483e-118	FC3
ND5	2.59587e-96	0.745502	0.998	1	8.50848e-92	FC3
CYTB	7.4797e-88	0.673484	1	1	2.45162e-83	FC3
Lars2	1.65831e-83	1.05696	0.982	0.971	5.43546e-79	FC3
ND4	2.78458e-70	0.579062	1	1	9.127e-66	FC3
ND6	2.13468e-58	0.560088	0.993	0.991	6.99685e-54	FC3
ND1	1.77281e-55	0.553507	1	1	5.81075e-51	FC3
Fhl1	1.78987e-54	0.762302	0.958	0.931	5.86665e-50	FC3
COX2	3.62644e-52	0.300397	0.977	0.977	1.18864e-47	FC3
Atp2a2	2.21653e-51	0.446616	0.998	1	7.26512e-47	FC3
Ryr2	7.96762e-50	0.534832	0.97	0.958	2.61155e-45	FC3
Pde4dip	1.82819e-47	0.503205	0.98	0.954	5.99225e-43	FC3
COX3	2.28196e-47	0.344028	0.984	0.98	7.47959e-43	FC3
Ankrd1	2.75675e-46	0.552234	0.998	1	9.03582e-42	FC3
ND2	5.51597e-46	0.493085	1	1	1.80797e-41	FC3
Slc38a2	3.89027e-39	0.475425	0.918	0.856	1.27511e-34	FC3
Ppp1r3a	6.15286e-36	0.484743	0.872	0.772	2.01672e-31	FC3
Ehd4	7.38846e-36	0.416631	0.957	0.929	2.42172e-31	FC3
Slc8a1	5.02728e-34	0.448082	0.911	0.85	1.64779e-29	FC3
ATP6	2.43106e-33	0.366255	0.973	0.969	7.96829e-29	FC3
Tns1	2.44563e-32	0.402825	0.919	0.859	8.01605e-28	FC3
Slc6a8	5.96606e-32	0.385899	0.79	0.645	1.95549e-27	FC3
Dsp	4.21741e-27	0.353225	0.958	0.936	1.38234e-22	FC3
Hipk3	9.25702e-26	0.350688	0.864	0.759	3.03417e-21	FC3
Dag1	2.927e-24	0.378934	0.853	0.772	9.59383e-20	FC3
Tead1	7.42499e-24	0.358642	0.703	0.594	2.43369e-19	FC3
Lnpep	1.34106e-23	0.337276	0.727	0.625	4.39558e-19	FC3
Usp13	3.30292e-23	0.357062	0.755	0.65	1.0826e-18	FC3
Nmrk2	1.64461e-21	0.360133	0.883	0.774	5.39055e-17	FC3
Synpo2l	2.00495e-21	0.428017	0.704	0.58	6.57162e-17	FC3
Xirp1	2.15674e-21	0.288272	0.716	0.594	7.06915e-17	FC3
Dst	3.40594e-21	0.315651	0.822	0.768	1.11637e-16	FC3
Gm10925	5.19796e-21	0.30517	0.98	0.978	1.70373e-16	FC3
Pcdh7	1.17766e-20	0.292929	0.762	0.676	3.86e-16	FC3
Ppp1cb	1.37964e-20	0.319692	0.981	0.974	4.52206e-16	FC3
Cmya5	1.96752e-20	0.394355	0.782	0.707	6.44894e-16	FC3
Slc6a6	8.72289e-20	0.285735	0.682	0.551	2.8591e-15	FC3
Mtus2	1.19672e-19	0.318896	0.926	0.893	3.92249e-15	FC3
Clip4	1.83243e-19	0.406475	0.892	0.849	6.00614e-15	FC3
Xirp2	1.24646e-18	0.40722	0.907	0.874	4.08552e-14	FC3
Gm1322	1.24646e-18	0.40722	0.907	0.874	4.08552e-14	FC3
Ppp2ca	1.9869e-18	0.2578	0.709	0.603	6.51247e-14	FC3
Map3k20	3.78114e-18	0.330839	0.875	0.814	1.23934e-13	FC3
Pde3a	5.68365e-18	0.258287	0.479	0.357	1.86293e-13	FC3
Parm1	1.24409e-17	0.287705	0.928	0.883	4.07776e-13	FC3
Dmd	2.95789e-17	0.281825	0.71	0.618	9.69509e-13	FC3
Stard7	5.06836e-16	0.255529	0.575	0.453	1.66126e-11	FC3
Kif1b	6.92116e-16	0.266329	0.689	0.587	2.26855e-11	FC3
Egln1	1.28259e-15	0.271519	0.64	0.537	4.20394e-11	FC3
Stat3	7.36888e-15	0.334727	0.704	0.62	2.4153e-10	FC3
Fem1a	1.02191e-13	0.263136	0.618	0.51	3.34952e-09	FC3
Rock2	1.55269e-13	0.255604	0.727	0.646	5.08925e-09	FC3
Palld	4.92289e-13	0.256516	0.749	0.695	1.61358e-08	FC3
Myh7	5.67999e-13	0.557688	0.843	0.877	1.86173e-08	FC3
Cacna2d1	7.179e-13	0.25616	0.697	0.623	2.35306e-08	FC3
Zbtb20	5.45432e-12	0.282503	0.775	0.741	1.78776e-07	FC3
Ifi27	2.32515e-11	0.488447	0.755	0.732	7.62116e-07	FC3
Vldlr	4.38445e-11	0.328096	0.796	0.765	1.43709e-06	FC3
Psme4	4.90806e-11	0.259025	0.754	0.694	1.60871e-06	FC3
Uck2	8.37365e-11	0.258788	0.41	0.318	2.74463e-06	FC3
Larp1	6.82028e-08	0.320509	0.396	0.32	0.00223548	FC3
Ppip5k1	2.10226e-06	0.262552	0.345	0.274	0.0689058	FC3
Plec	2.7166e-06	0.380801	0.428	0.36	0.089042	FC3
Rn18s-rs5	4.41547e-05	0.33414	0.996	1	1	FC3
Prkd3	0.00526825	0.260852	0.129	0.164	1	FC3
Gm4841	6.97362e-195	1.75422	0.922	0.382	2.28574e-190	FC4
Igtp	1.25328e-194	2.00502	0.946	0.572	4.10787e-190	FC4
Iigp1	1.54778e-181	1.74153	0.984	0.823	5.07316e-177	FC4
Irgm1	8.28148e-166	1.72374	0.967	0.69	2.71442e-161	FC4
F830016B08Rik	2.2499e-158	2.0242	0.972	0.745	7.37451e-154	FC4
Nppa	3.65035e-158	1.93164	0.984	0.859	1.19647e-153	FC4
Clu	5.25374e-155	1.41398	0.998	0.989	1.72202e-150	FC4
Cst3	1.74444e-141	0.821974	0.998	0.999	5.71774e-137	FC4
Tspo	5.37354e-129	1.34827	0.95	0.787	1.76128e-124	FC4
Ifit1	5.18794e-119	1.29243	0.915	0.53	1.70045e-114	FC4
Rsad2	1.56512e-106	1.24269	0.718	0.283	5.12998e-102	FC4
Irgm2	7.30259e-106	1.25191	0.783	0.377	2.39357e-101	FC4
Gpx3	1.00278e-105	1.07313	0.993	0.97	3.28681e-101	FC4
Tap1	7.59086e-101	0.646935	0.5	0.134	2.48806e-96	FC4
Ecm1	1.93896e-100	0.521226	0.559	0.166	6.35531e-96	FC4
H2-K1	2.39831e-99	1.02685	0.961	0.779	7.86095e-95	FC4
Spp1	3.72549e-98	0.98772	0.705	0.272	1.2211e-93	FC4
Cox6a1	2.15242e-95	1.14983	0.941	0.825	7.055e-91	FC4
Dcn	1.61388e-94	1.21325	0.946	0.729	5.2898e-90	FC4
Des	2.23509e-94	0.846211	0.995	0.982	7.32596e-90	FC4
Sprr1a	2.40629e-94	0.808452	0.386	0.078	7.8871e-90	FC4
Ifit3	2.1928e-91	1.11559	0.827	0.465	7.18734e-87	FC4
H2-D1	2.20469e-91	0.819067	0.982	0.84	7.22632e-87	FC4
Ccl6	5.60684e-91	0.731575	0.634	0.235	1.83775e-86	FC4
Timp1	4.47681e-90	0.821613	0.78	0.382	1.46736e-85	FC4
Isg15	3.28867e-89	0.56531	0.653	0.276	1.07793e-84	FC4
Perp	1.90085e-85	0.927791	0.982	0.883	6.23042e-81	FC4
Ccl7	1.95036e-85	0.532963	0.539	0.177	6.39268e-81	FC4
Slc25a3	3.10097e-84	0.718251	0.992	0.981	1.0164e-79	FC4
Rtn4	2.87588e-83	0.962656	0.943	0.732	9.42629e-79	FC4
Atp5d	4.78061e-83	0.894231	0.984	0.931	1.56694e-78	FC4
Ccl2	7.08153e-83	0.613208	0.658	0.27	2.32111e-78	FC4
B2m	9.71891e-82	0.626549	1	0.985	3.18557e-77	FC4
Lgals3	3.64845e-80	0.638178	0.487	0.156	1.19585e-75	FC4
Cd274	5.67802e-80	0.82612	0.502	0.165	1.86108e-75	FC4
Pam	1.96874e-77	0.873519	0.967	0.896	6.45295e-73	FC4
Gm12185	2.15744e-77	0.548243	0.337	0.074	7.07143e-73	FC4
Psmb10	1.62661e-76	0.994881	0.897	0.76	5.33154e-72	FC4
Fcer1g	1.22708e-75	0.503029	0.547	0.2	4.022e-71	FC4
Tap2	5.74298e-75	0.37914	0.474	0.154	1.88238e-70	FC4
Il18bp	1.62963e-73	1.05753	0.728	0.426	5.34145e-69	FC4
S100a11	4.72127e-73	0.620292	0.852	0.579	1.54749e-68	FC4
Asb2	5.02812e-73	0.82855	0.901	0.709	1.64807e-68	FC4
Gbp2b	1.43058e-72	0.748583	0.594	0.242	4.68901e-68	FC4
Slc4a3	1.27335e-71	0.732667	0.822	0.53	4.17367e-67	FC4
Ifit2	2.56486e-71	1.05491	0.686	0.328	8.40683e-67	FC4
Ubc	3.87417e-71	0.516197	0.92	0.787	1.26984e-66	FC4
Fth1	5.58637e-70	1.03326	0.995	0.984	1.83104e-65	FC4
Hspb2	5.86359e-70	0.701964	0.964	0.884	1.92191e-65	FC4
Lmna	1.10732e-69	0.590612	0.803	0.503	3.62947e-65	FC4
Ccn2	1.75908e-69	0.730431	0.98	0.827	5.76573e-65	FC4
Fxyd1	3.8957e-69	0.539768	0.995	0.992	1.27689e-64	FC4
Itga7	1.17693e-68	0.903245	0.845	0.586	3.85763e-64	FC4
Ctss	1.48321e-67	0.66757	0.544	0.217	4.86152e-63	FC4
Psmb9	1.92933e-67	0.516849	0.604	0.263	6.32376e-63	FC4
Mybpc3	1.4559e-65	0.657104	0.993	0.976	4.77201e-61	FC4
Tapbp	7.31388e-65	0.791691	0.816	0.535	2.39727e-60	FC4
Cryab	9.46184e-65	0.443247	1	0.999	3.10131e-60	FC4
Ifit3b	2.40109e-64	0.846671	0.697	0.352	7.87005e-60	FC4
Lgals3bp	4.50943e-64	0.715292	0.692	0.352	1.47806e-59	FC4
Lamb2	9.55455e-64	0.61495	0.713	0.405	3.13169e-59	FC4
Plxnb2	1.78863e-63	0.688291	0.655	0.324	5.86259e-59	FC4
Ccl8	3.11305e-63	0.327691	0.35	0.095	1.02036e-58	FC4
Atp5b	3.16211e-63	0.446739	0.998	0.996	1.03645e-58	FC4
Neat1	4.27042e-63	1.14459	0.85	0.618	1.39972e-58	FC4
Cd63	8.60856e-63	0.613811	0.993	0.981	2.82163e-58	FC4
Prkar1a	6.0719e-62	0.595535	0.993	0.982	1.99019e-57	FC4
Ifi27l2a	1.22868e-61	0.4001	0.826	0.494	4.02724e-57	FC4
Crip2	2.79904e-61	0.508579	1	0.995	9.17441e-57	FC4
Cox8a	2.81657e-61	0.848331	0.899	0.796	9.23187e-57	FC4
Parp14	4.46897e-61	0.50212	0.45	0.161	1.46479e-56	FC4
Rrad	6.75313e-61	0.675008	0.879	0.614	2.21347e-56	FC4
Nppb	2.3143e-60	0.663794	0.998	0.995	7.58557e-56	FC4
Parp12	3.72387e-60	0.312645	0.379	0.116	1.22057e-55	FC4
Lyz2	3.86307e-60	0.872989	0.728	0.425	1.2662e-55	FC4
B4galt1	4.76403e-60	0.744434	0.845	0.639	1.56151e-55	FC4
Wfdc17	7.28419e-60	0.268051	0.394	0.12	2.38754e-55	FC4
Rnf213	1.22446e-59	0.392626	0.428	0.146	4.01341e-55	FC4
Ube2l6	1.55011e-59	0.728345	0.643	0.338	5.08079e-55	FC4
Psme2	2.48077e-59	0.64716	0.951	0.897	8.13123e-55	FC4
Stat1	3.43632e-59	0.463823	0.676	0.349	1.12632e-54	FC4
Lrrc10	3.84413e-59	0.662174	0.992	0.949	1.25999e-54	FC4
Ctsd	1.61833e-58	0.651413	0.995	0.981	5.30441e-54	FC4
Ms4a6d	1.96433e-58	0.457365	0.396	0.13	6.43847e-54	FC4
Itm2b	2.88012e-58	0.611331	0.969	0.912	9.44017e-54	FC4
Chchd10	1.55209e-57	0.56536	0.92	0.783	5.08728e-53	FC4
Ddx60	3.10804e-57	0.268341	0.386	0.124	1.01872e-52	FC4
Apod	3.79068e-57	0.400825	0.575	0.261	1.24247e-52	FC4
Ndufa11	9.6531e-57	0.505333	1	0.996	3.164e-52	FC4
Dtx3l	1.13112e-56	0.591547	0.547	0.25	3.70747e-52	FC4
Cisd1	1.34334e-55	0.736306	0.883	0.78	4.40308e-51	FC4
Ncam1	2.79574e-55	0.432897	0.425	0.154	9.1636e-51	FC4
Eif4ebp1	3.26169e-55	0.707513	0.901	0.799	1.06908e-50	FC4
Chchd2	3.31408e-55	0.817247	0.984	0.936	1.08626e-50	FC4
Gm4951	3.74788e-55	0.255598	0.407	0.135	1.22844e-50	FC4
Pfn1	7.04465e-55	0.477417	0.749	0.499	2.30902e-50	FC4
Bst2	2.51219e-54	0.633348	0.857	0.601	8.23421e-50	FC4
Gbp6	2.81378e-54	0.377846	0.585	0.297	9.22273e-50	FC4
Psmb8	3.8828e-54	0.48074	0.687	0.377	1.27267e-49	FC4
Cyc1	1.04298e-53	0.591382	0.977	0.924	3.41857e-49	FC4
Rtp4	3.51062e-53	0.639334	0.723	0.421	1.15068e-48	FC4
Gbp7	5.07364e-53	0.486499	0.63	0.311	1.66299e-48	FC4
Atp1b1	6.52013e-53	0.674455	0.881	0.712	2.1371e-48	FC4
Mfap5	1.15045e-52	0.624783	0.621	0.309	3.77084e-48	FC4
Cav3	1.34545e-52	0.600334	0.972	0.922	4.40999e-48	FC4
Tyrobp	1.35216e-52	0.416014	0.436	0.167	4.43198e-48	FC4
Grn	1.51422e-52	0.623197	0.713	0.417	4.96317e-48	FC4
Plac8	2.86154e-52	0.256155	0.396	0.134	9.37926e-48	FC4
Ddx58	9.20985e-51	0.290168	0.381	0.129	3.01871e-46	FC4
Myom2	2.0186e-50	0.673987	0.982	0.949	6.61636e-46	FC4
Rpl13	3.86147e-50	0.488884	0.836	0.613	1.26567e-45	FC4
Lrp10	4.38624e-50	0.474886	0.492	0.221	1.43768e-45	FC4
Gbp2	7.16691e-50	0.536185	0.52	0.235	2.3491e-45	FC4
Serpina3n	2.64648e-49	0.618111	0.606	0.3	8.67436e-45	FC4
Timp2	4.16461e-49	0.416374	0.567	0.274	1.36503e-44	FC4
S100a6	5.60502e-49	0.344753	0.723	0.407	1.83716e-44	FC4
Capns1	1.53797e-48	0.671719	0.896	0.746	5.041e-44	FC4
Dgat1	1.87152e-48	0.391803	0.399	0.146	6.13428e-44	FC4
Xaf1	6.54928e-48	0.651499	0.845	0.626	2.14666e-43	FC4
Usp18	1.34995e-47	0.504445	0.536	0.244	4.42473e-43	FC4
Jpt1	2.1648e-47	0.634641	0.972	0.932	7.09558e-43	FC4
Mgp	2.47906e-47	0.485438	0.904	0.718	8.12561e-43	FC4
Nectin2	4.80268e-47	0.256935	0.376	0.136	1.57417e-42	FC4
Ms4a4c	7.99077e-47	0.320828	0.254	0.066	2.61914e-42	FC4
C1qb	1.18228e-46	0.46527	0.406	0.16	3.87514e-42	FC4
Ifi44	3.76336e-46	0.590762	0.723	0.41	1.23352e-41	FC4
Sqstm1	1.61081e-45	0.6884	0.894	0.787	5.27975e-41	FC4
Dad1	5.51864e-45	0.539125	0.964	0.915	1.80885e-40	FC4
Bgn	7.70439e-45	0.678782	0.585	0.305	2.52527e-40	FC4
Mvp	1.55113e-44	0.318505	0.52	0.239	5.08413e-40	FC4
Obscn	1.69796e-44	0.663337	0.896	0.718	5.5654e-40	FC4
Atxn10	2.77215e-44	0.702479	0.881	0.727	9.08627e-40	FC4
Atp1a1	2.93264e-44	0.560991	0.836	0.661	9.61232e-40	FC4
Adssl1	3.45401e-44	0.558045	0.738	0.485	1.13212e-39	FC4
Tuba1b	2.9675e-43	0.55431	0.98	0.943	9.72656e-39	FC4
Acadl	4.95111e-43	0.475433	0.987	0.976	1.62283e-38	FC4
Flnc	6.39188e-43	0.386366	0.759	0.481	2.09507e-38	FC4
Parp9	1.04244e-42	0.340628	0.412	0.169	3.41681e-38	FC4
Tmem176a	1.86769e-42	0.541921	0.57	0.304	6.12172e-38	FC4
Mpc2	2.48996e-42	0.481186	0.912	0.813	8.16135e-38	FC4
Ifi209	2.51907e-42	0.372447	0.235	0.063	8.25675e-38	FC4
Myom1	7.07546e-42	0.492983	0.98	0.93	2.31912e-37	FC4
Rnase4	1.14321e-41	0.6194	0.464	0.211	3.74709e-37	FC4
Nmrk2	1.53751e-41	0.581173	0.976	0.78	5.03948e-37	FC4
Psmb4	1.65244e-41	0.583268	0.879	0.765	5.4162e-37	FC4
Ubr4	6.1805e-41	0.407964	0.669	0.384	2.02578e-36	FC4
Rn18s-rs5	2.07074e-40	0.490861	1	0.998	6.78725e-36	FC4
Rpl3	2.24038e-40	0.468897	0.938	0.848	7.34329e-36	FC4
Ehd4	2.59272e-40	0.53343	0.984	0.93	8.49814e-36	FC4
Uqcrfs1	4.24626e-40	0.484624	0.972	0.942	1.3918e-35	FC4
Ndfip1	6.78703e-40	0.479459	0.806	0.569	2.22458e-35	FC4
Fam189a2	1.00969e-39	0.332363	0.508	0.254	3.30945e-35	FC4
Kcng2	1.13553e-39	0.302658	0.546	0.284	3.72194e-35	FC4
Vcam1	2.07618e-39	0.281968	0.332	0.119	6.80508e-35	FC4
Scarb2	3.39064e-39	0.596145	0.813	0.625	1.11135e-34	FC4
Slc41a3	4.72906e-39	0.59902	0.577	0.309	1.55004e-34	FC4
Pf4	1.22516e-38	0.257955	0.379	0.155	4.01572e-34	FC4
Tuba1a	3.43418e-38	0.708113	0.86	0.711	1.12562e-33	FC4
Mtdh	4.19395e-38	0.377958	0.803	0.574	1.37465e-33	FC4
Col3a1	5.0703e-38	0.35585	0.37	0.15	1.66189e-33	FC4
Parm1	1.64839e-37	0.608131	0.967	0.885	5.40292e-33	FC4
Tmbim1	2.43999e-37	0.760343	0.811	0.636	7.99754e-33	FC4
Hk1	2.66291e-37	0.351357	0.73	0.475	8.72822e-33	FC4
H1f2	3.12007e-37	0.377718	0.678	0.424	1.02267e-32	FC4
Dbi	3.1278e-37	0.385939	0.982	0.967	1.0252e-32	FC4
Pcolce	4.49656e-37	0.292303	0.433	0.196	1.47384e-32	FC4
Ahnak	5.99908e-37	0.500279	0.954	0.878	1.96632e-32	FC4
Xirp1	7.84727e-37	0.612444	0.811	0.602	2.5721e-32	FC4
Actn2	1.02268e-36	0.391951	0.998	0.996	3.35202e-32	FC4
Bsg	2.608e-36	0.457787	0.966	0.913	8.54824e-32	FC4
Cox5a	2.6292e-36	0.309521	0.803	0.594	8.61773e-32	FC4
Vcp	3.58306e-36	0.492864	0.94	0.841	1.17442e-31	FC4
Cox5b	4.41711e-36	0.514156	0.985	0.964	1.4478e-31	FC4
Lcn2	1.0178e-35	0.448999	0.901	0.601	3.33605e-31	FC4
Atp6v0b	1.07025e-35	0.506935	0.936	0.897	3.50795e-31	FC4
Drap1	1.10991e-35	0.333147	0.749	0.576	3.63795e-31	FC4
Cd53	1.3995e-35	0.367654	0.274	0.094	4.58715e-31	FC4
Tubb4b	1.40812e-35	0.480358	0.969	0.927	4.61539e-31	FC4
Irf7	1.83105e-35	0.491535	0.847	0.574	6.00165e-31	FC4
Dpep1	2.5629e-35	0.410354	0.298	0.108	8.40042e-31	FC4
Tspan4	5.0823e-35	0.583849	0.736	0.547	1.66583e-30	FC4
Cd68	1.11368e-34	0.402337	0.309	0.119	3.65031e-30	FC4
Rabac1	1.16952e-34	0.549141	0.951	0.924	3.83334e-30	FC4
Ndufab1	2.86347e-34	0.283517	0.862	0.715	9.3856e-30	FC4
Slc6a6	3.70772e-34	0.541173	0.792	0.558	1.21528e-29	FC4
Cstb	3.85034e-34	0.453639	0.798	0.642	1.26203e-29	FC4
Retreg1	8.74663e-34	0.455462	0.992	0.979	2.86688e-29	FC4
Kcnk3	1.11567e-33	0.622693	0.86	0.717	3.65683e-29	FC4
Trim47	1.6369e-33	0.292506	0.329	0.132	5.36527e-29	FC4
Gpc4	1.81605e-33	0.255188	0.35	0.148	5.95248e-29	FC4
Camk1	6.14076e-33	0.361994	0.586	0.353	2.01276e-28	FC4
Mrpl54	7.93273e-33	0.410812	0.645	0.429	2.60011e-28	FC4
P4hb	1.14249e-32	0.617782	0.883	0.8	3.74475e-28	FC4
Itga5	1.46837e-32	0.288627	0.448	0.219	4.81288e-28	FC4
Serping1	2.21645e-32	0.565818	0.632	0.388	7.26487e-28	FC4
Efhd2	2.57794e-32	0.348406	0.489	0.258	8.44973e-28	FC4
Samhd1	2.61399e-32	0.338811	0.42	0.198	8.56786e-28	FC4
Ctnna1	2.63316e-32	0.480237	0.974	0.908	8.6307e-28	FC4
Fcgr3	4.07743e-32	0.350281	0.279	0.104	1.33646e-27	FC4
Ifi47	7.12504e-32	0.301958	0.435	0.204	2.33538e-27	FC4
Nisch	7.12615e-32	0.339523	0.642	0.394	2.33574e-27	FC4
Arpc2	9.35803e-32	0.431695	0.805	0.642	3.06728e-27	FC4
Plp2	1.08478e-31	0.516861	0.844	0.739	3.55559e-27	FC4
Psmd3	1.61859e-31	0.33241	0.557	0.339	5.30525e-27	FC4
Tns1	1.85248e-31	0.501274	0.963	0.864	6.07186e-27	FC4
Plcd3	2.61872e-31	0.262865	0.394	0.182	8.58338e-27	FC4
Mcl1	2.65664e-31	0.385105	0.862	0.704	8.70766e-27	FC4
Uba1	2.70335e-31	0.512436	0.743	0.529	8.86077e-27	FC4
Actb	3.77794e-31	0.536148	0.985	0.953	1.2383e-26	FC4
Psenen	8.2321e-31	0.392424	0.95	0.874	2.69824e-26	FC4
Slc39a13	1.15814e-30	0.387909	0.423	0.208	3.79603e-26	FC4
Ivns1abp	1.24996e-30	0.498993	0.985	0.967	4.09699e-26	FC4
Atraid	1.81262e-30	0.503254	0.901	0.833	5.94123e-26	FC4
Popdc2	1.97277e-30	0.477136	0.993	0.961	6.46615e-26	FC4
Slc39a1	2.17235e-30	0.418764	0.805	0.696	7.1203e-26	FC4
Esd	2.22143e-30	0.53931	0.938	0.91	7.28117e-26	FC4
Tnnt2	2.33908e-30	0.268206	1	1	7.6668e-26	FC4
Resf1	2.77722e-30	0.414807	0.687	0.451	9.10288e-26	FC4
Nt5c3	2.89449e-30	0.587341	0.832	0.723	9.48727e-26	FC4
Get4	3.55441e-30	0.262506	0.433	0.217	1.16503e-25	FC4
Fkbp2	3.62468e-30	0.360866	0.642	0.44	1.18806e-25	FC4
LOC114841036	3.62468e-30	0.360866	0.642	0.44	1.18806e-25	FC4
Lamp1	5.08734e-30	0.546094	0.87	0.764	1.66748e-25	FC4
Dync1h1	7.43879e-30	0.45469	0.699	0.47	2.43821e-25	FC4
Irf1	1.06377e-29	0.34286	0.376	0.173	3.48671e-25	FC4
Ms4a4a	1.07783e-29	0.387082	0.342	0.151	3.53281e-25	FC4
Lgals1	1.19284e-29	0.487542	0.969	0.904	3.90978e-25	FC4
Hbegf	1.9437e-29	0.415385	0.617	0.368	6.37088e-25	FC4
Tgfb2	2.06893e-29	0.314985	0.48	0.256	6.78135e-25	FC4
Gbp3	3.48729e-29	0.361177	0.577	0.327	1.14303e-24	FC4
Phf11d	4.75568e-29	0.398457	0.612	0.374	1.55877e-24	FC4
Scn5a	5.96312e-29	0.296078	0.694	0.456	1.95453e-24	FC4
Emc1	8.22749e-29	0.28933	0.477	0.256	2.69672e-24	FC4
Ptprf	8.5671e-29	0.257697	0.464	0.243	2.80804e-24	FC4
Grina	1.07003e-28	0.514888	0.629	0.432	3.50725e-24	FC4
Gbp4	3.86911e-28	0.349467	0.518	0.29	1.26818e-23	FC4
Plin4	4.50345e-28	0.504895	0.721	0.522	1.4761e-23	FC4
Ninj1	5.00415e-28	0.500917	0.651	0.469	1.64021e-23	FC4
Polr2l	9.95219e-28	0.413874	0.979	0.939	3.26203e-23	FC4
Yipf3	1.30113e-27	0.41058	0.459	0.266	4.26473e-23	FC4
Lum	1.49755e-27	0.28516	0.327	0.145	4.90851e-23	FC4
Fads3	1.67719e-27	0.373874	0.634	0.407	5.49731e-23	FC4
Usp19	3.0997e-27	0.258791	0.42	0.219	1.01599e-22	FC4
Col4a2	4.08794e-27	0.412532	0.728	0.507	1.33991e-22	FC4
Tmem176b	4.60974e-27	0.526223	0.788	0.624	1.51094e-22	FC4
Rnh1	5.18499e-27	0.435872	0.653	0.436	1.69948e-22	FC4
Smg1	6.01767e-27	0.314358	0.552	0.328	1.97241e-22	FC4
Serpina3f	6.07837e-27	0.260237	0.181	0.054	1.99231e-22	FC4
Adam9	1.44221e-26	0.379754	0.511	0.3	4.72714e-22	FC4
Tmem41a	1.60937e-26	0.262742	0.36	0.174	5.27502e-22	FC4
Tmem63a	2.01855e-26	0.267691	0.259	0.104	6.61619e-22	FC4
Gaa	5.32929e-26	0.372172	0.526	0.318	1.74678e-21	FC4
Ctsz	6.6753e-26	0.42228	0.441	0.242	2.18796e-21	FC4
Kidins220	8.12927e-26	0.306341	0.474	0.268	2.66453e-21	FC4
Son	8.61021e-26	0.333598	0.875	0.732	2.82217e-21	FC4
Rbm3	8.96443e-26	0.333848	0.933	0.888	2.93827e-21	FC4
Mgst1	1.99297e-25	0.462389	0.736	0.563	6.53235e-21	FC4
Ubr2	3.0093e-25	0.28988	0.515	0.302	9.8636e-21	FC4
Pfkp	3.86111e-25	0.38972	0.663	0.451	1.26556e-20	FC4
Slc3a2	4.27477e-25	0.381462	0.533	0.321	1.40114e-20	FC4
Anxa4	4.6577e-25	0.382664	0.593	0.383	1.52665e-20	FC4
Adrm1	7.07238e-25	0.391721	0.609	0.429	2.31811e-20	FC4
Myl9	1.29208e-24	0.519251	0.769	0.61	4.23504e-20	FC4
Ryr2	1.49048e-24	0.387431	0.982	0.958	4.88535e-20	FC4
Bag3	1.51758e-24	0.41213	0.873	0.765	4.97419e-20	FC4
Atp9a	1.71046e-24	0.283019	0.451	0.252	5.60639e-20	FC4
Cd47	2.8279e-24	0.348574	0.731	0.562	9.26901e-20	FC4
Flot1	3.95821e-24	0.459041	0.699	0.519	1.29738e-19	FC4
Map2k3	4.25076e-24	0.407922	0.611	0.416	1.39327e-19	FC4
Ddost	4.86006e-24	0.356646	0.448	0.253	1.59298e-19	FC4
Prnp	5.02893e-24	0.461536	0.738	0.568	1.64833e-19	FC4
Ndufb2	6.27709e-24	0.261867	0.751	0.618	2.05744e-19	FC4
Lmo7	1.39394e-23	0.3598	0.878	0.733	4.56893e-19	FC4
Xdh	1.6895e-23	0.36442	0.65	0.415	5.53766e-19	FC4
Wfs1	2.03334e-23	0.435889	0.591	0.395	6.66468e-19	FC4
Slc16a1	3.29779e-23	0.514432	0.87	0.752	1.08092e-18	FC4
Itgb1	4.40842e-23	0.484863	0.914	0.869	1.44495e-18	FC4
Pcdh7	4.83586e-23	0.428267	0.826	0.682	1.58505e-18	FC4
Creb3	4.86629e-23	0.504967	0.71	0.554	1.59502e-18	FC4
Maged2	5.05961e-23	0.361748	0.485	0.295	1.65839e-18	FC4
Psmb6	5.54103e-23	0.412925	0.995	0.965	1.81618e-18	FC4
Gba	5.97229e-23	0.264428	0.309	0.144	1.95754e-18	FC4
Myo1c	1.31955e-22	0.363806	0.594	0.397	4.3251e-18	FC4
Slc20a2	1.88282e-22	0.532281	0.754	0.597	6.17131e-18	FC4
Raph1	2.04843e-22	0.455317	0.795	0.622	6.71415e-18	FC4
Herpud1	2.33966e-22	0.548897	0.896	0.817	7.66869e-18	FC4
Jup	2.85398e-22	0.348268	0.694	0.532	9.35451e-18	FC4
Emp2	5.32466e-22	0.438759	0.694	0.519	1.74526e-17	FC4
Gars	5.53911e-22	0.257316	0.507	0.317	1.81555e-17	FC4
Vegfb	8.57643e-22	0.343686	0.721	0.565	2.8111e-17	FC4
Ccn1	9.18535e-22	0.305916	0.425	0.255	3.01068e-17	FC4
Lamc1	1.01762e-21	0.304869	0.492	0.299	3.33546e-17	FC4
Gnai2	1.28867e-21	0.387958	0.715	0.548	4.22386e-17	FC4
Gsn	1.37653e-21	0.430184	0.451	0.264	4.51187e-17	FC4
Gna13	1.40237e-21	0.332763	0.52	0.332	4.59656e-17	FC4
Eif3b	1.75133e-21	0.369965	0.552	0.369	5.74032e-17	FC4
Cltc	3.15877e-21	0.446788	0.834	0.661	1.03535e-16	FC4
Kmt2a	3.20715e-21	0.261752	0.472	0.281	1.05121e-16	FC4
Cds2	4.14365e-21	0.400857	0.572	0.384	1.35817e-16	FC4
Igf2r	6.25051e-21	0.283282	0.57	0.389	2.04873e-16	FC4
Glg1	6.57589e-21	0.348965	0.632	0.442	2.15538e-16	FC4
Itgb5	8.0191e-21	0.332261	0.542	0.347	2.62842e-16	FC4
Rraga	8.3315e-21	0.265674	0.521	0.348	2.73082e-16	FC4
Zyx	1.05723e-20	0.30764	0.391	0.22	3.4653e-16	FC4
Tnfrsf12a	1.39379e-20	0.342236	0.959	0.908	4.56842e-16	FC4
Tfdp2	2.00438e-20	0.334259	0.754	0.585	6.56976e-16	FC4
Pbxip1	2.02674e-20	0.286528	0.568	0.38	6.64305e-16	FC4
Vamp8	2.05147e-20	0.339125	0.919	0.87	6.72411e-16	FC4
Tgm2	2.20679e-20	0.415072	0.72	0.578	7.23319e-16	FC4
Fstl1	2.31399e-20	0.309498	0.451	0.268	7.58455e-16	FC4
Erap1	2.3744e-20	0.297643	0.529	0.339	7.78257e-16	FC4
Zfp697	2.56593e-20	0.254733	0.51	0.324	8.41033e-16	FC4
Insr	4.43218e-20	0.31382	0.754	0.563	1.45274e-15	FC4
Gpr146	5.55625e-20	0.508414	0.731	0.56	1.82117e-15	FC4
Ptov1	7.61044e-20	0.26992	0.523	0.346	2.49447e-15	FC4
Pik3ip1	8.44857e-20	0.29058	0.451	0.281	2.76919e-15	FC4
Ifi35	9.70341e-20	0.348096	0.638	0.473	3.18049e-15	FC4
Uba5	1.04936e-19	0.264381	0.331	0.176	3.43948e-15	FC4
Anxa6	1.70144e-19	0.507444	0.708	0.568	5.5768e-15	FC4
Spint2	2.60319e-19	0.258839	0.428	0.262	8.53247e-15	FC4
Pkp2	8.62942e-19	0.32009	0.808	0.669	2.82846e-14	FC4
Rbpms	1.00983e-18	0.345347	0.87	0.751	3.30991e-14	FC4
Ndufs2	1.20847e-18	0.322173	0.969	0.936	3.96101e-14	FC4
Vim	1.75703e-18	0.327863	0.606	0.417	5.75902e-14	FC4
Paxx	1.81764e-18	0.34239	0.629	0.485	5.95768e-14	FC4
Parp3	1.85172e-18	0.257307	0.391	0.227	6.06938e-14	FC4
Col4a1	2.1024e-18	0.273783	0.761	0.587	6.89103e-14	FC4
Tmem245	2.23538e-18	0.330921	0.616	0.434	7.32689e-14	FC4
Art1	2.35968e-18	0.450768	0.761	0.649	7.73431e-14	FC4
Emc7	2.45281e-18	0.349977	0.866	0.816	8.03957e-14	FC4
Aup1	3.21747e-18	0.276804	0.461	0.303	1.05459e-13	FC4
Anxa1	5.52662e-18	0.334703	0.451	0.277	1.81146e-13	FC4
Rab11fip5	6.96373e-18	0.254341	0.435	0.263	2.2825e-13	FC4
Psmb3	6.96634e-18	0.324154	0.987	0.959	2.28336e-13	FC4
Txn1	6.99123e-18	0.298201	0.954	0.902	2.29152e-13	FC4
Dkk3	7.25486e-18	0.361449	0.135	0.045	2.37792e-13	FC4
Hspa9	7.36217e-18	0.3137	0.946	0.918	2.4131e-13	FC4
Sptbn1	8.24425e-18	0.319222	0.964	0.913	2.70222e-13	FC4
Lad1	8.77018e-18	0.387878	0.435	0.272	2.8746e-13	FC4
Hif1a	8.92802e-18	0.333141	0.581	0.404	2.92634e-13	FC4
Hspb1	1.20482e-17	0.286125	0.8	0.716	3.94903e-13	FC4
Psap	1.37688e-17	0.340804	0.948	0.9	4.513e-13	FC4
Dag1	1.82145e-17	0.338658	0.875	0.786	5.97016e-13	FC4
Gas6	1.91861e-17	0.267261	0.49	0.329	6.28863e-13	FC4
Spcs1	1.923e-17	0.280462	0.959	0.936	6.30301e-13	FC4
Flot2	2.61343e-17	0.350467	0.498	0.327	8.56603e-13	FC4
Cacna1c	3.15975e-17	0.308989	0.708	0.56	1.03567e-12	FC4
Pyurf	3.66668e-17	0.281272	0.5	0.345	1.20183e-12	FC4
Cyb5r3	3.71293e-17	0.591824	0.754	0.65	1.21699e-12	FC4
Smpd1	5.05912e-17	0.393043	0.896	0.777	1.65823e-12	FC4
Saraf	5.16472e-17	0.356496	0.723	0.587	1.69284e-12	FC4
Msrb1	5.70625e-17	0.296859	0.967	0.92	1.87034e-12	FC4
Cdh2	6.18041e-17	0.25594	0.87	0.723	2.02575e-12	FC4
Vwa5a	8.48368e-17	0.385637	0.544	0.373	2.78069e-12	FC4
Hsd11b1	1.23514e-16	0.271962	0.401	0.235	4.04843e-12	FC4
Slc27a1	1.58596e-16	0.405369	0.653	0.499	5.1983e-12	FC4
Slc6a8	2.20273e-16	0.420237	0.806	0.675	7.21988e-12	FC4
Rps15	2.67997e-16	0.262714	0.977	0.97	8.78412e-12	FC4
Rab14	2.80897e-16	0.344818	0.769	0.632	9.20696e-12	FC4
Npc2	4.21869e-16	0.375068	0.743	0.619	1.38276e-11	FC4
Selenow	6.26391e-16	0.26762	0.99	0.967	2.05312e-11	FC4
Hnrnpu	6.55253e-16	0.264651	0.759	0.608	2.14772e-11	FC4
Ppa1	7.96421e-16	0.330839	0.601	0.465	2.61043e-11	FC4
Mif	9.22773e-16	0.304372	0.936	0.896	3.02457e-11	FC4
Mtus2	1.40685e-15	0.33862	0.938	0.898	4.61125e-11	FC4
Eif1	1.50936e-15	0.2576	0.993	0.985	4.94721e-11	FC4
Mfge8	1.66488e-15	0.270215	0.56	0.39	5.45699e-11	FC4
Nexn	1.69899e-15	0.285778	0.982	0.972	5.56877e-11	FC4
Ppp1r12a	2.16996e-15	0.362498	0.627	0.477	7.11248e-11	FC4
Sccpdh	2.92166e-15	0.346033	0.857	0.745	9.57632e-11	FC4
Mcrip2	3.09335e-15	0.281826	0.663	0.528	1.01391e-10	FC4
Mylk3	3.09653e-15	0.308987	0.954	0.865	1.01495e-10	FC4
Slc8a1	6.58971e-15	0.479423	0.943	0.857	2.15991e-10	FC4
Tubb6	7.54173e-15	0.422355	0.472	0.325	2.47195e-10	FC4
Slc12a7	9.83482e-15	0.342257	0.604	0.438	3.22356e-10	FC4
Hspa4	1.1571e-14	0.269163	0.638	0.475	3.79264e-10	FC4
Pon2	1.20148e-14	0.416575	0.642	0.505	3.93808e-10	FC4
Dsg2	1.33468e-14	0.273179	0.655	0.488	4.37468e-10	FC4
Dctn2	1.69942e-14	0.429725	0.674	0.571	5.57018e-10	FC4
Fhod3	1.89065e-14	0.353652	0.642	0.504	6.19697e-10	FC4
Dtnbp1	2.74796e-14	0.252439	0.552	0.399	9.00698e-10	FC4
Ptprn	3.09787e-14	0.379038	0.564	0.444	1.01539e-09	FC4
Mov10l1	3.28348e-14	0.474552	0.787	0.72	1.07623e-09	FC4
Eif5a	3.78022e-14	0.290199	0.941	0.925	1.23904e-09	FC4
Trim63	3.91804e-14	0.265623	0.946	0.898	1.28421e-09	FC4
Rab2a	4.68507e-14	0.337776	0.761	0.638	1.53563e-09	FC4
Myl6	5.46076e-14	0.252971	0.943	0.904	1.78987e-09	FC4
Slc35f6	6.22472e-14	0.410443	0.694	0.537	2.04028e-09	FC4
Mbnl2	6.33409e-14	0.298055	0.899	0.828	2.07612e-09	FC4
Cuta	7.27644e-14	0.297132	0.772	0.703	2.385e-09	FC4
[truncated: 88 more rows]

## Sheet: Supplementary Table S4
Gene_Clusters	gene
1	Hbb-bt
2	Scgb3a1
2	Cd200
2	Ifi27l2a
2	Ifitm1
2	Gm4841
1	Ces1d
2	Wfdc17
2	Ccl7
2	Rsad2
2	Ifitm3
2	Ly6a
2	Ly6c1
2	Ifi44l
2	Ifi47
2	Spp1
2	Ctla2a
2	Ccl2
2	Gbp4
2	Ccl6
2	Tgtp2
2	Igtp
2	Tgtp1
2	Plac8
2	Cd274
2	Ifit3
2	Mnd1
2	Sprr1a
2	Gm4951
2	Ifit1
2	Gngt2
2	Ccl8
1	Armc2
2	Psmb8
2	Ifitm2
2	Ms4a4c
2	Lgals3
2	Gbp2b
2	Ifi202b
2	Hrct1
2	Slfn4
2	Rgcc
1	Mylk4
2	Phf11d
2	Timp1
2	Serpina3g
1	Dcakd
2	Rtp4
2	H2-K1
2	Ms4a6d
2	Saa3
2	Ifit2
2	Tap1
2	H2-D1
2	Mfap5
2	F830016B08Rik
1	Nrep
2	Lcn2
2	Rhoj
2	Zbp1
1	Gm28979
1	Smco1
2	Cxcl9
2	Rarres2
2	Ifit3b
1	Foxo6os
2	Irgm1
2	Rnase4
2	Cxcl10
2	Fcer1g
2	Iigp1
2	Ccl12
2	Htra4
1	Rpl3l
2	Serpina3f
2	Fxyd5
2	Vcam1
2	Ifi44
2	Parp14
2	Dcn
1	Ckm
2	Mgp
2	Neat1
2	Tyrobp
1	Asb14
1	Ccng1
2	Ms4a4a
2	Ly6c2
2	Gbp2
2	B2m
1	Rtn4ip1
2	Pf4
2	Ctss
1	Lrtm1
2	Gbp7
2	Psmb9
2	Rtn4
2	Serpina3n
1	Ift81
1	Dglucy
2	Ly6e
1	Cep128
2	Mmp3
1	Rbfox1
1	Cryba4
2	Cd52
2	Irgm2
2	S100a6
2	Acod1
2	Fmo2
2	Ccl5
2	Ifi209
2	Mctp1
2	Xaf1
2	Mx1
2	Oasl2
2	Isg15
2	Cd53
2	Igfbp3
2	Phf11b
2	Ecm1
1	Dele1
1	Lsmem1
1	Dbh
1	Uros
2	Cd68
2	Slfn2
2	Col3a1
1	Abhd18
1	Krt222
2	Rnf213
2	Il1rn
2	Ube2l6
2	Serping1
1	Asb15
1	Lix1
2	Gbp9
2	Thbs1
2	Apod
2	Ddx60
2	Lrp10
2	Dpep1
2	Ccn2
2	Casp4
2	Irf7
2	Ms4a6b
1	Casq1
2	Fcgr3
1	Fam81a
2	Ifi204
2	Lgals3bp
2	C1qb
1	1810014B01Rik
1	D3Ertd751e
1	Ttll1
2	Rpl13
1	Mindy4b-ps
1	Tuba4a
2	Nmrk2
1	Frmpd3
1	Actr3b
1	Dnajb5
1	Schip1
2	Ms4a4d
1	Dnajc28
2	Tspo
1	Cpxm2
2	Tap2
2	Usp18
1	Ogn
1	Slc40a1
1	Mrgprh
1	Cngb3
1	Mtfp1
2	Ifih1
1	Lmod3
1	Msrb2
2	Aldh1a2
1	Eno3
1	Svip
2	Cspg4
1	Acad11
1	Efcab2
2	H2-Q7
2	H2-Q9
2	Ncam1
2	Clca3a1
1	Arrdc3
1	Cmss1
2	Gbp3
2	Clu
2	Phf11a
1	Tmod4
2	Mx2
1	1810034E14Rik
2	Lilr4b
2	Rrad
2	Trim47
2	Fbln2
2	Mvp

## Sheet: Supplementary Table S5
gene	p_val	avg_log2FC	pct.1	pct.2	p_val_adj	cluster
Hp	0	1.46932	0.943	0.629	0	0
Lrg1	0	1.09552	0.926	0.735	0	0
Mmp9	0	1.06222	0.792	0.459	0	0
Pglyrp1	0	1.05297	0.877	0.656	0	0
Selplg	0	0.984967	0.934	0.746	0	0
Cxcr2	0	0.923664	0.957	0.751	0	0
Rac2	0	0.807304	0.93	0.761	0	0
Tmsb4x	0	0.551001	0.998	0.996	0	0
H2-D1	0	0.488684	0.999	0.993	0	0
Zyx	1.41113e-278	0.717795	0.937	0.787	2.67846e-274	0
Alox5ap	5.11902e-276	0.53108	0.995	0.97	9.71642e-272	0
Tspo	8.24676e-266	0.747524	0.893	0.717	1.56532e-261	0
Mmp8	1.3547e-260	0.955136	0.837	0.622	2.57135e-256	0
Spi1	2.22303e-258	0.630465	0.952	0.841	4.21953e-254	0
Gpx1	5.21222e-258	0.81085	0.902	0.71	9.89331e-254	0
Sell	5.35212e-253	1.00642	0.674	0.402	1.01589e-248	0
Pygl	8.93551e-252	0.715888	0.871	0.681	1.69605e-247	0
Gnai2	1.36489e-251	0.586099	0.951	0.835	2.59071e-247	0
Man2b1	1.36955e-244	0.890285	0.595	0.305	2.59954e-240	0
Emb	2.82518e-241	0.847591	0.694	0.419	5.36248e-237	0
Adgre5	4.24208e-234	1.01129	0.664	0.396	8.0519e-230	0
Arhgdib	6.37344e-234	0.64984	0.887	0.72	1.20974e-229	0
Arpc1b	1.65116e-228	0.586101	0.918	0.768	3.13407e-224	0
Samhd1	1.23076e-227	0.762712	0.803	0.598	2.3361e-223	0
Siglece	5.27824e-227	0.894494	0.547	0.265	1.00186e-222	0
S100a11	1.28104e-224	0.468205	0.992	0.985	2.43154e-220	0
Ly6e	1.56793e-218	0.82382	0.867	0.715	2.97608e-214	0
Itm2b	3.655e-213	0.583077	0.915	0.776	6.93755e-209	0
Glipr2	3.09943e-206	0.769065	0.717	0.483	5.88303e-202	0
Rflnb	1.50556e-203	0.877941	0.451	0.194	2.85771e-199	0
Cyba	8.25113e-203	0.513317	0.954	0.869	1.56615e-198	0
Taldo1	1.31699e-202	0.670123	0.817	0.61	2.49977e-198	0
Nfam1	4.75343e-199	0.826475	0.587	0.33	9.02248e-195	0
Lcp1	2.24224e-195	0.41111	0.992	0.965	4.25599e-191	0
F630028O10Rik	1.71378e-191	0.817078	0.697	0.446	3.25292e-187	0
Wfdc21	2.13041e-190	0.590166	0.923	0.832	4.04373e-186	0
Ripor2	2.57226e-188	0.860737	0.529	0.282	4.88241e-184	0
Pfn1	8.74796e-185	0.40915	0.988	0.967	1.66045e-180	0
R3hdm4	2.20467e-179	0.716627	0.627	0.383	4.18469e-175	0
Rps9	1.83926e-173	0.451	0.989	0.949	3.49111e-169	0
Nfe2	1.67178e-172	0.756346	0.596	0.36	3.1732e-168	0
H2-K1	1.60497e-168	0.364366	0.998	0.991	3.0464e-164	0
Gda	4.42901e-168	0.764381	0.614	0.39	8.4067e-164	0
Ltb	3.43902e-164	0.8727	0.613	0.383	6.5276e-160	0
Myd88	1.64429e-162	0.738218	0.589	0.359	3.12103e-158	0
Rab5if	1.59606e-161	0.661608	0.712	0.508	3.02949e-157	0
Anxa1	2.75057e-159	0.611501	0.823	0.664	5.22087e-155	0
Ptpn6	7.92093e-158	0.72497	0.663	0.452	1.50347e-153	0
Cebpd	3.57869e-157	0.808579	0.631	0.4	6.79271e-153	0
Retnlg	4.35839e-156	0.497049	0.995	0.988	8.27266e-152	0
Cnn2	2.95872e-154	0.694054	0.651	0.442	5.61594e-150	0
Tgfbi	6.43585e-153	0.776633	0.518	0.295	1.22159e-148	0
Ifitm2	1.31417e-149	0.438511	0.987	0.977	2.49443e-145	0
Csf3r	1.67016e-147	0.566731	0.884	0.757	3.17014e-143	0
Lbr	3.28865e-147	0.751942	0.419	0.206	6.24219e-143	0
AB124611	6.1652e-147	0.645916	0.659	0.458	1.17022e-142	0
Cst3	1.02998e-146	0.622941	0.736	0.539	1.95501e-142	0
Ssh2	1.22288e-145	0.671123	0.652	0.442	2.32115e-141	0
Pla2g7	2.57737e-144	0.556854	0.853	0.716	4.89211e-140	0
Sla	1.01015e-141	0.767245	0.464	0.253	1.91736e-137	0
Pten	1.66549e-141	0.656977	0.6	0.391	3.16127e-137	0
Fgr	1.50556e-137	0.655601	0.612	0.412	2.8577e-133	0
Hck	1.79391e-137	0.646081	0.594	0.381	3.40501e-133	0
Ifit1	1.0081e-136	0.89308	0.659	0.477	1.91347e-132	0
Irf7	4.89461e-136	0.538172	0.874	0.776	9.29046e-132	0
Ppp1r18	3.79117e-133	0.521096	0.805	0.664	7.19603e-129	0
Lsp1	3.08083e-131	0.615508	0.783	0.618	5.84773e-127	0
S100a8	1.09645e-130	0.32905	0.997	1	2.08118e-126	0
Oas3	1.58683e-130	0.67346	0.583	0.39	3.01196e-126	0
S100a9	5.63966e-130	0.303902	0.999	1	1.07046e-125	0
1600014C10Rik	7.07514e-130	0.626608	0.739	0.56	1.34293e-125	0
Stk17b	7.72669e-129	0.568167	0.849	0.719	1.4666e-124	0
Prr13	2.28387e-127	0.577128	0.766	0.596	4.33502e-123	0
Hipk1	2.39081e-127	0.732894	0.461	0.261	4.538e-123	0
Lcn2	5.59735e-127	0.540102	0.952	0.913	1.06243e-122	0
Pilra	2.5913e-125	0.643825	0.617	0.424	4.91855e-121	0
Nadk	6.26801e-125	0.684833	0.475	0.276	1.18973e-120	0
Ifitm3	2.65379e-122	0.543159	0.944	0.904	5.03715e-118	0
Cfl1	7.5455e-122	0.37974	0.947	0.894	1.43221e-117	0
Shisa5	6.09476e-121	0.551548	0.716	0.546	1.15685e-116	0
Rassf5	2.20613e-120	0.64694	0.393	0.204	4.18745e-116	0
Coro1a	7.07102e-120	0.360616	0.969	0.919	1.34215e-115	0
Flna	1.48465e-119	0.688656	0.467	0.272	2.81801e-115	0
Tsc22d3	1.64211e-119	0.780232	0.727	0.562	3.11688e-115	0
Gnb2	4.23521e-118	0.469566	0.823	0.678	8.03884e-114	0
Ucp2	4.81592e-118	0.480368	0.933	0.849	9.14109e-114	0
Sema4a	2.88063e-117	0.623277	0.56	0.37	5.46773e-113	0
Lipg	8.23583e-117	0.821969	0.31	0.137	1.56324e-112	0
Slfn5	3.40543e-116	0.732286	0.549	0.363	6.46384e-112	0
Hdc	8.82071e-116	0.385121	0.96	0.873	1.67426e-111	0
Tyrobp	4.2565e-115	0.250879	1	0.998	8.07927e-111	0
Rcsd1	1.74107e-114	0.675241	0.478	0.287	3.30472e-110	0
Cd52	1.59705e-113	0.351613	0.985	0.967	3.03136e-109	0
Pirb	6.30195e-113	0.63495	0.513	0.325	1.19617e-108	0
Gmfg	1.38446e-112	0.43555	0.871	0.759	2.62785e-108	0
Atp6v1g1	2.54324e-111	0.468377	0.857	0.752	4.82733e-107	0
Ccnd3	4.89112e-108	0.570414	0.548	0.362	9.28384e-104	0
Tnfaip2	3.67014e-106	0.773889	0.432	0.253	6.9663e-102	0
Msl1	4.52376e-105	0.596143	0.367	0.192	8.58655e-101	0
Klf13	8.34744e-105	0.561949	0.679	0.51	1.58443e-100	0
Tmem50a	8.92826e-105	0.559518	0.477	0.291	1.69467e-100	0
Gpsm3	1.43486e-104	0.448375	0.825	0.695	2.72351e-100	0
Cap1	1.83302e-104	0.400779	0.888	0.791	3.47926e-100	0
Skap2	5.11828e-104	0.563347	0.559	0.381	9.715e-100	0
Rhog	5.43755e-103	0.366142	0.942	0.869	1.0321e-98	0
Arpc2	5.93177e-102	0.37977	0.901	0.817	1.12591e-97	0
Gpx4	9.38464e-102	0.541334	0.623	0.448	1.7813e-97	0
Pgd	3.92204e-100	0.538508	0.563	0.381	7.44442e-96	0
Ptpn1	8.44615e-97	0.540629	0.586	0.405	1.60316e-92	0
Bcl3	1.41061e-96	0.620901	0.397	0.224	2.67747e-92	0
Arhgap45	2.62607e-96	0.525918	0.592	0.419	4.98455e-92	0
Fis1	3.14638e-96	0.539492	0.526	0.35	5.97215e-92	0
Hacd4	1.40795e-95	0.538853	0.258	0.111	2.67243e-91	0
Lpcat2	3.37436e-95	0.545121	0.512	0.338	6.40487e-91	0
Gbp2	1.54324e-94	0.658793	0.418	0.25	2.92922e-90	0
Fyb	5.83431e-93	0.575719	0.45	0.28	1.10741e-88	0
Dhrs9	8.8866e-93	0.601474	0.361	0.199	1.68677e-88	0
Ccpg1	1.23202e-92	0.527611	0.569	0.391	2.33849e-88	0
Akap13	5.35411e-91	0.582671	0.43	0.262	1.01626e-86	0
Lrrc25	7.32889e-91	0.634501	0.356	0.197	1.3911e-86	0
Grk6	1.26603e-90	0.54904	0.231	0.095	2.40304e-86	0
Oasl2	2.2168e-90	0.421347	0.876	0.79	4.2077e-86	0
Fgl2	1.26562e-89	0.685888	0.258	0.117	2.40227e-85	0
Cytip	2.71264e-89	0.596082	0.52	0.353	5.14887e-85	0
Dck	5.86122e-89	0.536661	0.189	0.067	1.11252e-84	0
Iqgap1	2.85204e-88	0.371554	0.866	0.761	5.41345e-84	0
Ogfrl1	6.77953e-88	0.518496	0.569	0.405	1.28682e-83	0
Cdc42se1	1.05955e-87	0.502803	0.639	0.484	2.01113e-83	0
Ncf1	5.34978e-86	0.442544	0.852	0.767	1.01544e-81	0
AI467606	1.8568e-85	0.57463	0.302	0.155	3.52438e-81	0
Kdm7a	3.67962e-85	0.540054	0.38	0.22	6.98429e-81	0
Mboat7	3.95598e-85	0.504007	0.5	0.334	7.50885e-81	0
Ppp1ca	5.3729e-85	0.479068	0.509	0.341	1.01983e-80	0
Rnf167	1.27394e-84	0.517987	0.391	0.229	2.41806e-80	0
Smap2	1.42064e-84	0.505993	0.513	0.349	2.69653e-80	0
Sh3bgrl3	1.15327e-83	0.417739	0.767	0.64	2.18903e-79	0
Il17ra	5.48461e-83	0.469129	0.635	0.479	1.04103e-78	0
Napsa	8.13479e-83	0.51741	0.547	0.39	1.54406e-78	0
Ifit3b	1.32986e-82	0.657454	0.481	0.325	2.5242e-78	0
Cd84	1.0502e-81	0.612279	0.361	0.212	1.99339e-77	0
Akna	1.7954e-81	0.555852	0.313	0.168	3.40784e-77	0
Stat1	7.5615e-79	0.584634	0.373	0.222	1.43525e-74	0
Stk38	1.31614e-78	0.510282	0.38	0.226	2.49817e-74	0
Atxn10	2.13767e-78	0.492594	0.53	0.376	4.05752e-74	0
Cd300a	2.46035e-78	0.574934	0.359	0.209	4.66998e-74	0
Cd37	4.23591e-78	0.423863	0.72	0.591	8.04018e-74	0
Limd2	5.32224e-78	0.496988	0.297	0.153	1.01022e-73	0
Dhrs7	1.23221e-77	0.45479	0.592	0.431	2.33887e-73	0
Ifitm6	1.77542e-77	0.702116	0.727	0.619	3.36993e-73	0
Adam19	2.1035e-77	0.509514	0.396	0.241	3.99265e-73	0
Mgst1	3.47421e-77	0.62394	0.466	0.317	6.59441e-73	0
Anxa2	6.78569e-77	0.336851	0.88	0.78	1.28799e-72	0
Tapbp	1.04735e-76	0.504404	0.447	0.294	1.98798e-72	0
Cdkn2d	1.63708e-76	0.528171	0.477	0.317	3.10734e-72	0
Btg2	7.26068e-76	0.428834	0.958	0.925	1.37815e-71	0
Chil3	8.6592e-76	0.865578	0.519	0.367	1.6436e-71	0
Msn	9.27808e-76	0.393852	0.778	0.651	1.76107e-71	0
Grk2	1.99895e-75	0.519808	0.384	0.236	3.79421e-71	0
Ttyh3	4.21341e-75	0.499204	0.241	0.114	7.99748e-71	0
Ly6g	4.48146e-75	0.702732	0.339	0.198	8.50626e-71	0
Chil1	6.96022e-75	0.581799	0.443	0.292	1.32112e-70	0
Svil	1.11133e-74	0.485577	0.505	0.347	2.10942e-70	0
Arhgap30	1.23886e-74	0.497049	0.476	0.325	2.35149e-70	0
Slfn1	2.65581e-74	0.338339	0.916	0.843	5.04099e-70	0
Lst1	2.87402e-74	0.590573	0.515	0.368	5.45518e-70	0
Dennd4a	8.54299e-74	0.532775	0.463	0.311	1.62155e-69	0
Pram1	1.80801e-73	0.497485	0.416	0.266	3.43178e-69	0
Timm10b	2.20426e-73	0.498287	0.448	0.294	4.18391e-69	0
Pi16	8.23704e-73	0.537143	0.316	0.179	1.56347e-68	0
Trem3	1.22204e-72	0.499669	0.476	0.327	2.31956e-68	0
Ppp1cc	1.302e-72	0.464377	0.385	0.236	2.47133e-68	0
Pik3cd	1.45106e-72	0.487784	0.235	0.111	2.75427e-68	0
Capzb	1.52241e-72	0.38297	0.782	0.669	2.88968e-68	0
Atg3	5.47064e-72	0.503414	0.503	0.353	1.03838e-67	0
Ncf4	1.89246e-71	0.309812	0.937	0.877	3.59207e-67	0
Klra17	2.70775e-71	0.501706	0.265	0.136	5.13957e-67	0
Ncf2	2.77148e-71	0.309457	0.915	0.85	5.26055e-67	0
Crispld2	1.02946e-70	0.49583	0.49	0.339	1.95403e-66	0
Psmb8	1.32167e-70	0.505784	0.405	0.261	2.50866e-66	0
Cyb5r1	1.01968e-69	0.512881	0.436	0.292	1.93545e-65	0
Plac8	1.25712e-69	0.595753	0.597	0.466	2.38614e-65	0
Itgb2	4.06574e-69	0.386511	0.705	0.574	7.71718e-65	0
Rgs19	1.36817e-68	0.463024	0.38	0.237	2.59692e-64	0
Ankrd13a	1.42449e-68	0.478469	0.351	0.213	2.70383e-64	0
Ptprc	1.92666e-68	0.432829	0.708	0.588	3.657e-64	0
Gm14548	3.14041e-68	0.485421	0.501	0.359	5.96082e-64	0
Tspan13	1.12989e-67	0.458379	0.618	0.478	2.14465e-63	0
Mtus1	5.29734e-66	0.476134	0.284	0.155	1.00549e-61	0
Il16	7.40486e-66	0.469592	0.44	0.297	1.40552e-61	0
Csk	1.9692e-65	0.479401	0.307	0.177	3.73774e-61	0
Pira2	3.14664e-65	0.481842	0.382	0.243	5.97263e-61	0
Rap1b	5.66592e-65	0.342756	0.861	0.789	1.07545e-60	0
Cd300lb	6.8961e-65	0.443958	0.174	0.072	1.30895e-60	0
Myo1f	1.00653e-64	0.468981	0.358	0.222	1.91049e-60	0
B430306N03Rik	3.14129e-64	0.460518	0.274	0.15	5.96248e-60	0
Mdh2	4.10821e-64	0.453901	0.443	0.299	7.79779e-60	0
Twf2	4.51935e-64	0.465604	0.331	0.199	8.57819e-60	0
Arpc5	7.03589e-64	0.33626	0.843	0.77	1.33548e-59	0
Unc93b1	7.76872e-64	0.466512	0.332	0.2	1.47458e-59	0
Treml2	9.21606e-64	0.465644	0.29	0.162	1.7493e-59	0
Tap2	1.75299e-63	0.429298	0.229	0.114	3.32735e-59	0
Tmem59	2.49212e-63	0.440855	0.409	0.27	4.7303e-59	0
Fpr1	3.50432e-63	0.375508	0.822	0.718	6.65155e-59	0
Map3k11	5.31537e-63	0.471582	0.247	0.13	1.00891e-58	0
Fam49b	1.12934e-62	0.442508	0.512	0.375	2.14361e-58	0
Irf1	1.83958e-62	0.684281	0.444	0.304	3.4917e-58	0
Cmtm6	3.53419e-62	0.42176	0.35	0.213	6.70825e-58	0
Arrb2	3.69316e-62	0.377506	0.722	0.603	7.00999e-58	0
G6pdx	3.71072e-62	0.423693	0.22	0.106	7.04332e-58	0
Trim30a	6.25286e-62	0.440606	0.536	0.399	1.18686e-57	0
Fam122a	1.3547e-61	0.426046	0.194	0.089	2.57136e-57	0
Rnf130	1.51339e-61	0.434351	0.421	0.283	2.87257e-57	0
Tpm3	2.1832e-61	0.331261	0.803	0.704	4.14394e-57	0
Slc35a5	2.41546e-61	0.47259	0.253	0.135	4.58479e-57	0
Notch1	4.89826e-61	0.481188	0.35	0.22	9.29739e-57	0
Pilrb2	6.01114e-61	0.498489	0.327	0.2	1.14097e-56	0
Txn1	7.79016e-61	0.309006	0.929	0.878	1.47865e-56	0
Cd47	8.85422e-61	0.403174	0.589	0.454	1.68062e-56	0
Tkt	1.31638e-60	0.407584	0.4	0.26	2.49861e-56	0
Irgm2	3.42888e-60	0.398052	0.17	0.072	6.50836e-56	0
Themis2	6.98848e-60	0.420172	0.652	0.527	1.32648e-55	0
Cers6	1.17276e-59	0.442257	0.372	0.239	2.22601e-55	0
Gbp7	2.52517e-59	0.464363	0.245	0.13	4.79303e-55	0
Pfkfb4	3.56494e-59	0.460913	0.373	0.241	6.76661e-55	0
Irgm1	6.63963e-59	0.481963	0.343	0.215	1.26027e-54	0
Pbxip1	4.86217e-58	0.456406	0.277	0.158	9.22888e-54	0
Arpc3	6.73927e-58	0.278529	0.89	0.816	1.27918e-53	0
Tmem154	1.39044e-57	0.445427	0.301	0.18	2.63919e-53	0
Psmb9	1.84075e-57	0.451484	0.397	0.267	3.49393e-53	0
Plp2	2.16899e-57	0.379905	0.643	0.519	4.11696e-53	0
Serp1	2.17766e-57	0.450951	0.459	0.325	4.13341e-53	0
Unc119	2.63221e-57	0.465494	0.278	0.16	4.9962e-53	0
Cd33	2.96713e-57	0.265914	0.915	0.857	5.63191e-53	0
Mcemp1	3.37377e-57	0.309259	0.897	0.84	6.40375e-53	0
Jaml	4.02415e-57	0.552764	0.241	0.132	7.63825e-53	0
Rnf144a	4.85004e-57	0.387942	0.14	0.054	9.20585e-53	0
Ifi27l2a	7.25568e-57	0.50214	0.864	0.853	1.3772e-52	0
Ube2h	7.74472e-57	0.451394	0.43	0.298	1.47003e-52	0
Parp14	1.63645e-56	0.475793	0.35	0.224	3.10615e-52	0
Mbd2	2.04098e-56	0.377387	0.658	0.55	3.87399e-52	0
D1Ertd622e	1.49407e-55	0.415885	0.257	0.142	2.83589e-51	0
Ctss	5.69764e-55	0.427276	0.543	0.42	1.08147e-50	0
Midn	6.09298e-55	0.443784	0.37	0.243	1.15651e-50	0
Fkbp5	6.97164e-55	0.467988	0.297	0.179	1.32329e-50	0
Lrp10	8.0402e-55	0.421076	0.402	0.276	1.52611e-50	0
Smpdl3a	1.02166e-54	0.415772	0.254	0.14	1.93922e-50	0
Mfsd14b	2.22369e-54	0.420093	0.316	0.194	4.22079e-50	0
Tnfaip8l2	3.06004e-54	0.433541	0.343	0.218	5.80826e-50	0
H2afz	3.58847e-54	0.358647	0.544	0.409	6.81128e-50	0
Map3k3	6.36635e-54	0.410594	0.23	0.123	1.2084e-49	0
Myl12b	9.0564e-54	0.254301	0.921	0.868	1.71899e-49	0
Tln1	2.5836e-53	0.38263	0.592	0.469	4.90394e-49	0
Grcc10	5.70118e-53	0.423262	0.269	0.154	1.08214e-48	0
Ubl5	1.08058e-52	0.377928	0.58	0.46	2.05105e-48	0
St3gal4	3.06298e-52	0.441265	0.227	0.123	5.81385e-48	0
Rnpep	3.27642e-52	0.358909	0.185	0.088	6.21896e-48	0
Rp9	6.71796e-52	0.41394	0.218	0.115	1.27514e-47	0
Klf3	6.7576e-52	0.416132	0.518	0.387	1.28266e-47	0
Gm5150	8.20571e-52	0.553522	0.277	0.168	1.55753e-47	0
Vps28	1.09035e-51	0.405408	0.345	0.223	2.0696e-47	0
Tmcc1	1.54053e-51	0.410579	0.449	0.325	2.92408e-47	0
Il1b	6.44307e-51	0.585903	0.923	0.912	1.22296e-46	0
Itgal	7.48869e-51	0.39841	0.365	0.243	1.42143e-46	0
Hsd17b11	1.23581e-50	0.402879	0.22	0.118	2.3457e-46	0
Cpd	1.79367e-50	0.421517	0.393	0.272	3.40457e-46	0
Cdc42	1.96454e-50	0.283866	0.849	0.784	3.72889e-46	0
Vamp8	2.02776e-50	0.347547	0.712	0.611	3.84889e-46	0
Tmem14c	3.11162e-50	0.400264	0.259	0.15	5.90616e-46	0
Snx20	3.89714e-50	0.376867	0.646	0.531	7.39715e-46	0
Plscr1	4.02965e-50	0.416372	0.239	0.132	7.64868e-46	0
Lyz2	7.18331e-50	0.458768	0.697	0.592	1.36346e-45	0
Aldh3b1	7.57183e-50	0.372256	0.231	0.126	1.43721e-45	0
Igtp	8.95957e-50	0.413777	0.198	0.102	1.70062e-45	0
App	6.76311e-49	0.334583	0.725	0.639	1.28371e-44	0
Itprip	8.88692e-49	0.403556	0.279	0.169	1.68683e-44	0
Cmpk2	9.69622e-49	0.510424	0.178	0.087	1.84044e-44	0
Flot2	2.08463e-48	0.335808	0.185	0.091	3.95683e-44	0
Cfp	7.07967e-48	0.433888	0.333	0.22	1.34379e-43	0
Spata13	7.64887e-48	0.488853	0.362	0.248	1.45183e-43	0
Sem1	1.15803e-47	0.317273	0.766	0.693	2.19805e-43	0
Ifit3	1.28694e-47	0.538229	0.468	0.353	2.44273e-43	0
Bin3	1.82117e-47	0.385373	0.367	0.249	3.45677e-43	0
Cdk2ap2	2.33429e-47	0.576982	0.782	0.7	4.43071e-43	0
Dtx3l	2.49742e-47	0.409336	0.246	0.144	4.74036e-43	0
Psap	2.94596e-47	0.251758	0.551	0.421	5.59173e-43	0
Scp2	4.58889e-47	0.358943	0.197	0.102	8.71018e-43	0
Lyn	6.28561e-47	0.324659	0.76	0.675	1.19307e-42	0
Ndufb7	8.85221e-47	0.387915	0.29	0.18	1.68024e-42	0
Qsox1	9.22003e-47	0.414925	0.345	0.23	1.75005e-42	0
Dock8	1.40194e-46	0.389877	0.241	0.14	2.66103e-42	0
Ifitm1	2.97418e-46	0.547811	0.793	0.751	5.64528e-42	0
Palm	3.00698e-46	0.334786	0.136	0.059	5.70755e-42	0
Arpc4	3.99565e-46	0.308477	0.729	0.637	7.58415e-42	0
Rasgrp4	6.25944e-46	0.359962	0.198	0.106	1.1881e-41	0
Phyh	6.8929e-46	0.389236	0.278	0.172	1.30834e-41	0
Bin2	1.09415e-45	0.430973	0.286	0.18	2.07681e-41	0
Tprgl	1.23847e-45	0.355874	0.441	0.32	2.35074e-41	0
Fuca1	1.99589e-45	0.373009	0.334	0.22	3.78841e-41	0
Cd177	2.48683e-45	0.314263	0.38	0.253	4.72026e-41	0
Rab8a	2.53461e-45	0.383305	0.491	0.376	4.81094e-41	0
Tnfrsf1a	5.09996e-45	0.333801	0.707	0.611	9.68023e-41	0
Picalm	7.09561e-45	0.279312	0.818	0.723	1.34682e-40	0
Mmp25	1.08876e-44	0.372399	0.228	0.129	2.06658e-40	0
Tbc1d10c	1.18695e-44	0.377361	0.241	0.14	2.25296e-40	0
Sirpb1c	1.40412e-44	0.396077	0.48	0.364	2.66516e-40	0
Atp5f1	1.86786e-44	0.339122	0.353	0.236	3.54538e-40	0
Rasa3	2.73386e-44	0.361247	0.179	0.091	5.18914e-40	0
Anp32a	2.83464e-44	0.376968	0.329	0.218	5.38042e-40	0
Sipa1	2.99887e-44	0.371662	0.219	0.123	5.69215e-40	0
Mapk14	3.94896e-44	0.363226	0.199	0.107	7.49552e-40	0
Add3	4.66122e-44	0.315442	0.142	0.064	8.84746e-40	0
Igsf6	5.09157e-44	0.435789	0.506	0.392	9.66431e-40	0
Rapgef6	1.19618e-43	0.387613	0.288	0.183	2.27048e-39	0
Ptpn22	1.62189e-43	0.537294	0.184	0.097	3.0785e-39	0
Ggt5	2.52156e-43	0.379509	0.236	0.139	4.78617e-39	0
Elob	2.56142e-43	0.323731	0.617	0.512	4.86183e-39	0
Chp1	2.56442e-43	0.36028	0.515	0.402	4.86753e-39	0
Rab27a	2.83621e-43	0.374018	0.222	0.128	5.38341e-39	0
Klhl6	5.37717e-43	0.603889	0.366	0.259	1.02064e-38	0
Fpr2	5.40248e-43	0.360812	0.599	0.492	1.02544e-38	0
Csf1r	1.01357e-42	0.379911	0.181	0.096	1.92385e-38	0
Actr3	1.04053e-42	0.27917	0.788	0.719	1.97504e-38	0
Pilrb1	2.16731e-42	0.37876	0.22	0.125	4.11377e-38	0
Il1rap	2.18814e-42	0.383367	0.41	0.298	4.15331e-38	0
Serf2	3.85064e-42	0.262186	0.791	0.712	7.3089e-38	0
Pik3r5	4.3041e-42	0.324053	0.142	0.066	8.16961e-38	0
Capn1	4.57031e-42	0.373753	0.35	0.244	8.6749e-38	0
Il4ra	6.07706e-42	0.371531	0.382	0.269	1.15349e-37	0
Cib1	1.88933e-41	0.335571	0.214	0.121	3.58614e-37	0
Ywhaz	3.11964e-41	0.260865	0.834	0.769	5.92138e-37	0
Gpcpd1	3.26998e-41	0.410398	0.628	0.535	6.20674e-37	0
Nr4a1	3.32574e-41	0.634112	0.373	0.266	6.31259e-37	0
Nfkbil1	3.4895e-41	0.40103	0.238	0.144	6.62341e-37	0
Mrpl33	3.99188e-41	0.303434	0.743	0.662	7.57699e-37	0
Sf3b2	5.70335e-41	0.353126	0.31	0.203	1.08255e-36	0
Rab1b	8.48615e-41	0.347667	0.228	0.134	1.61076e-36	0
Rab4b	1.17876e-40	0.339169	0.295	0.191	2.2374e-36	0
Stk10	1.21695e-40	0.357566	0.233	0.137	2.30989e-36	0
Stat5b	1.37757e-40	0.351932	0.169	0.088	2.61477e-36	0
Rab24	1.48382e-40	0.364193	0.382	0.274	2.81645e-36	0
Xdh	3.35969e-40	0.36693	0.352	0.245	6.37704e-36	0
Ncor1	7.63761e-40	0.370473	0.409	0.303	1.44969e-35	0
Mark2	7.76258e-40	0.379022	0.269	0.173	1.47342e-35	0
Ampd3	9.3092e-40	0.340384	0.198	0.111	1.76698e-35	0
Rgs2	9.75213e-40	0.354393	0.556	0.441	1.85105e-35	0
Pdlim2	1.28407e-39	0.373904	0.413	0.309	2.43729e-35	0
Slc44a2	2.76892e-39	0.314394	0.175	0.092	5.25568e-35	0
Ppp1r3d	2.91211e-39	0.375276	0.215	0.127	5.52748e-35	0
Cotl1	3.56489e-39	0.274068	0.812	0.743	6.76652e-35	0
Grb2	4.43753e-39	0.32889	0.584	0.478	8.42288e-35	0
Trim12c	6.90101e-39	0.362987	0.352	0.246	1.30988e-34	0
H2-Q1	9.30458e-39	0.294935	0.801	0.712	1.7661e-34	0
Irf2	1.12049e-38	0.361919	0.512	0.408	2.1268e-34	0
Sys1	1.79661e-38	0.340461	0.347	0.243	3.41015e-34	0
Hcst	3.43311e-38	0.327841	0.602	0.506	6.51638e-34	0
Actr2	3.43685e-38	0.307134	0.618	0.517	6.52349e-34	0
Arid4a	7.96787e-38	0.383504	0.231	0.141	1.51238e-33	0
Scand1	1.56055e-37	0.332321	0.58	0.48	2.96207e-33	0
Sdhb	1.97732e-37	0.329837	0.264	0.168	3.75315e-33	0
Bmx	2.52573e-37	0.289968	0.124	0.057	4.79409e-33	0
Stk24	2.74599e-37	0.331569	0.251	0.158	5.21217e-33	0
Dgat2	2.74994e-37	0.369966	0.632	0.54	5.21966e-33	0
Arhgef1	3.10528e-37	0.351694	0.373	0.269	5.89414e-33	0
Abtb1	3.55619e-37	0.360847	0.352	0.251	6.75e-33	0
Tap1	4.92757e-37	0.331781	0.258	0.164	9.35302e-33	0
Mtpn	5.03142e-37	0.347487	0.324	0.224	9.55014e-33	0
Amfr	5.0836e-37	0.318312	0.171	0.093	9.64919e-33	0
Prex1	5.32431e-37	0.334901	0.261	0.166	1.01061e-32	0
Rnf114	8.03266e-37	0.336607	0.517	0.416	1.52468e-32	0
Birc3	9.5574e-37	0.418719	0.306	0.209	1.81409e-32	0
Mrgpra2b	1.45479e-36	0.378978	0.292	0.194	2.76133e-32	0
Ipcef1	1.70833e-36	0.29441	0.14	0.069	3.24259e-32	0
Sorl1	2.88138e-36	0.304558	0.663	0.579	5.46914e-32	0
Max	3.18538e-36	0.306118	0.609	0.516	6.04617e-32	0
Cox4i1	3.25181e-36	0.292301	0.555	0.445	6.17226e-32	0
Rinl	3.96951e-36	0.360921	0.298	0.204	7.53453e-32	0
Man2a1	4.60941e-36	0.330294	0.223	0.135	8.74912e-32	0
Slpi	5.39017e-36	0.270204	0.288	0.19	1.02311e-31	0
Atxn7l3b	8.35421e-36	0.328341	0.202	0.119	1.58571e-31	0
Vsir	8.46938e-36	0.320875	0.555	0.455	1.60757e-31	0
1600010M07Rik	1.01091e-35	0.369323	0.346	0.246	1.91881e-31	0
P2ry13	2.12484e-35	0.376641	0.249	0.159	4.03315e-31	0
Psme1	2.51501e-35	0.337124	0.353	0.255	4.77374e-31	0
Pkn1	2.77228e-35	0.355528	0.249	0.16	5.26206e-31	0
Marcks	3.03002e-35	0.400784	0.537	0.435	5.75128e-31	0
Fam32a	3.32758e-35	0.337905	0.529	0.427	6.31608e-31	0
Atrn	4.21899e-35	0.335216	0.208	0.124	8.00806e-31	0
Rtn3	4.84666e-35	0.318176	0.474	0.374	9.19944e-31	0
Sfxn5	5.43205e-35	0.283414	0.128	0.061	1.03106e-30	0
H2-T24	5.47133e-35	0.297184	0.116	0.054	1.03851e-30	0
Gm11827	7.78666e-35	0.330193	0.122	0.057	1.47799e-30	0
Map11	8.03333e-35	0.313855	0.186	0.107	1.52481e-30	0
Fbxo31	8.17575e-35	0.388782	0.201	0.12	1.55184e-30	0
Glul	8.21159e-35	0.377492	0.246	0.157	1.55864e-30	0
Ctdsp1	8.58416e-35	0.315123	0.189	0.109	1.62936e-30	0
Pak2	1.77997e-34	0.312692	0.536	0.44	3.37857e-30	0
Dusp6	2.0688e-34	0.364873	0.337	0.239	3.92678e-30	0
Zbp1	2.23331e-34	0.344362	0.591	0.502	4.23905e-30	0
Tle5	2.64326e-34	0.33267	0.251	0.162	5.01717e-30	0
Klhl2	2.65008e-34	0.317485	0.418	0.316	5.03011e-30	0
Nin	3.12511e-34	0.348849	0.23	0.145	5.93176e-30	0
Shkbp1	3.69631e-34	0.302109	0.204	0.122	7.01597e-30	0
D8Ertd738e	3.73887e-34	0.320695	0.579	0.481	7.09676e-30	0
Ifi47	3.74305e-34	0.441601	0.231	0.145	7.10468e-30	0
Plcl2	4.25082e-34	0.317264	0.213	0.129	8.06849e-30	0
Clec4a2	5.26984e-34	0.319201	0.207	0.124	1.00027e-29	0
Lrch4	9.70524e-34	0.326691	0.243	0.157	1.84215e-29	0
Slc28a2	1.98257e-33	0.275336	0.16	0.086	3.76311e-29	0
Lipe	2.53035e-33	0.274922	0.12	0.057	4.80286e-29	0
Mia2	2.86449e-33	0.326684	0.19	0.112	5.43708e-29	0
Hmgb2	2.93478e-33	0.275307	0.8	0.739	5.57051e-29	0
Arl6ip1	5.63861e-33	0.329455	0.355	0.259	1.07026e-28	0
Tmem268	6.19329e-33	0.286794	0.124	0.061	1.17555e-28	0
Alox5	6.21474e-33	0.339151	0.421	0.326	1.17962e-28	0
Arhgap9	1.26586e-32	0.327977	0.408	0.31	2.40273e-28	0
Cpne3	1.65142e-32	0.282637	0.132	0.067	3.13457e-28	0
Sema6b	1.79968e-32	0.267885	0.103	0.046	3.41597e-28	0
Resf1	1.80986e-32	0.405582	0.72	0.648	3.43529e-28	0
Maf1	1.94755e-32	0.313122	0.269	0.179	3.69665e-28	0
Chsy1	2.60434e-32	0.284432	0.123	0.06	4.9433e-28	0
Pip4k2a	3.64227e-32	0.306301	0.178	0.103	6.91339e-28	0
Zfand4	3.65502e-32	0.265495	0.1	0.044	6.93759e-28	0
Mettl9	3.98689e-32	0.290809	0.214	0.131	7.56751e-28	0
Rasgrp2	4.6565e-32	0.301164	0.164	0.091	8.8385e-28	0
Pacs1	7.77953e-32	0.27516	0.129	0.065	1.47663e-27	0
Stk4	8.0399e-32	0.323812	0.227	0.145	1.52605e-27	0
Sp100	8.14564e-32	0.299456	0.587	0.502	1.54612e-27	0
Atp5l	1.00489e-31	0.286601	0.608	0.517	1.90739e-27	0
Slc25a11	1.36294e-31	0.272793	0.173	0.099	2.587e-27	0
Cpne1	1.47067e-31	0.295058	0.155	0.085	2.79148e-27	0
Tecr	1.524e-31	0.316905	0.239	0.156	2.89271e-27	0
Rara	1.78475e-31	0.309337	0.463	0.365	3.38764e-27	0
Wdr1	1.8815e-31	0.302886	0.455	0.357	3.57128e-27	0
Ifih1	2.29554e-31	0.371043	0.261	0.177	4.35717e-27	0
Pigx	2.35369e-31	0.290371	0.218	0.136	4.46754e-27	0
Gdi2	2.44009e-31	0.293534	0.246	0.16	4.63154e-27	0
Cbl	2.58536e-31	0.32285	0.222	0.141	4.90728e-27	0
Ndufa13	2.74294e-31	0.320217	0.272	0.185	5.20637e-27	0
Dock11	3.40122e-31	0.271661	0.145	0.077	6.45586e-27	0
Was	3.46371e-31	0.299973	0.194	0.117	6.57446e-27	0
Vav1	4.11338e-31	0.315057	0.285	0.196	7.80761e-27	0
Rabac1	5.41485e-31	0.311038	0.414	0.316	1.02779e-26	0
Mctp2	5.54629e-31	0.308004	0.19	0.115	1.05274e-26	0
Add1	5.89805e-31	0.28425	0.188	0.112	1.11951e-26	0
Rap2c	5.91686e-31	0.327538	0.25	0.166	1.12308e-26	0
Sirpa	7.90598e-31	0.296729	0.343	0.249	1.50063e-26	0
Ankrd44	9.81698e-31	0.314573	0.244	0.161	1.86336e-26	0
Slc2a6	1.05437e-30	0.333164	0.228	0.147	2.00129e-26	0
Nlrp12	1.20492e-30	0.328064	0.234	0.152	2.28706e-26	0
Ikzf1	1.28658e-30	0.268861	0.129	0.066	2.44206e-26	0
Tm9sf2	2.28366e-30	0.256959	0.132	0.068	4.33461e-26	0
Wasf2	2.72423e-30	0.320639	0.348	0.26	5.17086e-26	0
Ddx60	3.92586e-30	0.319437	0.407	0.314	7.45167e-26	0
Atp1a3	3.99723e-30	0.275488	0.131	0.069	7.58714e-26	0
Zfp281	5.10958e-30	0.318306	0.289	0.201	9.6985e-26	0
Marcksl1	5.24073e-30	0.464832	0.661	0.587	9.94743e-26	0
H2afy	5.63781e-30	0.286527	0.246	0.162	1.07011e-25	0
Batf	8.08707e-30	0.341856	0.135	0.072	1.53501e-25	0
Dbi	8.16001e-30	0.427466	0.317	0.229	1.54885e-25	0
Ddx58	1.12285e-29	0.339371	0.302	0.215	2.13128e-25	0
Tomm22	1.13154e-29	0.276598	0.237	0.154	2.14779e-25	0
Ndufa8	1.16503e-29	0.303258	0.198	0.122	2.21135e-25	0
Trim30b	1.37672e-29	0.315881	0.447	0.356	2.61314e-25	0
Ppp3ca	1.39861e-29	0.296806	0.233	0.152	2.6547e-25	0
Ccnd2	1.74736e-29	0.303304	0.149	0.083	3.31667e-25	0
Mob3a	2.15075e-29	0.319548	0.348	0.258	4.08234e-25	0
Hcls1	2.68957e-29	0.26241	0.64	0.554	5.10507e-25	0
Suds3	2.87143e-29	0.29228	0.174	0.103	5.45027e-25	0
Pstpip1	3.03738e-29	0.313175	0.42	0.326	5.76524e-25	0
Rab35	3.25085e-29	0.288574	0.2	0.125	6.17044e-25	0
Ctsa	4.28305e-29	0.320308	0.305	0.216	8.12966e-25	0
Bloc1s1	4.47969e-29	0.269283	0.169	0.099	8.5029e-25	0
Akt1	5.08044e-29	0.287332	0.323	0.232	9.64319e-25	0
Cdc42ep3	7.37328e-29	0.288782	0.164	0.095	1.39952e-24	0
Fcgr4	8.03886e-29	0.307227	0.41	0.32	1.52586e-24	0
Pink1	9.58011e-29	0.26686	0.163	0.095	1.8184e-24	0
Cop1	1.00854e-28	0.308644	0.216	0.139	1.91431e-24	0
H2afj	1.14512e-28	0.272394	0.592	0.501	2.17355e-24	0
Ndufb8	1.4578e-28	0.271569	0.186	0.113	2.76705e-24	0
Cass4	2.64772e-28	0.332296	0.184	0.114	5.02564e-24	0
Lmo4	2.76091e-28	0.290538	0.217	0.14	5.24049e-24	0
Myadm	3.84605e-28	0.275586	0.199	0.123	7.30018e-24	0
Tmem134	3.9927e-28	0.289922	0.214	0.138	7.57854e-24	0
Stard7	5.62552e-28	0.298666	0.141	0.079	1.06778e-23	0
Vrk1	7.05655e-28	0.250508	0.121	0.062	1.3394e-23	0
Sqor	8.09238e-28	0.287191	0.239	0.16	1.53601e-23	0
Rnf44	8.83297e-28	0.317977	0.24	0.164	1.67659e-23	0
N4bp1	9.45065e-28	0.296662	0.478	0.388	1.79383e-23	0
Fam129a	9.64416e-28	0.276279	0.14	0.078	1.83056e-23	0
Arpc1a	1.12651e-27	0.30672	0.265	0.185	2.13824e-23	0
Kctd12	1.28225e-27	0.268137	0.491	0.393	2.43385e-23	0
Ssbp4	1.33554e-27	0.27085	0.178	0.108	2.53498e-23	0
A530064D06Rik	2.55546e-27	0.319457	0.347	0.263	4.85052e-23	0
Stat2	4.36831e-27	0.298613	0.151	0.087	8.29149e-23	0
Atg101	5.5411e-27	0.270338	0.225	0.147	1.05176e-22	0
Baz1a	6.5884e-27	0.309868	0.344	0.26	1.25054e-22	0
2310001H17Rik	6.95598e-27	0.343239	0.262	0.184	1.32032e-22	0
Cox8a	7.93445e-27	0.250086	0.773	0.717	1.50604e-22	0
Snx10	9.29474e-27	0.284383	0.291	0.208	1.76424e-22	0
Ctnnbip1	2.32059e-26	0.317838	0.244	0.166	4.40471e-22	0
Entpd3	3.01062e-26	0.358075	0.196	0.126	5.71445e-22	0
Mrps24	3.2556e-26	0.28266	0.124	0.067	6.17945e-22	0
Tor1aip1	3.34913e-26	0.296984	0.433	0.347	6.35699e-22	0
Psme2	3.61647e-26	0.287212	0.31	0.227	6.86443e-22	0
Asxl1	5.08679e-26	0.306504	0.244	0.168	9.65523e-22	0
Sdf4	6.14369e-26	0.283809	0.293	0.212	1.16613e-21	0
Eif4ebp2	8.00244e-26	0.280897	0.25	0.172	1.51894e-21	0
Apobec1	1.28861e-25	0.26103	0.134	0.075	2.44591e-21	0
Il13ra1	1.29599e-25	0.293716	0.415	0.333	2.45993e-21	0
Ptpre	1.40111e-25	0.297641	0.239	0.165	2.65945e-21	0
Numb	1.57708e-25	0.280454	0.284	0.204	2.99345e-21	0
Hmgb1	2.48727e-25	0.27159	0.422	0.335	4.72108e-21	0
Ppp1r15b	2.9029e-25	0.291895	0.325	0.242	5.51e-21	0
1810037I17Rik	3.0837e-25	0.256104	0.52	0.433	5.85317e-21	0
Il18rap	3.25265e-25	0.306209	0.405	0.323	6.17386e-21	0
Brk1	3.67285e-25	0.262755	0.409	0.325	6.97144e-21	0
Trp53inp1	3.77096e-25	0.264399	0.188	0.119	7.15765e-21	0
Ctdsp2	3.81079e-25	0.299142	0.187	0.12	7.23326e-21	0
Psmb3	4.47811e-25	0.252435	0.222	0.147	8.49989e-21	0
Ubl3	4.61139e-25	0.284704	0.283	0.204	8.75288e-21	0
Clec5a	5.56326e-25	0.314658	0.367	0.285	1.05596e-20	0
Trafd1	5.9912e-25	0.30049	0.478	0.394	1.13719e-20	0
Hsh2d	6.40637e-25	0.25531	0.119	0.064	1.21599e-20	0
9830107B12Rik	6.61518e-25	0.283444	0.171	0.106	1.25563e-20	0
Rbm47	7.68151e-25	0.271637	0.148	0.087	1.45803e-20	0
Ndufb11	8.9377e-25	0.282969	0.226	0.154	1.69646e-20	0
Cmtm7	1.0798e-24	0.279387	0.245	0.17	2.04958e-20	0
Pik3cg	1.22363e-24	0.303585	0.25	0.177	2.32257e-20	0
Sbno2	1.45354e-24	0.328743	0.334	0.256	2.75896e-20	0
Hmgcl	1.87605e-24	0.286123	0.33	0.249	3.56092e-20	0
Ublcp1	2.15322e-24	0.271338	0.176	0.111	4.08702e-20	0
Notch2	3.03254e-24	0.277829	0.399	0.315	5.75607e-20	0
Slc25a5	3.48826e-24	0.300199	0.333	0.253	6.62106e-20	0
Celf2	5.98288e-24	0.294514	0.412	0.331	1.13561e-19	0
Pdzd8	6.59055e-24	0.266477	0.233	0.16	1.25095e-19	0
Akirin1	7.83544e-24	0.281465	0.248	0.175	1.48725e-19	0
Bcl10	1.00335e-23	0.263205	0.513	0.437	1.90446e-19	0
Gsk3b	1.00979e-23	0.278109	0.254	0.179	1.91669e-19	0
Oas1a	1.3546e-23	0.284468	0.491	0.416	2.57116e-19	0
Padi4	1.83981e-23	0.260351	0.307	0.226	3.49214e-19	0
Ebi3	1.97002e-23	0.285864	0.275	0.199	3.73929e-19	0
Tcn2	3.309e-23	0.256051	0.41	0.329	6.28081e-19	0
Hpcal1	3.77486e-23	0.259817	0.335	0.257	7.16506e-19	0
Gcnt2	4.43327e-23	0.252474	0.628	0.555	8.41479e-19	0
Coq10b	6.92693e-23	0.365252	0.278	0.207	1.3148e-18	0
Mfsd6	6.95404e-23	0.277485	0.243	0.171	1.31995e-18	0
1110008P14Rik	7.74003e-23	0.256058	0.163	0.101	1.46914e-18	0
Fli1	1.01543e-22	0.256711	0.224	0.155	1.9274e-18	0
H2-T22	1.06695e-22	0.272437	0.21	0.143	2.02518e-18	0
Dusp2	1.58501e-22	0.554431	0.112	0.061	3.00851e-18	0
Nedd8	1.59059e-22	0.258812	0.285	0.209	3.0191e-18	0
Psma6	2.08221e-22	0.26126	0.221	0.152	3.95225e-18	0
Pnkp	2.20658e-22	0.263805	0.458	0.381	4.18831e-18	0
Tbc1d14	2.23807e-22	0.288471	0.243	0.173	4.24808e-18	0
Inpp5k	2.27132e-22	0.256669	0.194	0.129	4.31119e-18	0
Cds2	2.27559e-22	0.275442	0.33	0.254	4.3193e-18	0
Sun2	3.39843e-22	0.258009	0.429	0.346	6.45056e-18	0
Lilra6	5.55442e-22	0.277846	0.19	0.126	1.05428e-17	0
Gm16556	5.87462e-22	0.289696	0.163	0.104	1.11506e-17	0
H2-T23	7.23614e-22	0.252475	0.243	0.173	1.37349e-17	0
Ap1s2	7.74916e-22	0.250602	0.14	0.084	1.47087e-17	0
Rassf3	9.19283e-22	0.259021	0.362	0.283	1.74489e-17	0
Gm9733	1.20499e-21	0.292408	0.162	0.103	2.28719e-17	0
Lamtor4	1.59379e-21	0.261045	0.281	0.207	3.02518e-17	0
Oasl1	2.08422e-21	0.33128	0.453	0.38	3.95606e-17	0
Arid3a	2.16012e-21	0.250217	0.168	0.108	4.10013e-17	0
Hacd2	3.23237e-21	0.250451	0.23	0.161	6.13536e-17	0
Cybc1	4.00882e-21	0.257349	0.172	0.113	7.60914e-17	0
Washc2	4.67e-21	0.292846	0.247	0.18	8.86414e-17	0
Fes	5.39628e-21	0.260005	0.333	0.257	1.02427e-16	0
Baz2a	5.40433e-21	0.280752	0.221	0.156	1.0258e-16	0
Ndufb9	7.66772e-21	0.267604	0.357	0.281	1.45541e-16	0
Cmtr1	9.64992e-21	0.254727	0.234	0.167	1.83165e-16	0
Mvp	1.40782e-20	0.257696	0.306	0.232	2.67219e-16	0
Ddx28	1.79448e-20	0.298116	0.185	0.124	3.4061e-16	0
Ly6c1	2.94018e-20	0.374685	0.238	0.172	5.58076e-16	0
Txnip	4.39652e-20	0.363327	0.648	0.575	8.34503e-16	0
Ep300	4.62122e-20	0.277793	0.34	0.27	8.77153e-16	0
Sirpb1b	7.13801e-20	0.27716	0.205	0.144	1.35487e-15	0
Ier2	9.12838e-20	0.272586	0.791	0.729	1.73266e-15	0
Usp25	1.19794e-19	0.262271	0.307	0.237	2.27382e-15	0
Ly6c2	1.91392e-19	0.427998	0.283	0.217	3.63282e-15	0
Git2	1.99591e-19	0.254436	0.256	0.19	3.78844e-15	0
Irf9	4.10695e-19	0.260151	0.409	0.336	7.79541e-15	0
Rheb	5.3551e-19	0.259478	0.311	0.242	1.01645e-14	0
Tpm4	5.77451e-19	0.257429	0.525	0.454	1.09606e-14	0
Il10ra	5.8964e-19	0.29635	0.255	0.191	1.11919e-14	0
Cirbp	9.91634e-19	0.254446	0.207	0.146	1.88222e-14	0
Snai1	2.10896e-18	0.297293	0.129	0.08	4.00302e-14	0
Dusp16	3.1684e-18	0.286692	0.552	0.496	6.01395e-14	0
Asprv1	4.42968e-18	0.356123	0.673	0.653	8.40798e-14	0
Steap4	7.84368e-18	0.258964	0.108	0.063	1.48881e-13	0
Usp18	1.13322e-17	0.283342	0.367	0.296	2.15096e-13	0
Gm2a	2.16087e-17	0.259928	0.121	0.075	4.10155e-13	0
Pnpo	4.0008e-17	0.272117	0.213	0.153	7.59392e-13	0
Bcl2l15	5.33944e-17	0.516263	0.206	0.15	1.01348e-12	0
Tctex1d2	6.63394e-17	0.262522	0.227	0.169	1.25919e-12	0
Sppl2a	3.50473e-16	0.255901	0.301	0.24	6.65233e-12	0
Igfbp6	1.33788e-15	0.347546	0.361	0.305	2.53943e-11	0
Casp4	2.08644e-15	0.251209	0.223	0.168	3.96028e-11	0
Pnpla2	6.37439e-15	0.408853	0.404	0.342	1.20992e-10	0
Arid5a	1.41372e-14	0.254803	0.405	0.347	2.68338e-10	0
Tagln2	3.17661e-14	0.320883	0.251	0.197	6.02952e-10	0
Ifit2	5.31129e-14	0.334402	0.294	0.237	1.00814e-09	0
Clec2d	1.6102e-13	0.269962	0.267	0.211	3.05632e-09	0
Mindy3	2.41443e-13	0.29914	0.2	0.153	4.58284e-09	0
Icam1	1.16377e-10	0.480901	0.147	0.109	2.20895e-06	0
Cd300c2	3.61069e-10	0.30098	0.341	0.298	6.85345e-06	0
Ngp	5.43611e-10	0.314633	0.557	0.509	1.03183e-05	0
Cks2	1.36388e-09	0.266974	0.491	0.443	2.58879e-05	0
Rhob	0	2.28057	0.897	0.459	0	1
Atf3	0	2.09258	0.852	0.38	0	1
Hmox1	0	2.08136	0.812	0.39	0	1
Jun	0	2.00169	0.918	0.586	0	1
Cstb	0	1.99561	0.764	0.411	0	1
Ifrd1	0	1.96727	0.6	0.272	0	1
Ero1l	0	1.88073	0.746	0.326	0	1
Hilpda	0	1.84553	0.8	0.39	0	1
Gla	0	1.58777	0.614	0.191	0	1
Bhlhe40	0	1.57483	0.792	0.367	0	1
1700017B05Rik	0	1.57373	0.475	0.104	0	1
Hcar2	0	1.53162	0.961	0.672	0	1
Ubc	0	1.44936	0.828	0.548	0	1
Tmem189	0	1.44772	0.893	0.568	0	1
Bnip3	0	1.39356	0.75	0.437	0	1
Cycs	0	1.38418	0.524	0.201	0	1
Tgif1	0	1.38221	0.703	0.299	0	1
Bsg	0	1.38106	0.665	0.374	0	1
Ftl1	0	1.36157	0.999	0.995	0	1
H3f3b	0	1.24765	1	0.985	0	1
Slc3a2	0	1.24574	0.658	0.279	0	1
Ddit3	0	1.21603	0.77	0.443	0	1
Pgam1	0	1.2071	0.898	0.649	0	1
Ldha	0	1.17866	0.914	0.795	0	1
Mif	0	1.1544	0.779	0.45	0	1
Slc2a1	0	1.10388	0.817	0.575	0	1
Smox	0	0.998775	0.871	0.606	0	1
Ctsd	0	0.92988	0.972	0.925	0	1
Plin2	0	0.921678	0.987	0.902	0	1
Klf6	0	0.875836	0.961	0.864	0	1
Fth1	0	0.814139	1	1	0	1
Pnrc1	0	0.795661	0.983	0.928	0	1
Rhov	7.6764e-303	1.29774	0.661	0.37	1.45706e-298	1
Ccl3	3.74772e-302	1.56948	0.609	0.277	7.11354e-298	1
Ppp1r15a	1.60149e-298	1.12638	0.697	0.368	3.0398e-294	1
Ctsb	1.1765e-295	1.12185	0.806	0.594	2.23311e-291	1
Basp1	1.41621e-295	1.07611	0.792	0.508	2.6881e-291	1
Tpi1	4.97234e-292	1.12153	0.731	0.439	9.43801e-288	1
Irak2	3.84767e-289	1.06493	0.624	0.323	7.30327e-285	1
Lilr4b	9.68526e-287	0.773048	0.952	0.84	1.83836e-282	1
Eif5	2.85917e-285	0.945436	0.8	0.556	5.42699e-281	1
Higd1a	1.73653e-284	1.3131	0.559	0.257	3.29611e-280	1
Suco	5.63796e-284	1.06273	0.629	0.333	1.07014e-279	1
Cited2	1.84253e-277	1.72721	0.588	0.3	3.4973e-273	1
Gpat3	6.11162e-276	0.92654	0.742	0.472	1.16005e-271	1
Ier5	3.09166e-275	0.7458	0.95	0.865	5.86827e-271	1
Dedd2	3.57863e-263	1.19545	0.59	0.302	6.79259e-259	1
Eif1	3.46152e-259	0.46034	0.998	0.995	6.57032e-255	1
Ctsl	5.48864e-259	1.24723	0.64	0.363	1.0418e-254	1
Gns	1.26413e-258	1.14985	0.461	0.179	2.39944e-254	1
Tiparp	1.6515e-256	1.1301	0.568	0.277	3.13471e-252	1
Pfkl	6.51123e-247	0.962958	0.574	0.286	1.2359e-242	1
Napa	1.60817e-245	1.03245	0.526	0.243	3.05247e-241	1
Btg1	2.65113e-245	0.623117	0.978	0.935	5.03212e-241	1
Kpna4	2.05918e-238	0.901308	0.738	0.502	3.90852e-234	1
Cd9	4.3077e-236	0.689196	0.928	0.773	8.17645e-232	1
Sdcbp	1.00338e-228	0.640703	0.938	0.871	1.90452e-224	1
Id2	1.83153e-228	1.35625	0.443	0.178	3.47642e-224	1
Rabgef1	8.70953e-226	0.914411	0.623	0.355	1.65316e-221	1
Ddit4	4.48916e-223	1.32763	0.513	0.25	8.52087e-219	1
Osgin1	3.35795e-222	0.99856	0.696	0.455	6.37372e-218	1
Ubb	5.28505e-222	0.60181	0.995	0.983	1.00316e-217	1
Rgs1	1.24316e-218	1.75882	0.431	0.175	2.35964e-214	1
Mbnl2	2.9906e-216	0.973517	0.508	0.248	5.67646e-212	1
Flcn	6.18293e-214	0.914679	0.376	0.13	1.17358e-209	1
Tnfrsf23	3.28522e-211	0.941936	0.486	0.221	6.23568e-207	1
Pik3ap1	4.77165e-210	1.0407	0.528	0.271	9.05706e-206	1
Dusp1	1.68604e-208	0.697112	0.918	0.781	3.20027e-204	1
Tbc1d2	2.37262e-206	0.875554	0.302	0.084	4.50347e-202	1
Hsp90aa1	3.35304e-206	2.23146	0.546	0.301	6.36441e-202	1
Ptp4a1.1	4.9429e-206	0.858431	0.711	0.482	9.38212e-202	1
Neat1	1.08549e-205	0.880798	0.824	0.666	2.06036e-201	1
Plekhm2	3.25151e-203	0.844255	0.292	0.078	6.17169e-199	1
AA467197	2.93708e-201	1.12824	0.558	0.309	5.57488e-197	1
Jdp2	8.36458e-201	0.842486	0.766	0.557	1.58768e-196	1
Dgkz	2.60161e-200	0.975457	0.466	0.221	4.93811e-196	1
Vegfa	5.81525e-199	1.19942	0.343	0.116	1.10379e-194	1
Maff	1.53369e-198	0.891998	0.407	0.163	2.9111e-194	1
Spag9	1.38437e-197	0.832781	0.648	0.401	2.62767e-193	1
Bri3	3.51929e-197	1.04992	0.642	0.422	6.67997e-193	1
Zfp36l2	8.62272e-197	1.01962	0.81	0.652	1.63668e-192	1
Prdx6	5.9776e-196	0.793639	0.904	0.814	1.13461e-191	1
Atf4	2.6176e-189	0.869867	0.569	0.322	4.96846e-185	1
Wsb1	3.64762e-189	0.795554	0.724	0.503	6.92354e-185	1
Sh2d3c	2.279e-188	0.790791	0.712	0.49	4.32576e-184	1
Ccl4	3.02821e-188	1.62762	0.454	0.209	5.74784e-184	1
Eno1	1.17587e-186	0.636327	0.923	0.861	2.23192e-182	1
Litaf	2.01515e-184	0.480505	0.976	0.945	3.82496e-180	1
Mreg	8.44556e-183	0.864908	0.253	0.064	1.60305e-178	1
Selenok	1.03783e-182	0.661062	0.84	0.692	1.96991e-178	1
Pgk1	5.59494e-180	0.793053	0.716	0.489	1.06197e-175	1
Mafk	8.6003e-180	0.883088	0.438	0.205	1.63242e-175	1
Gadd45b	2.77573e-178	1.07156	0.596	0.35	5.26861e-174	1
Tmem251	4.66123e-178	0.887714	0.373	0.15	8.84749e-174	1
Fgd3	8.02628e-178	0.812459	0.579	0.346	1.52347e-173	1
Cxcl2	1.63141e-175	0.672586	0.982	0.889	3.09658e-171	1
Sat1	7.83749e-175	0.819854	0.93	0.897	1.48763e-170	1
Aldoa	1.45748e-174	0.678274	0.899	0.808	2.76644e-170	1
Pfkfb3	5.24189e-174	1.00483	0.552	0.318	9.94964e-170	1
Ccnl1	6.42736e-174	0.730835	0.833	0.7	1.21998e-169	1
Il1rn	1.36989e-173	0.885739	0.738	0.544	2.60019e-169	1
Ciart	3.62164e-171	1.16715	0.194	0.034	6.87423e-167	1
Gch1	3.00157e-166	0.773887	0.752	0.572	5.69729e-162	1
Tgoln1	1.64623e-164	0.829088	0.542	0.315	3.1247e-160	1
Arfgef2	4.66863e-164	0.784307	0.221	0.052	8.86153e-160	1
4930430E12Rik	6.17207e-164	0.850877	0.218	0.05	1.17152e-159	1
Cd24a	3.47173e-162	0.846002	0.815	0.696	6.58968e-158	1
Trib1	1.24003e-161	0.579542	0.894	0.797	2.35371e-157	1
Atp6v1c1	2.55346e-159	0.821186	0.298	0.104	4.84672e-155	1
Sde2	3.7645e-159	0.809592	0.637	0.427	7.1454e-155	1
Mcl1	6.79168e-159	0.379845	0.998	0.998	1.28913e-154	1
Ier3	5.33241e-158	0.888076	0.899	0.801	1.01215e-153	1
Hmga1	8.89182e-155	0.780758	0.244	0.069	1.68776e-150	1
Atp6v0c	1.92568e-153	0.722094	0.92	0.89	3.65513e-149	1
Klf2	2.09851e-153	0.9737	0.902	0.829	3.98318e-149	1
Fnip1	2.7458e-151	0.76204	0.35	0.147	5.2118e-147	1
Tatdn2	6.25137e-151	0.78766	0.326	0.13	1.18657e-146	1
Fam50a	6.89681e-151	0.809227	0.362	0.155	1.30908e-146	1
Vps4b	1.57772e-149	0.733833	0.597	0.392	2.99467e-145	1
Fam162a	2.81317e-146	0.927989	0.44	0.223	5.33968e-142	1
Card19	1.76818e-144	0.825918	0.728	0.586	3.35619e-140	1
Vps37b	1.78885e-143	0.888328	0.496	0.284	3.39543e-139	1
Zbtb21	4.57056e-143	0.667183	0.238	0.07	8.67539e-139	1
Cd68	1.76346e-142	0.9103	0.502	0.301	3.34723e-138	1
Rab20	8.468e-141	0.640721	0.723	0.536	1.60731e-136	1
Ninj1	6.81117e-136	0.830668	0.702	0.543	1.29283e-131	1
Rab7	1.80641e-135	0.639364	0.873	0.786	3.42874e-131	1
Eea1	1.08891e-134	0.772816	0.283	0.105	2.06687e-130	1
Bcl2l1	3.82894e-134	0.635336	0.697	0.496	7.26771e-130	1
Gapdh	7.09191e-134	0.643176	0.898	0.868	1.34612e-129	1
Egln3	9.42959e-128	0.756411	0.481	0.273	1.78983e-123	1
Oser1	1.00552e-127	0.732875	0.438	0.239	1.90858e-123	1
Ptpn23	2.13201e-127	0.626771	0.224	0.069	4.04677e-123	1
Osm	7.55036e-127	0.899798	0.539	0.33	1.43313e-122	1
Ftl1-ps1	1.09355e-125	0.665858	0.351	0.162	2.07567e-121	1
Ctsz	2.43572e-125	0.994718	0.477	0.292	4.62323e-121	1
Ruvbl2	6.05744e-125	0.704571	0.348	0.16	1.14976e-120	1
Lpin2	1.57511e-122	0.826509	0.366	0.183	2.98973e-118	1
Zfp292	2.98957e-122	0.712225	0.473	0.278	5.67451e-118	1
Zfand2a	3.63742e-122	0.95797	0.183	0.048	6.90418e-118	1
Hal	4.57361e-120	0.819365	0.275	0.109	8.68117e-116	1
F10	9.991e-120	0.924043	0.201	0.059	1.89639e-115	1
Alkbh5	1.44833e-119	0.743825	0.414	0.224	2.74907e-115	1
Clec4d	1.4729e-119	0.466654	0.938	0.861	2.79571e-115	1
Xylt1	1.60568e-119	0.680442	0.56	0.363	3.04774e-115	1
Ppp1r3b	1.74363e-119	0.628863	0.697	0.532	3.30958e-115	1
Sgms2	1.1519e-118	0.708357	0.341	0.161	2.18642e-114	1
Arl4c	1.2654e-118	0.73465	0.445	0.253	2.40186e-114	1
Eif4a1	1.33689e-118	0.613013	0.706	0.548	2.53756e-114	1
Pfkp	2.63956e-118	0.717649	0.426	0.233	5.01015e-114	1
Seh1l	9.98668e-118	0.618942	0.232	0.08	1.89557e-113	1
Rab9	1.14037e-116	0.646278	0.256	0.096	2.16454e-112	1
Cyp4f18	3.40693e-116	0.908828	0.752	0.657	6.4667e-112	1
C9orf72	9.8425e-114	0.611986	0.252	0.096	1.86821e-109	1
Tra2a	3.63793e-113	0.729098	0.568	0.384	6.90516e-109	1
Kdm3a	4.17651e-112	0.621851	0.356	0.177	7.92743e-108	1
Ptafr	1.69844e-109	0.565276	0.768	0.633	3.22382e-105	1
Fmnl3	2.86193e-109	0.688386	0.557	0.382	5.43223e-105	1
Atp6v1h	4.17049e-108	0.638092	0.231	0.086	7.91601e-104	1
Mef2d	2.07828e-107	0.662734	0.383	0.206	3.94478e-103	1
Plk3	1.83213e-106	0.677288	0.776	0.662	3.47756e-102	1
Efhd2	2.9483e-105	0.611969	0.742	0.611	5.59617e-101	1
Rbm38	3.04114e-105	0.676843	0.391	0.212	5.77238e-101	1
Etf1	1.80423e-104	0.555171	0.648	0.476	3.42461e-100	1
Chka	2.07999e-104	0.958723	0.228	0.085	3.94803e-100	1
Sra1	2.28495e-104	0.528979	0.65	0.489	4.33706e-100	1
Per1	9.16913e-103	0.612368	0.565	0.383	1.74039e-98	1
Cdkn1a	1.56378e-102	0.480062	0.841	0.689	2.96821e-98	1
Ankrd33b	2.48284e-102	0.744607	0.487	0.317	4.71268e-98	1
Tceal9	7.94082e-102	0.790504	0.296	0.138	1.50725e-97	1
Lilrb4a	1.74517e-101	0.38328	0.962	0.92	3.3125e-97	1
Clcn3	6.44201e-100	0.566994	0.165	0.047	1.22276e-95	1
P4ha1	2.51992e-99	0.705297	0.313	0.153	4.78306e-95	1
Egln1	1.41253e-97	0.718688	0.38	0.211	2.68113e-93	1
Tmem38b	1.70167e-97	0.607251	0.412	0.24	3.22994e-93	1
Pdlim7	2.86625e-97	0.673601	0.566	0.413	5.44043e-93	1
Tbc1d15	9.05736e-97	0.586374	0.484	0.305	1.71918e-92	1
Spp1	7.29275e-96	1.43241	0.323	0.165	1.38424e-91	1
Galnt11	1.47026e-95	0.528419	0.202	0.072	2.7907e-91	1
Egr1	5.3368e-95	0.445892	0.901	0.81	1.01298e-90	1
Rragc	1.66168e-94	0.575336	0.312	0.153	3.15404e-90	1
Trim25	1.54433e-93	0.604073	0.653	0.515	2.9313e-89	1
Mdm2	2.44518e-93	0.771232	0.461	0.3	4.6412e-89	1
Ccrl2	2.56133e-93	0.525922	0.863	0.728	4.86166e-89	1
Fem1c	1.24387e-92	0.623316	0.468	0.3	2.36099e-88	1
Igf2r	5.27518e-92	0.501817	0.152	0.042	1.00128e-87	1
Dusp5	8.96804e-92	0.820264	0.512	0.357	1.70222e-87	1
Zxdc	4.57633e-91	0.488684	0.165	0.051	8.68633e-87	1
Samsn1	1.40931e-90	0.410287	0.899	0.82	2.67501e-86	1
Cd274	2.79266e-90	0.836167	0.258	0.116	5.30074e-86	1
Slc49a4	9.47448e-90	0.486397	0.173	0.056	1.79835e-85	1
Ndfip2	1.10762e-89	0.543607	0.584	0.423	2.10238e-85	1
Atp6ap2	1.51967e-88	0.575386	0.448	0.28	2.88449e-84	1
Fos	1.77892e-88	0.522613	0.686	0.543	3.37656e-84	1
Sars	2.47073e-88	0.503576	0.171	0.056	4.68969e-84	1
Sephs2	3.68823e-88	0.600397	0.684	0.555	7.00064e-84	1
Hk2	5.53976e-88	0.621727	0.259	0.118	1.0515e-83	1
Mcfd2	9.61048e-88	0.615086	0.235	0.101	1.82417e-83	1
Bax	3.24613e-86	0.587742	0.207	0.08	6.16148e-82	1
Arl11	9.73315e-86	0.621549	0.412	0.253	1.84745e-81	1
Usp36	1.58278e-85	0.420924	0.107	0.021	3.00427e-81	1
Lasp1	7.51387e-85	0.712015	0.54	0.401	1.42621e-80	1
Cnot7	9.6016e-85	0.55703	0.276	0.134	1.82248e-80	1
Usp2	1.78863e-84	0.573793	0.414	0.25	3.395e-80	1
Rsrc2	4.0005e-84	0.588364	0.422	0.262	7.59335e-80	1
Rpl10	3.64304e-83	0.473442	0.772	0.656	6.91485e-79	1
Sqstm1	4.29318e-83	0.904369	0.676	0.58	8.14888e-79	1
E230032D23Rik	1.63072e-82	0.558177	0.241	0.107	3.09527e-78	1
Moap1	1.63412e-82	0.499117	0.168	0.057	3.10172e-78	1
Arl5b	1.23453e-81	0.581988	0.415	0.257	2.34326e-77	1
Gse1	1.24473e-81	0.572314	0.26	0.124	2.36262e-77	1
Odc1	1.28942e-81	0.613353	0.213	0.089	2.44745e-77	1
Rsrp1	3.2144e-81	0.39954	0.897	0.839	6.10125e-77	1
Atp6v0d1	3.40396e-81	0.537814	0.659	0.533	6.46106e-77	1
Smad7	4.35461e-80	0.640065	0.355	0.206	8.26549e-76	1
Pip4p1	5.32659e-80	0.504158	0.233	0.103	1.01104e-75	1
Por	6.67592e-80	0.547575	0.526	0.374	1.26716e-75	1
Atp6v0e	1.86248e-79	0.490363	0.754	0.668	3.53518e-75	1
P4hb	1.55234e-78	0.704164	0.465	0.311	2.94651e-74	1
Slc23a2	1.67732e-78	0.395719	0.104	0.022	3.18373e-74	1
Dnajc5	2.56685e-77	0.531023	0.574	0.43	4.87214e-73	1
Errfi1	7.30367e-77	0.603083	0.24	0.111	1.38631e-72	1
Klhdc4	1.22787e-76	0.616731	0.157	0.054	2.33062e-72	1
Impact	1.64494e-76	0.437914	0.103	0.022	3.12227e-72	1
Cxcr4	2.48576e-76	0.520403	0.638	0.488	4.71823e-72	1
Npepps	3.30096e-76	0.572509	0.412	0.26	6.26555e-72	1
Fnip2	4.38708e-75	0.465551	0.116	0.029	8.32712e-71	1
Bcl2l11	5.23031e-75	0.68769	0.348	0.202	9.92764e-71	1
Zfp36	2.81061e-74	0.423444	0.927	0.894	5.33482e-70	1
Dnajb9	4.50596e-74	0.699689	0.278	0.144	8.55277e-70	1
Saraf	8.96133e-74	0.526254	0.406	0.257	1.70095e-69	1
Gabarap	1.87254e-73	0.293628	0.969	0.956	3.55428e-69	1
Pmaip1	3.54206e-73	0.491522	0.179	0.069	6.72318e-69	1
Ndrg1	6.50924e-73	0.714092	0.174	0.067	1.23552e-68	1
Lyst	9.93683e-73	0.430419	0.806	0.716	1.88611e-68	1
Atp6v1d	4.62492e-72	0.550684	0.428	0.284	8.77856e-68	1
Mapk6	8.21148e-72	0.512834	0.206	0.09	1.55862e-67	1
Arid5b	1.00427e-71	0.546651	0.33	0.189	1.9062e-67	1
Sp140	1.98935e-71	0.530092	0.519	0.378	3.77598e-67	1
Noct	2.14847e-71	0.575181	0.335	0.195	4.07802e-67	1
Ubap1	8.6469e-71	0.540916	0.351	0.211	1.64127e-66	1
Atp6v1a	1.071e-70	0.627822	0.414	0.276	2.03286e-66	1
Ell	4.08975e-70	0.503863	0.307	0.171	7.76275e-66	1
Slc43a2	5.58986e-70	0.5232	0.169	0.065	1.06101e-65	1
Dvl2	3.69211e-69	0.392129	0.106	0.027	7.00799e-65	1
Skil	1.28419e-68	0.398056	0.74	0.614	2.43752e-64	1
Nktr	1.28853e-68	0.567792	0.384	0.245	2.44576e-64	1
Ptgs2	1.92842e-68	0.611286	0.251	0.123	3.66034e-64	1
Retreg1	5.5061e-68	0.44072	0.637	0.506	1.04511e-63	1
Alcam	1.96566e-66	0.504549	0.367	0.227	3.73102e-62	1
Cd300lf	3.6139e-66	0.294933	0.949	0.92	6.85955e-62	1
Uvrag	4.83067e-64	0.51102	0.261	0.138	9.16909e-60	1
Gadd45g	9.04757e-64	1.31631	0.194	0.089	1.71732e-59	1
Jmy	2.95435e-63	0.43408	0.133	0.045	5.60765e-59	1
Wwp2	6.4267e-63	0.494523	0.375	0.239	1.21985e-58	1
Tomm20	1.21365e-62	0.538784	0.218	0.106	2.30362e-58	1
Vps37a	1.2213e-62	0.417942	0.183	0.08	2.31816e-58	1
Nfkbia	1.6322e-62	0.356796	0.94	0.883	3.09808e-58	1
Osbpl8	1.89788e-62	0.541048	0.216	0.106	3.60237e-58	1
Sema4d	2.26989e-62	0.576908	0.32	0.19	4.30847e-58	1
Klf10	2.80355e-62	0.537678	0.25	0.133	5.32142e-58	1
Ankrd12	5.74993e-62	0.585163	0.25	0.133	1.09139e-57	1
Foxo3	6.1929e-62	0.580354	0.389	0.259	1.17547e-57	1
Amdhd2	6.89229e-62	0.504877	0.183	0.08	1.30823e-57	1
Rnh1	8.36313e-62	0.777001	0.34	0.22	1.58741e-57	1
Sesn2	2.23341e-61	0.489897	0.392	0.257	4.23924e-57	1
Tom1	2.91635e-61	0.345636	0.126	0.042	5.53552e-57	1
Rbpj	4.71719e-61	0.469631	0.308	0.179	8.95371e-57	1
Map3k8	5.34542e-61	0.647974	0.433	0.296	1.01461e-56	1
Lamp1	5.96802e-60	0.553786	0.428	0.297	1.13279e-55	1
Sgpl1	1.10174e-59	0.478781	0.228	0.117	2.09121e-55	1
Tgm2	2.72549e-59	0.576372	0.474	0.337	5.17325e-55	1
Runx1	3.40678e-59	0.468487	0.314	0.187	6.46642e-55	1
Mpp1	6.40638e-59	0.507797	0.425	0.291	1.216e-54	1
Jmjd1c	8.36658e-59	0.47621	0.438	0.307	1.58806e-54	1
Tnfrsf1b	1.10054e-58	0.470633	0.634	0.517	2.08894e-54	1
Zeb2	2.53241e-58	0.49018	0.249	0.134	4.80678e-54	1
Vps26a	2.74522e-58	0.461237	0.269	0.151	5.21069e-54	1
E330009J07Rik	4.9001e-58	0.478305	0.192	0.091	9.30089e-54	1
Acod1	5.44704e-58	0.468947	0.818	0.716	1.0339e-53	1
Naa50	6.66994e-58	0.421172	0.129	0.046	1.26602e-53	1
Sap18	6.74793e-58	0.73997	0.367	0.244	1.28082e-53	1
Tubb6	1.13185e-57	0.451527	0.139	0.053	2.14837e-53	1
Csf1	1.14647e-56	0.703138	0.339	0.21	2.17612e-52	1
M6pr	3.04145e-56	0.458092	0.198	0.095	5.77298e-52	1
Rnf149	4.04624e-56	0.467977	0.705	0.617	7.68017e-52	1
Rps6ka2	1.28806e-55	0.444255	0.197	0.096	2.44487e-51	1
Sertad1	3.04843e-55	0.429229	0.657	0.555	5.78623e-51	1
Bbc3	3.53174e-55	0.408681	0.114	0.038	6.7036e-51	1
Slc16a6	4.69129e-55	0.484983	0.295	0.176	8.90453e-51	1
Arg2	5.04388e-55	0.365531	0.775	0.685	9.57378e-51	1
Jund	5.24698e-55	0.43857	0.924	0.896	9.9593e-51	1
Cd44	5.5624e-55	0.323889	0.851	0.794	1.0558e-50	1
Impa2	1.03821e-54	0.467891	0.147	0.06	1.97062e-50	1
Tnfrsf26	1.10438e-54	0.38061	0.152	0.063	2.09622e-50	1
Ankrd37	1.4746e-54	0.413737	0.158	0.067	2.79893e-50	1
Hif1a	1.6802e-54	0.450064	0.572	0.453	3.1892e-50	1
Nudt9	2.29304e-54	0.435868	0.106	0.034	4.35241e-50	1
Aim2	2.66453e-54	0.386293	0.152	0.063	5.05755e-50	1
AI413582	5.74419e-54	0.491467	0.205	0.103	1.0903e-49	1
Tax1bp1	1.26937e-53	0.454322	0.67	0.581	2.40939e-49	1
Plekhn1	1.30025e-53	0.447111	0.246	0.136	2.468e-49	1
Fuca2	1.54059e-53	0.498888	0.325	0.204	2.9242e-49	1
Eif4e	1.79357e-53	0.37414	0.136	0.053	3.40438e-49	1
Stx11	2.70295e-53	0.421112	0.704	0.609	5.13048e-49	1
Npc1	4.28952e-52	0.364166	0.118	0.043	8.14195e-48	1
Lgals3	6.27625e-52	0.642601	0.746	0.676	1.19129e-47	1
Slc31a2	8.49914e-52	0.593486	0.405	0.29	1.61322e-47	1
C330007P06Rik	2.38014e-51	0.361446	0.128	0.049	4.51774e-47	1
Chd7	2.69828e-51	0.421304	0.623	0.514	5.12161e-47	1
Ubn1	3.61272e-51	0.43806	0.457	0.332	6.8573e-47	1
Ccdc126	4.19511e-51	0.471448	0.211	0.11	7.96274e-47	1
Ifnar2	8.00726e-51	0.515461	0.522	0.411	1.51986e-46	1
Fus	8.22239e-51	0.373328	0.631	0.523	1.56069e-46	1
Cebpb	2.55735e-50	0.269274	0.997	0.999	4.85411e-46	1
Hspa5	3.0047e-50	0.472901	0.59	0.483	5.70322e-46	1
Bnip3l	3.25458e-50	0.506139	0.603	0.508	6.17751e-46	1
Optn	3.76599e-50	0.443272	0.247	0.14	7.14822e-46	1
Ube2a	9.44209e-50	0.511641	0.406	0.291	1.7922e-45	1
Tsc22d2	9.90668e-50	0.457942	0.202	0.105	1.88039e-45	1
Atg2a	1.28437e-49	0.5423	0.309	0.195	2.43786e-45	1
Tbc1d20	2.13608e-49	0.456224	0.394	0.278	4.05448e-45	1
Samd8	2.96512e-49	0.437292	0.232	0.129	5.6281e-45	1
Nudt18	7.2516e-49	0.454044	0.303	0.191	1.37643e-44	1
Ctnnb1	7.71083e-49	0.409567	0.683	0.592	1.46359e-44	1
Cdc27	8.19263e-49	0.411704	0.146	0.065	1.55504e-44	1
1810026B05Rik	1.03573e-48	0.442708	0.538	0.423	1.96592e-44	1
Dnajb1	1.10198e-48	0.782607	0.345	0.235	2.09167e-44	1
Hnrnpa0	1.85709e-48	0.415298	0.424	0.303	3.52495e-44	1
Krt83	1.88828e-48	0.477088	0.166	0.078	3.58414e-44	1
Entpd1	1.90842e-48	0.400586	0.704	0.617	3.62237e-44	1
Btg3	3.16915e-48	0.3826	0.125	0.05	6.01537e-44	1
P2ry2	5.03603e-47	0.386861	0.21	0.112	9.55888e-43	1
Rbm7	5.82688e-47	0.432882	0.324	0.211	1.106e-42	1
Cyth1	8.59767e-47	0.396142	0.226	0.126	1.63192e-42	1
Fbxo30	9.22931e-47	0.423512	0.134	0.056	1.75182e-42	1
2410006H16Rik	1.96455e-46	0.478541	0.41	0.296	3.72892e-42	1
Hbp1	2.34931e-46	0.395878	0.56	0.456	4.45922e-42	1
Rnf19a	6.16839e-46	0.37283	0.186	0.095	1.17082e-41	1
Slc26a11	7.64504e-46	0.356039	0.113	0.043	1.45111e-41	1
Srsf3	7.77568e-46	0.436231	0.357	0.242	1.4759e-41	1
Eef1a1	1.33758e-45	0.318826	0.842	0.796	2.53887e-41	1
Lrrfip2	1.90113e-45	0.453867	0.247	0.147	3.60854e-41	1
Rcbtb2	2.26235e-44	0.463777	0.205	0.112	4.29417e-40	1
Tnfaip3	3.51661e-44	0.333371	0.657	0.527	6.67487e-40	1
Clk1	3.51745e-44	0.391275	0.629	0.539	6.67648e-40	1
Ppme1	5.9642e-44	0.342609	0.159	0.077	1.13207e-39	1
Jmjd6	1.43231e-43	0.349683	0.173	0.087	2.71867e-39	1
Snapc1	1.82282e-43	0.338367	0.129	0.055	3.45989e-39	1
Atp6v0b	4.42616e-43	0.324209	0.784	0.731	8.40129e-39	1
Srsf7	4.57956e-43	0.464265	0.275	0.169	8.69247e-39	1
Agpat5	8.73689e-43	0.327999	0.115	0.046	1.65835e-38	1
Rasa2	1.02405e-42	0.436589	0.408	0.297	1.94375e-38	1
Zkscan14	1.4054e-42	0.368656	0.144	0.067	2.6676e-38	1
Map1lc3a	4.88096e-42	0.450537	0.263	0.162	9.26455e-38	1
Tpp1	8.31751e-42	0.3107	0.114	0.046	1.57875e-37	1
Rlf	1.30003e-41	0.377345	0.426	0.315	2.46758e-37	1
Pde4d	3.38679e-41	0.38552	0.24	0.143	6.42847e-37	1
Rae1	5.92985e-41	0.293061	0.115	0.048	1.12555e-36	1
Arl8b	6.10509e-41	0.372992	0.242	0.145	1.15881e-36	1
Blcap	9.14048e-41	0.388696	0.467	0.361	1.73496e-36	1
Morrbid	1.15626e-40	0.451974	0.281	0.182	2.1947e-36	1
F3	1.22339e-40	0.505947	0.146	0.07	2.32212e-36	1
Gys1	1.64217e-40	0.371141	0.169	0.087	3.117e-36	1
Mfsd1	2.67306e-40	0.375434	0.152	0.074	5.07374e-36	1
Mrpl54	2.84552e-40	0.339673	0.173	0.09	5.40108e-36	1
Haus2	1.06333e-39	0.432792	0.344	0.239	2.0183e-35	1
Tmem33	1.12199e-39	0.454896	0.314	0.212	2.12965e-35	1
Ell2	1.18471e-39	0.374154	0.382	0.27	2.2487e-35	1
Spty2d1	2.76165e-39	0.39689	0.339	0.235	5.24188e-35	1
Elf2	3.3826e-39	0.387317	0.263	0.166	6.42051e-35	1
Fosb	8.49048e-39	0.457268	0.278	0.177	1.61158e-34	1
Gm11714	4.23323e-38	0.416572	0.354	0.254	8.03509e-34	1
Ube2b	4.27863e-38	0.294037	0.784	0.738	8.12128e-34	1
Wbp2	4.80845e-38	0.378613	0.386	0.283	9.12693e-34	1
Map2k1	5.42282e-38	0.410726	0.383	0.281	1.0293e-33	1
Gde1	5.75637e-38	0.324557	0.105	0.043	1.09262e-33	1
Gna13	6.94605e-38	0.429678	0.374	0.274	1.31843e-33	1
Csf2ra	1.07709e-37	0.363922	0.686	0.611	2.04443e-33	1
Gpr137b	1.85019e-37	0.427815	0.218	0.131	3.51184e-33	1
Hectd1	2.40642e-37	0.34136	0.604	0.522	4.56762e-33	1
Ubxn4	3.73589e-37	0.419458	0.396	0.297	7.09109e-33	1
Gtf2e2	4.04656e-37	0.370732	0.275	0.179	7.68078e-33	1
Emd	8.2244e-37	0.358127	0.477	0.375	1.56107e-32	1
B4galt1	1.07144e-36	0.370168	0.203	0.118	2.03369e-32	1
AI839979	2.17454e-36	0.380339	0.21	0.124	4.12749e-32	1
Tuba1c	1.07477e-35	0.356343	0.59	0.503	2.04002e-31	1
Gbe1	1.79076e-35	0.382751	0.124	0.058	3.39903e-31	1
Zfp655	4.99989e-35	0.323152	0.135	0.067	9.49029e-31	1
Cpeb2	1.40031e-34	0.360637	0.307	0.21	2.65793e-30	1
Tmem140	1.63189e-34	0.360618	0.161	0.086	3.0975e-30	1
Vamp2	2.77237e-34	0.344251	0.269	0.176	5.26224e-30	1
Gm28809	5.12753e-34	0.349154	0.208	0.124	9.73257e-30	1
Il1a	1.09402e-33	0.327251	0.208	0.122	2.07656e-29	1
Kansl3	1.40368e-33	0.329188	0.169	0.095	2.66433e-29	1
Ctdp1	2.05817e-33	0.281074	0.115	0.053	3.90662e-29	1
Eepd1	4.04231e-33	0.299313	0.135	0.068	7.67271e-29	1
Pcyt1a	4.22439e-33	0.376156	0.222	0.14	8.01832e-29	1
Pgm1	7.17845e-33	0.33719	0.178	0.102	1.36254e-28	1
Nap1l4	9.45758e-33	0.341831	0.216	0.134	1.79514e-28	1
Ptk2b	1.03607e-32	0.439441	0.377	0.287	1.96657e-28	1
Denr	1.28033e-32	0.280451	0.112	0.051	2.4302e-28	1
Rnd1	2.04993e-32	0.519629	0.299	0.21	3.89097e-28	1
Rbmx	3.98926e-32	0.349467	0.114	0.054	7.57202e-28	1
Gcnt1	7.01388e-32	0.34592	0.375	0.28	1.33131e-27	1
Ppp2r2d	1.4653e-31	0.319575	0.219	0.137	2.78128e-27	1
Cd93	1.7753e-31	0.378074	0.206	0.127	3.3697e-27	1
Sidt2	6.5156e-31	0.336916	0.459	0.368	1.23673e-26	1
Slain2	1.10682e-30	0.352372	0.269	0.183	2.10086e-26	1
Furin	1.32855e-30	0.345248	0.465	0.379	2.52172e-26	1
Srpk2	1.43847e-30	0.312611	0.2	0.122	2.73035e-26	1
Ewsr1	1.74581e-30	0.318823	0.255	0.169	3.31373e-26	1
Map7d1	3.93222e-30	0.381027	0.33	0.242	7.46374e-26	1
Lmbrd1	4.16425e-30	0.341436	0.256	0.174	7.90416e-26	1
Insig2	4.35737e-30	0.272914	0.124	0.063	8.27073e-26	1
Tes	5.93533e-30	0.253853	0.452	0.347	1.12659e-25	1
Sik3	9.16911e-30	0.33533	0.267	0.183	1.74039e-25	1
Irf2bp2	3.49263e-29	0.384765	0.461	0.372	6.62936e-25	1
Tmed8	3.5134e-29	0.310519	0.149	0.083	6.66878e-25	1
Rgcc	3.74421e-29	0.417584	0.29	0.202	7.10689e-25	1
Rest	7.70653e-29	0.336204	0.209	0.132	1.46278e-24	1
Rybp	9.17071e-29	0.365378	0.274	0.189	1.74069e-24	1
Rmnd5b	9.68688e-29	0.28838	0.114	0.057	1.83867e-24	1
Fosl1	2.71404e-28	0.44111	0.251	0.171	5.15151e-24	1
Atp13a3	3.92463e-28	0.256565	0.117	0.059	7.44934e-24	1
Il10rb	4.82471e-28	0.309995	0.451	0.362	9.15778e-24	1
Atp2b1	5.42315e-28	0.310082	0.352	0.26	1.02937e-23	1
Zmiz1	1.31448e-27	0.349965	0.27	0.187	2.49501e-23	1
Slc31a1	1.32023e-27	0.331066	0.147	0.083	2.50593e-23	1
Ezr	1.42668e-27	0.404837	0.602	0.535	2.70798e-23	1
Mknk2	1.71641e-27	0.311826	0.438	0.349	3.25792e-23	1
Wdfy1	2.93483e-27	0.271715	0.13	0.07	5.5706e-23	1
Atp6v1b2	3.23837e-27	0.393949	0.409	0.325	6.14676e-23	1
Phf23	3.90254e-27	0.320247	0.267	0.186	7.4074e-23	1
Csnk1e	8.59979e-27	0.328374	0.383	0.297	1.63233e-22	1
Wsb2	9.56927e-27	0.306165	0.211	0.138	1.81634e-22	1
Chd2	2.03404e-26	0.303677	0.346	0.261	3.8608e-22	1
Tet2	2.14795e-26	0.299124	0.249	0.169	4.07702e-22	1
Kmt2e	2.58448e-26	0.282812	0.617	0.557	4.9056e-22	1
Tra2b	2.72139e-26	0.347192	0.275	0.195	5.16546e-22	1
Ubald1	3.46282e-26	0.286074	0.234	0.156	6.57278e-22	1
Nxf1	5.01435e-26	0.272091	0.166	0.1	9.51774e-22	1
Srsf2	5.76995e-26	0.341551	0.33	0.246	1.09519e-21	1
Serinc1	5.85564e-26	0.296994	0.297	0.215	1.11146e-21	1
Plekhf2	5.94369e-26	0.408324	0.217	0.145	1.12817e-21	1
Soat1	2.06381e-25	0.349925	0.36	0.281	3.91731e-21	1
Gnl1	4.03103e-25	0.282489	0.108	0.055	7.65129e-21	1
Fndc3a	5.46335e-25	0.309986	0.214	0.142	1.037e-20	1
Tomm6	5.62847e-25	0.312702	0.474	0.39	1.06834e-20	1
Tmem184b	1.00241e-24	0.324298	0.236	0.163	1.90267e-20	1
Safb2	5.77128e-24	0.272786	0.222	0.15	1.09545e-19	1
Lrrc8d	1.06804e-23	0.294679	0.176	0.112	2.02726e-19	1
G0s2	1.36837e-23	0.376142	0.838	0.824	2.59731e-19	1
Emilin2	1.74214e-23	0.276864	0.76	0.733	3.30676e-19	1
Rasgef1b	3.33734e-23	0.312	0.133	0.077	6.33461e-19	1
Gramd1a	3.82438e-23	0.344754	0.45	0.38	7.25906e-19	1
Tollip	4.97976e-23	0.252064	0.159	0.098	9.45208e-19	1
Hk3	5.15251e-23	0.307587	0.178	0.115	9.77998e-19	1
Nbr1	6.36055e-23	0.255817	0.15	0.09	1.2073e-18	1
Fbxl3	1.81103e-22	0.291061	0.273	0.199	3.43752e-18	1
Hist1h1c	2.34652e-22	0.279513	0.134	0.078	4.45392e-18	1
Arrdc3	2.76885e-22	0.316392	0.231	0.161	5.25555e-18	1
Ostm1	2.93792e-22	0.290955	0.117	0.066	5.57647e-18	1
Txnl1	3.00404e-22	0.295182	0.193	0.129	5.70196e-18	1
Anxa3	3.53606e-22	0.284397	0.328	0.249	6.71179e-18	1
Ing3	4.52661e-22	0.260648	0.175	0.112	8.59196e-18	1
Nfe2l2	4.56679e-22	0.260313	0.417	0.333	8.66822e-18	1
Rassf1	4.79051e-22	0.302462	0.27	0.197	9.09287e-18	1
Gba	8.01279e-22	0.265669	0.172	0.111	1.52091e-17	1
Fam76a	1.28683e-21	0.268208	0.219	0.15	2.44253e-17	1
Metrnl	1.5008e-21	0.374508	0.151	0.093	2.84866e-17	1
Scarb2	1.71961e-21	0.299658	0.464	0.391	3.264e-17	1
Il15	2.12104e-21	0.250778	0.126	0.073	4.02594e-17	1
Vdac1	4.11439e-21	0.327015	0.116	0.067	7.80952e-17	1
Lamtor1	6.47114e-21	0.318686	0.455	0.387	1.22829e-16	1
Btbd9	1.16774e-20	0.267882	0.246	0.176	2.21649e-16	1
Adam17	2.57367e-20	0.301496	0.369	0.3	4.88509e-16	1
Vim	2.6412e-20	0.429273	0.57	0.506	5.01326e-16	1
Ddx3y	3.02029e-20	0.252486	0.238	0.17	5.73281e-16	1
A530032D15Rik	3.36897e-20	0.257068	0.119	0.069	6.39465e-16	1
Iqsec1	6.46057e-20	0.292698	0.474	0.41	1.22628e-15	1
Ascc3	6.96633e-20	0.266177	0.233	0.167	1.32228e-15	1
Eno1b	8.18062e-20	0.262389	0.241	0.175	1.55276e-15	1
Mctp1	1.23243e-19	0.260274	0.251	0.185	2.33928e-15	1
Dgat1	1.47183e-19	0.284544	0.262	0.193	2.79367e-15	1
Tbc1d1	1.9476e-19	0.274015	0.181	0.123	3.69674e-15	1
Mirt2	3.15482e-19	0.283173	0.648	0.597	5.98817e-15	1
Ube2j1	4.14041e-19	0.257743	0.23	0.165	7.85891e-15	1
Fndc3b	5.34927e-19	0.260317	0.282	0.213	1.01534e-14	1
Hnrnpc	6.53942e-19	0.257789	0.26	0.192	1.24125e-14	1
Hnrnph2	6.99783e-19	0.255859	0.457	0.386	1.32826e-14	1
Syne1	1.06363e-18	0.29573	0.337	0.266	2.01888e-14	1
Pnpla7	1.44477e-18	0.290197	0.223	0.161	2.74232e-14	1
Ankrd22	3.83391e-18	0.281079	0.2	0.141	7.27715e-14	1
Cwc25	3.87449e-18	0.256332	0.207	0.146	7.35416e-14	1
Tmem120a	1.74212e-17	0.325121	0.295	0.234	3.30671e-13	1
Slc2a3	3.50276e-17	0.563932	0.392	0.339	6.64859e-13	1
Derl1	1.31933e-16	0.257626	0.354	0.289	2.50423e-12	1
Dcaf12	1.76619e-16	0.255515	0.266	0.204	3.3524e-12	1
Ap3s1	2.01027e-16	0.296321	0.366	0.306	3.8157e-12	1
Taf7	2.39585e-16	0.277032	0.273	0.211	4.54756e-12	1
Smpd5	3.75255e-16	0.262774	0.194	0.14	7.12271e-12	1
Calm2	1.00985e-15	0.25236	0.601	0.558	1.9168e-11	1
Ralgapa1	1.41911e-15	0.2522	0.227	0.17	2.69362e-11	1
Nt5e	1.46654e-15	0.254738	0.181	0.127	2.78363e-11	1
Smim14	8.83701e-15	0.260332	0.239	0.183	1.67735e-10	1
Arhgef3	1.84791e-14	0.253715	0.224	0.169	3.50752e-10	1
Zc3h12a	3.7642e-14	0.56256	0.318	0.269	7.14483e-10	1
Gadd45a	3.77971e-14	0.384436	0.436	0.383	7.17428e-10	1
Gm39459	5.71383e-14	0.32738	0.128	0.086	1.08454e-09	1
Cd63	2.21637e-13	0.349548	0.368	0.317	4.2069e-09	1
Top1	9.79216e-13	0.255189	0.38	0.327	1.85865e-08	1
Hist1h4i	3.2772e-12	0.275305	0.11	0.072	6.22046e-08	1
Olr1	3.00888e-11	0.269695	0.134	0.095	5.71115e-07	1
Phlda1	7.35001e-10	0.403823	0.434	0.388	1.3951e-05	1
Yipf4	3.40282e-09	0.298504	0.172	0.135	6.45888e-05	1
Rsad2	8.90375e-09	0.306815	0.498	0.462	0.000169002	1
Tnf	2.27501e-08	0.25033	0.675	0.641	0.00043182	1
Sgk1	8.48053e-08	0.279282	0.158	0.125	0.00160969	1
Dnaja1	1.11789e-06	0.670889	0.421	0.4	0.0212187	1
Esd	9.18644e-05	0.257379	0.403	0.382	1	1
Upp1	0.0017613	0.338346	0.407	0.399	1	1
Cxcl3	0	4.95862	0.998	0.188	0	2
Cxcl2	2.2184e-165	1.09896	0.999	0.92	4.21074e-161	2
Cish	1.24344e-154	0.908419	0.241	0.037	2.36018e-150	2
Srgn	1.55842e-129	0.507065	1	1	2.95804e-125	2
Ccl3	4.29482e-125	1.46901	0.742	0.381	8.15201e-121	2
Plaur	1.46543e-98	0.921124	0.961	0.878	2.78154e-94	2
Bcl2a1a	2.68625e-91	1.0345	0.302	0.091	5.09878e-87	2
Bcl2a1b	1.50477e-88	1.10385	0.625	0.343	2.8562e-84	2
Upp1	7.91138e-88	1.10067	0.661	0.379	1.50166e-83	2
Lilrb4a	1.03012e-87	0.703523	0.977	0.934	1.95528e-83	2
Basp1	1.39841e-86	0.877637	0.853	0.602	2.65433e-82	2
Rgcc	1.67188e-85	0.948509	0.49	0.214	3.1734e-81	2
Fth1	8.80764e-80	0.635628	1	1	1.67178e-75	2
Cd14	1.53141e-75	0.531867	0.996	0.969	2.90677e-71	2
Ier3	4.13886e-75	0.694017	0.966	0.829	7.85596e-71	2
Lilr4b	6.46238e-71	0.639525	0.974	0.877	1.22662e-66	2
Ccl4	2.99483e-70	1.48984	0.541	0.287	5.68449e-66	2
Tgm1	3.32298e-70	0.677021	0.214	0.058	6.30735e-66	2
Il1rn	4.97322e-70	1.00129	0.812	0.605	9.43967e-66	2
Tes	2.91168e-65	0.852597	0.615	0.369	5.52667e-61	2
Rhoh	4.84e-65	0.626397	0.194	0.053	9.1868e-61	2
Cdkn1a	1.30427e-61	0.61238	0.919	0.736	2.47564e-57	2
Il1f9	1.7901e-61	1.15711	0.58	0.357	3.39779e-57	2
Cd9	2.95939e-61	0.566561	0.944	0.826	5.61722e-57	2
Xbp1	6.90371e-61	1.16086	0.526	0.296	1.31039e-56	2
Smox	1.81752e-60	0.585388	0.907	0.696	3.44984e-56	2
Ccl6	5.48184e-56	1.55198	0.853	0.716	1.04051e-51	2
Spp1	1.26455e-55	1.24408	0.429	0.21	2.40025e-51	2
Tlr4	4.94089e-55	0.74791	0.654	0.43	9.37829e-51	2
Nfkbia	8.73588e-53	0.495933	0.965	0.901	1.65816e-48	2
G0s2	3.58672e-52	0.734746	0.912	0.823	6.80795e-48	2
Hilpda	8.96761e-52	0.671363	0.774	0.536	1.70214e-47	2
Il1a	1.60409e-50	1.22991	0.32	0.142	3.04473e-46	2
Tnf	1.51531e-49	0.788101	0.821	0.64	2.8762e-45	2
Cstdc4	8.87676e-46	0.991291	0.789	0.663	1.6849e-41	2
Zfp36l1	3.66666e-45	0.624597	0.765	0.586	6.95969e-41	2
Cd300lf	3.26876e-44	0.417134	0.973	0.928	6.20443e-40	2
Myo1d	4.7107e-44	0.329553	0.106	0.024	8.94138e-40	2
Traf6	4.08151e-41	0.444539	0.137	0.04	7.74711e-37	2
Il1b	8.04787e-41	0.421691	0.977	0.911	1.52757e-36	2
Hcar2	8.1683e-40	0.533385	0.925	0.776	1.55042e-35	2
F3	1.25442e-39	0.600874	0.224	0.089	2.38102e-35	2
Egln3	2.4932e-39	0.603474	0.55	0.34	4.73235e-35	2
Slc7a11	5.19512e-38	0.679776	0.496	0.304	9.86085e-34	2
Maff	6.73991e-38	0.523334	0.443	0.245	1.2793e-33	2
Clec4d	9.92508e-38	0.421154	0.962	0.886	1.88388e-33	2
Fcgr2b	2.31559e-37	0.713699	0.606	0.43	4.39522e-33	2
Tnfrsf23	5.33895e-36	0.497669	0.52	0.311	1.01339e-31	2
Samsn1	6.91247e-36	0.397991	0.944	0.844	1.31206e-31	2
Tnfaip3	1.07624e-35	0.472105	0.767	0.562	2.04282e-31	2
Acod1	1.72216e-35	0.535658	0.875	0.747	3.26883e-31	2
Tnfrsf26	2.26636e-35	0.396482	0.217	0.088	4.30178e-31	2
Emilin2	3.33478e-35	0.480079	0.87	0.732	6.32974e-31	2
Casp8	3.2201e-34	0.460277	0.274	0.13	6.11207e-30	2
Fcgr3	5.22206e-34	0.490174	0.915	0.867	9.912e-30	2
Pfkp	8.69151e-34	0.561813	0.481	0.295	1.64973e-29	2
Fpr1	1.1109e-33	0.507949	0.863	0.753	2.10859e-29	2
Pim1	3.04102e-33	0.378106	0.908	0.782	5.77216e-29	2
Plek	5.55957e-33	0.424993	0.937	0.848	1.05526e-28	2
Cd53	3.16654e-32	0.371242	0.905	0.817	6.01041e-28	2
Anxa3	3.26435e-32	0.548678	0.44	0.266	6.19607e-28	2
Osm	5.62797e-32	0.586327	0.589	0.399	1.06825e-27	2
Ltb4r1	4.17732e-31	0.606796	0.39	0.223	7.92898e-27	2
Fmnl2	1.30793e-29	0.491036	0.301	0.156	2.48258e-25	2
Slc2a1	2.36316e-29	0.367948	0.834	0.658	4.48552e-25	2
Fndc3a	6.38823e-29	0.530287	0.301	0.159	1.21255e-24	2
Glrx	8.64256e-29	0.421759	0.902	0.834	1.64045e-24	2
Sorbs1	9.14491e-29	0.37889	0.121	0.041	1.7358e-24	2
Rbpj	2.96113e-28	0.441943	0.376	0.218	5.62051e-24	2
Alcam	5.10612e-28	0.451921	0.439	0.269	9.69194e-24	2
Mif	1.81105e-27	0.411995	0.754	0.568	3.43755e-23	2
Eno1	2.30265e-27	0.309629	0.963	0.879	4.37066e-23	2
Ccr1	2.32678e-26	0.30028	0.974	0.927	4.41646e-22	2
Mirt2	1.6897e-25	0.359276	0.774	0.603	3.20723e-21	2
Nlrp3	2.07522e-25	0.511614	0.491	0.324	3.93897e-21	2
Adam8	2.10066e-25	0.382863	0.875	0.785	3.98725e-21	2
Marcksl1	2.87354e-25	0.415496	0.751	0.607	5.45427e-21	2
Nfkbiz	3.69747e-25	0.325655	0.909	0.795	7.01816e-21	2
Traf1	3.81365e-25	0.539172	0.214	0.102	7.23868e-21	2
Rab20	5.47217e-25	0.340363	0.777	0.596	1.03867e-20	2
Cox17	6.86322e-25	0.46203	0.68	0.507	1.30271e-20	2
P4hb	7.34988e-25	0.485023	0.52	0.36	1.39508e-20	2
Eea1	1.67565e-24	0.465533	0.3	0.166	3.18054e-20	2
Tgfb1	1.76277e-24	0.496503	0.22	0.109	3.34592e-20	2
Bhlhe40	1.87684e-24	0.306922	0.72	0.522	3.56243e-20	2
Ccrl2	6.9666e-24	0.307729	0.892	0.773	1.32233e-19	2
Fam162a	8.48537e-24	0.468099	0.46	0.297	1.61061e-19	2
Pgk1	1.00072e-23	0.356488	0.739	0.566	1.89947e-19	2
Rab44	1.10779e-23	0.417905	0.416	0.26	2.10271e-19	2
Trpv2	8.88922e-23	0.342665	0.256	0.135	1.68726e-18	2
Ralgds	3.20087e-22	0.318279	0.11	0.04	6.07557e-18	2
Slfn2	6.23419e-22	0.260404	0.974	0.954	1.18331e-17	2
Dach1	1.53176e-21	0.355651	0.198	0.098	2.90743e-17	2
Entpd1	3.06399e-21	0.34332	0.779	0.641	5.81575e-17	2
Itgam	3.9981e-20	0.380023	0.841	0.762	7.58878e-16	2
Thbs1	6.1478e-20	0.736296	0.161	0.076	1.16691e-15	2
AA467197	1.70612e-19	0.399759	0.548	0.397	3.23839e-15	2
Inhba	2.20836e-19	0.41406	0.129	0.055	4.19169e-15	2
Snap29	1.4897e-18	0.374551	0.22	0.12	2.8276e-14	2
Tec	2.36879e-18	0.265697	0.112	0.046	4.4962e-14	2
Nfil3	2.53343e-18	0.409164	0.577	0.433	4.80871e-14	2
Cd80	5.29659e-18	0.33291	0.217	0.117	1.00535e-13	2
Bcl2l1	6.60961e-18	0.322701	0.715	0.565	1.25457e-13	2
E230032D23Rik	6.97588e-18	0.308648	0.264	0.152	1.32409e-13	2
St3gal6	5.10833e-17	0.400142	0.354	0.231	9.69612e-13	2
Csrnp1	6.23825e-17	0.29716	0.657	0.503	1.18408e-12	2
Pts	9.07693e-17	0.334706	0.201	0.11	1.72289e-12	2
Adam19	1.23352e-16	0.398962	0.423	0.296	2.34134e-12	2
Cd177	2.42103e-16	0.759418	0.406	0.299	4.59535e-12	2
Phlda1	4.13293e-16	0.396827	0.522	0.396	7.84472e-12	2
Hal	4.28802e-16	0.382839	0.275	0.167	8.13909e-12	2
Cd274	7.33372e-16	0.408184	0.27	0.165	1.39201e-11	2
Pik3ap1	1.08955e-15	0.350697	0.503	0.364	2.06808e-11	2
Socs3	3.56496e-15	0.525641	0.406	0.286	6.76664e-11	2
Morrbid	3.87509e-15	0.28681	0.328	0.212	7.35531e-11	2
Fam107b	8.14841e-15	0.381271	0.537	0.414	1.54665e-10	2
N4bp2	8.32785e-15	0.262612	0.117	0.054	1.58071e-10	2
Pacsin2	9.05287e-15	0.313519	0.321	0.211	1.71832e-10	2
Hsd11b1	1.51836e-14	0.35815	0.432	0.306	2.882e-10	2
Tgm2	1.71319e-14	0.447685	0.507	0.382	3.2518e-10	2
Bsg	1.72104e-14	0.254617	0.619	0.481	3.2667e-10	2
Cd24a	3.40041e-14	0.29488	0.816	0.738	6.45433e-10	2
Cast	3.51246e-14	0.315426	0.303	0.199	6.66701e-10	2
Ankrd22	3.85048e-14	0.319418	0.253	0.157	7.3086e-10	2
Fam169b	4.65123e-14	0.256744	0.19	0.107	8.82849e-10	2
Ruvbl2	6.68032e-14	0.302204	0.338	0.227	1.26799e-09	2
Chd7	1.09499e-13	0.295449	0.681	0.547	2.0784e-09	2
Id2	1.62906e-13	0.404373	0.386	0.276	3.09212e-09	2
Pde4b	1.67992e-13	0.272011	0.649	0.515	3.18866e-09	2
Lcp2	2.23859e-13	0.299738	0.505	0.377	4.24907e-09	2
Il10ra	3.28914e-13	0.279566	0.315	0.21	6.24312e-09	2
Rnasel	3.46898e-13	0.337463	0.337	0.231	6.58446e-09	2
Tmem189	3.61127e-13	0.266564	0.795	0.691	6.85456e-09	2
Manf	3.73911e-13	0.281717	0.144	0.075	7.0972e-09	2
Pfkfb3	5.72151e-13	0.367376	0.524	0.402	1.086e-08	2
Atp1b3	5.84065e-13	0.308493	0.422	0.297	1.10861e-08	2
Nup153	6.08435e-13	0.266302	0.141	0.074	1.15487e-08	2
Golga7	7.15232e-13	0.277418	0.155	0.084	1.35758e-08	2
Cd47	6.43861e-12	0.304581	0.627	0.501	1.22211e-07	2
Tceal9	7.7877e-12	0.268624	0.292	0.194	1.47818e-07	2
Spcs2	9.72167e-12	0.268889	0.177	0.104	1.84527e-07	2
Cflar	1.00354e-11	0.291907	0.484	0.371	1.90481e-07	2
Ffar2	1.30674e-11	0.286551	0.103	0.051	2.48032e-07	2
Tomm6	2.76114e-11	0.261964	0.532	0.415	5.24092e-07	2
Cmas	7.9045e-11	0.265511	0.24	0.157	1.50035e-06	2
Jak2	1.95229e-10	0.304882	0.294	0.206	3.70564e-06	2
Nktr	4.66292e-10	0.274349	0.397	0.293	8.85069e-06	2
Il1rap	5.89283e-10	0.252596	0.444	0.337	1.11852e-05	2
Tarm1	1.03232e-09	0.404011	0.354	0.268	1.95944e-05	2
Adgrg3	2.16209e-09	0.267498	0.313	0.224	4.10385e-05	2
Cxcl1	4.15202e-09	0.641694	0.112	0.062	7.88096e-05	2
Ptgs2	4.30052e-09	0.260003	0.247	0.168	8.16281e-05	2
Eif5a	5.40622e-09	0.380458	0.527	0.435	0.000102615	2
Ccl9	2.50447e-08	0.533812	0.12	0.071	0.000475374	2
Ecm1	3.53844e-08	0.268368	0.34	0.255	0.000671632	2
Clec5a	7.95387e-08	0.293863	0.398	0.313	0.00150972	2
Capg	9.05994e-08	0.253177	0.241	0.17	0.00171967	2
Zc3h12a	1.02598e-07	0.269492	0.367	0.282	0.00194741	2
AW112010	2.08981e-07	0.392274	0.147	0.095	0.00396667	2
F630028O10Rik	1.79009e-06	0.353196	0.6	0.549	0.0339777	2
Ceacam10	1.82064e-06	0.25763	0.11	0.067	0.0345576	2
Gpr35	2.99215e-06	0.253217	0.216	0.156	0.056794	2
B4galt1	3.29765e-06	0.251898	0.204	0.148	0.0625927	2
Ifi209	9.28138e-05	0.307156	0.406	0.341	1	2
Wfdc17	0.000998456	0.299293	0.75	0.722	1	2
Cstdc5	0	3.40178	0.983	0.503	0	3
Stfa3	0	3.10742	0.741	0.1	0	3
Stfa2	0	3.1074	0.931	0.312	0	3
Cstdc6	0	1.9181	0.725	0.198	0	3
Cstdc4	6.63148e-217	1.48796	0.944	0.649	1.25872e-212	3
Stfa2l1	2.44704e-214	1.40774	0.95	0.661	4.64473e-210	3
Ngp	1.83066e-168	1.72746	0.852	0.5	3.47477e-164	3
Cd177	1.42278e-164	1.43143	0.661	0.275	2.70058e-160	3
Alox5ap	1.84253e-161	0.723702	1	0.979	3.49731e-157	3
Tspo	1.55684e-126	0.870306	0.962	0.777	2.95504e-122	3
Tkt	1.42945e-122	1.16337	0.618	0.293	2.71323e-118	3
S100a6	1.03384e-119	0.973524	0.974	0.892	1.96234e-115	3
Rpsa	3.02496e-119	1.23798	0.532	0.221	5.74167e-115	3
Arhgdib	1.0587e-116	0.854342	0.944	0.778	2.00953e-112	3
Rplp0	1.08271e-109	1.31521	0.7	0.417	2.05509e-105	3
Rac2	1.94304e-104	0.755176	0.962	0.821	3.68809e-100	3
Arpc1b	1.15328e-103	0.68982	0.955	0.821	2.18904e-99	3
Anxa1	6.64203e-98	1.27603	0.887	0.718	1.26072e-93	3
Anxa2	3.29502e-94	0.724573	0.945	0.812	6.25429e-90	3
Mapk13	3.08203e-93	0.923177	0.393	0.144	5.85001e-89	3
R3hdm4	6.98688e-92	0.904579	0.747	0.464	1.32618e-87	3
Gyg	9.64376e-91	0.892386	0.442	0.178	1.83048e-86	3
Rps24	5.17795e-90	0.982795	0.721	0.463	9.82828e-86	3
Rps4x	1.28763e-88	1.00541	0.514	0.241	2.44405e-84	3
Wfdc21	2.47517e-88	0.700067	0.965	0.862	4.69812e-84	3
Gclm	7.83878e-87	0.961796	0.317	0.104	1.48788e-82	3
Cnn2	2.32344e-85	0.809415	0.78	0.509	4.41012e-81	3
Rpl6	1.57262e-84	0.966738	0.563	0.286	2.985e-80	3
Gpi1	9.53732e-83	0.809622	0.851	0.643	1.81028e-78	3
Pglyrp1	8.43847e-81	0.812588	0.91	0.736	1.60171e-76	3
Myadm	1.11597e-80	1.03286	0.361	0.137	2.11822e-76	3
Gpx1	1.01374e-79	0.715744	0.941	0.779	1.92418e-75	3
Lcn2	2.17509e-79	0.630145	0.991	0.924	4.12854e-75	3
Taldo1	9.11313e-79	0.732314	0.874	0.683	1.72976e-74	3
Aldh2	3.98147e-78	0.805448	0.333	0.119	7.55723e-74	3
Sri	6.20541e-78	0.723211	0.832	0.609	1.17785e-73	3
G6pdx	2.33422e-75	0.783874	0.356	0.136	4.43058e-71	3
Atp13a2	1.43566e-74	0.600396	0.229	0.063	2.72502e-70	3
S100a8	3.26785e-72	0.381992	1	0.999	6.20271e-68	3
Ltb4r1	2.1126e-71	0.926617	0.463	0.217	4.00993e-67	3
Rps27a	8.98015e-70	0.690857	0.89	0.704	1.70452e-65	3
Rflnb	1.85816e-68	0.857981	0.541	0.282	3.52697e-64	3
Gnai2	4.66187e-68	0.516485	0.975	0.876	8.8487e-64	3
Cyba	4.36063e-67	0.503577	0.983	0.898	8.2769e-63	3
Rpl11	9.3025e-67	0.859721	0.569	0.319	1.76571e-62	3
Ceacam10	2.38618e-65	0.628688	0.207	0.059	4.52922e-61	3
Flot2	4.16319e-65	0.694645	0.308	0.115	7.90215e-61	3
Psap	9.87652e-65	0.715998	0.706	0.456	1.87466e-60	3
Mmp9	7.47487e-64	0.71983	0.8	0.584	1.4188e-59	3
Sh3bgrl3	2.95775e-63	0.583549	0.865	0.679	5.61411e-59	3
Itm2b	3.04187e-63	0.53881	0.945	0.825	5.77377e-59	3
Ifitm6	3.72169e-63	0.91133	0.811	0.652	7.06414e-59	3
Asprv1	4.69964e-63	0.693277	0.873	0.642	8.92039e-59	3
Coro1a	1.62701e-62	0.4382	0.987	0.936	3.08823e-58	3
Hp	3.07414e-62	0.616583	0.929	0.749	5.83503e-58	3
Cfl1	1.50279e-61	0.445357	0.976	0.911	2.85244e-57	3
Camk2d	1.73429e-61	0.567934	0.199	0.057	3.29185e-57	3
Rpl27	2.71875e-61	0.734589	0.613	0.369	5.16046e-57	3
Csta3	8.91451e-61	0.531047	0.157	0.037	1.69206e-56	3
Dhrs7	2.01824e-60	0.760875	0.711	0.481	3.83082e-56	3
Rpl32	3.80406e-60	0.847902	0.435	0.216	7.22048e-56	3
Smpdl3a	7.21591e-60	0.716066	0.381	0.171	1.36965e-55	3
Pygl	1.16273e-59	0.562846	0.901	0.749	2.20698e-55	3
Rps3a1	1.73073e-58	0.785996	0.623	0.39	3.2851e-54	3
Adpgk	1.94935e-58	0.739131	0.343	0.146	3.70006e-54	3
Limd2	4.7036e-58	0.819542	0.408	0.197	8.92791e-54	3
Flna	3.24468e-57	0.73037	0.573	0.336	6.15873e-53	3
Rps5	5.67007e-57	0.810319	0.528	0.3	1.07624e-52	3
Rps11	6.51063e-57	0.778733	0.651	0.428	1.23578e-52	3
Rpl7	5.69695e-56	0.721475	0.541	0.31	1.08134e-51	3
Lrg1	7.77077e-56	0.661028	0.936	0.805	1.47497e-51	3
Rps10	5.52264e-55	0.69481	0.767	0.556	1.04825e-50	3
Plp2	7.18402e-55	0.622526	0.778	0.553	1.3636e-50	3
Ppp1ca	1.42996e-54	0.680353	0.624	0.394	2.7142e-50	3
Tgfbi	3.94236e-54	0.68604	0.61	0.37	7.483e-50	3
Rpl35	6.01505e-54	0.743315	0.417	0.207	1.14172e-49	3
Rps3	2.11053e-53	0.771893	0.656	0.441	4.00599e-49	3
Rps19	2.30517e-53	0.842959	0.397	0.196	4.37545e-49	3
Trf	1.56584e-52	1.38054	0.295	0.124	2.97212e-48	3
Rpl19	2.39483e-52	0.743337	0.706	0.503	4.54563e-48	3
Stfa1	4.55387e-52	0.327478	0.106	0.021	8.64371e-48	3
Rpl37a	8.84192e-52	0.721571	0.686	0.459	1.67828e-47	3
Prr13	8.90874e-52	0.603727	0.826	0.654	1.69097e-47	3
Mt1	2.83293e-51	1.23678	0.255	0.099	5.37719e-47	3
Hebp1	5.39322e-51	0.998832	0.383	0.189	1.02369e-46	3
Eif3f	6.11199e-51	0.676759	0.374	0.181	1.16012e-46	3
Zdhhc3	6.2712e-51	0.54039	0.202	0.066	1.19034e-46	3
Hexb	2.02161e-49	0.883136	0.393	0.197	3.83722e-45	3
Grn	9.72851e-49	0.614469	0.749	0.529	1.84657e-44	3
mt-Co1	1.21218e-48	0.562225	0.964	0.889	2.30084e-44	3
Rpl36	1.71091e-48	0.704645	0.393	0.196	3.24749e-44	3
Rps9	5.09699e-48	0.405868	0.988	0.964	9.67459e-44	3
S1pr4	7.11501e-48	0.519978	0.241	0.09	1.3505e-43	3
Rpl34	4.35663e-47	0.636555	0.705	0.503	8.26931e-43	3
Pfn1	1.02361e-46	0.329107	0.998	0.974	1.94292e-42	3
Rps20	7.16837e-46	0.694929	0.442	0.242	1.36063e-41	3
Mmp8	1.38311e-45	0.578726	0.851	0.702	2.62528e-41	3
Flot1	1.67207e-45	0.629831	0.62	0.4	3.17376e-41	3
Emb	3.06759e-45	0.573292	0.732	0.519	5.8226e-41	3
Dstn	5.14907e-45	0.631956	0.406	0.21	9.77345e-41	3
Mpc1	8.06762e-45	0.560768	0.232	0.089	1.53131e-40	3
Rpl4	8.74903e-45	0.564581	0.256	0.104	1.66065e-40	3
Ckap4	1.12404e-44	0.673699	0.377	0.192	2.13354e-40	3
Rpl10a	1.25598e-44	0.625397	0.231	0.089	2.38397e-40	3
Serpinb1a	1.80259e-44	0.684306	0.166	0.053	3.4215e-40	3
Ppp1cc	2.46467e-43	0.629663	0.486	0.283	4.67819e-39	3
Cdkn2d	3.55868e-43	0.541304	0.594	0.367	6.75474e-39	3
Lgals3	8.35464e-43	0.447392	0.853	0.691	1.58579e-38	3
Slc25a39	1.12421e-42	0.517227	0.207	0.077	2.13386e-38	3
Ssbp4	1.63821e-42	0.605175	0.283	0.125	3.10948e-38	3
Ppia	1.88204e-42	0.705663	0.553	0.352	3.5723e-38	3
Camp	1.96378e-42	0.7155	0.117	0.029	3.72745e-38	3
Reep5	5.86635e-42	0.625816	0.37	0.191	1.11349e-37	3
Fam89b	5.94038e-42	0.567375	0.253	0.106	1.12754e-37	3
Agpat2	6.23693e-42	0.495895	0.19	0.068	1.18383e-37	3
Cep19	1.78465e-41	0.391195	0.158	0.049	3.38744e-37	3
Lbr	6.70615e-41	0.54852	0.486	0.28	1.27289e-36	3
Rps14	9.23633e-41	0.602397	0.68	0.494	1.75315e-36	3
Eif3h	1.41767e-40	0.482441	0.224	0.088	2.69087e-36	3
Rps7	2.43184e-40	0.625822	0.541	0.343	4.61588e-36	3
Ywhab	2.45392e-40	0.589813	0.457	0.265	4.65779e-36	3
Padi4	5.76405e-40	0.629954	0.431	0.245	1.09407e-35	3
Rpl38	1.14072e-39	0.612455	0.389	0.208	2.1652e-35	3
Atp5g3	2.44002e-39	0.520852	0.332	0.163	4.6314e-35	3
Pgd	3.25144e-39	0.516635	0.649	0.442	6.17156e-35	3
Rps15a	5.8438e-39	0.661098	0.416	0.236	1.10921e-34	3
Cmtm6	6.06505e-39	0.602695	0.444	0.256	1.15121e-34	3
Gsr	9.00635e-39	0.543449	0.305	0.145	1.7095e-34	3
Ap2s1	9.05877e-39	0.479169	0.33	0.161	1.71944e-34	3
Atp5f1	2.88168e-38	0.563194	0.461	0.27	5.46972e-34	3
Ifitm1	6.63841e-38	0.694556	0.867	0.76	1.26004e-33	3
Ppm1m	1.20346e-37	0.457402	0.19	0.072	2.28428e-33	3
Akr1a1	2.43382e-37	0.507583	0.285	0.133	4.61963e-33	3
Arpc2	4.59142e-37	0.365965	0.943	0.845	8.71496e-33	3
Zyx	5.38474e-37	0.4234	0.947	0.843	1.02208e-32	3
Saa3	8.59995e-37	1.99665	0.17	0.062	1.63236e-32	3
Atxn10	1.37799e-36	0.495089	0.631	0.425	2.61557e-32	3
Tmsb10	1.39271e-36	0.639924	0.245	0.108	2.6435e-32	3
Rpl26	1.6469e-36	0.569983	0.443	0.257	3.12599e-32	3
Rpl13	3.35686e-36	0.708792	0.523	0.345	6.37166e-32	3
Atp5d	3.92406e-36	0.521333	0.359	0.189	7.44826e-32	3
Rplp1	5.06755e-36	0.654121	0.525	0.35	9.61872e-32	3
Ndufa11	9.07603e-36	0.38549	0.145	0.047	1.72272e-31	3
Ppib	1.15536e-35	0.459113	0.431	0.241	2.19298e-31	3
Ciao2a	1.31543e-35	0.397069	0.18	0.067	2.49681e-31	3
Vps28	2.00399e-35	0.575095	0.44	0.26	3.80378e-31	3
Gnb2	2.38739e-35	0.436241	0.873	0.728	4.53151e-31	3
Man2b1	5.06016e-35	0.518833	0.611	0.413	9.60469e-31	3
Wdr1	8.52257e-35	0.510371	0.571	0.383	1.61767e-30	3
Tacstd2	9.81266e-35	0.486046	0.282	0.134	1.86254e-30	3
Rpl29	1.00701e-34	0.568938	0.467	0.284	1.91141e-30	3
H2afy	1.06391e-34	0.512193	0.348	0.185	2.01941e-30	3
Rpl37	1.58406e-34	0.535004	0.751	0.578	3.00671e-30	3
Rnf8	1.99575e-34	0.522212	0.191	0.076	3.78813e-30	3
Psma5	3.28284e-34	0.335536	0.15	0.051	6.23115e-30	3
Eif4ebp1	3.37598e-34	0.471922	0.722	0.526	6.40795e-30	3
Tle5	3.95962e-34	0.520347	0.348	0.187	7.51575e-30	3
Gpx4	4.98055e-34	0.574401	0.688	0.508	9.45358e-30	3
Fis1	5.19298e-34	0.496284	0.596	0.41	9.85679e-30	3
Mtus1	6.27052e-34	0.510228	0.363	0.196	1.19021e-29	3
Stk38	9.95149e-34	0.548092	0.456	0.277	1.88889e-29	3
1110008P14Rik	1.43501e-33	0.4814	0.252	0.116	2.72379e-29	3
Rpl7a	1.70463e-33	0.572983	0.456	0.282	3.23556e-29	3
Atp5h	2.14746e-33	0.481766	0.422	0.243	4.0761e-29	3
Tmem50a	2.8918e-33	0.495738	0.552	0.354	5.48892e-29	3
Sdhb	3.69052e-33	0.47454	0.361	0.195	7.00497e-29	3
Rps23	4.70421e-33	0.547801	0.567	0.392	8.92906e-29	3
Cd47	5.23746e-33	0.53236	0.673	0.497	9.94122e-29	3
Tecr	6.27733e-33	0.505233	0.338	0.178	1.1915e-28	3
Rpl28	7.82385e-33	0.57092	0.594	0.414	1.48505e-28	3
Ecm1	8.51863e-33	0.741029	0.418	0.248	1.61692e-28	3
Lamtor4	1.11649e-32	0.47878	0.396	0.224	2.1192e-28	3
F13a1	4.77827e-32	0.608206	0.159	0.06	9.06963e-28	3
Rps8	6.51685e-32	0.605052	0.711	0.561	1.23696e-27	3
Rps12	7.18903e-32	0.537415	0.654	0.493	1.36455e-27	3
Lmo4	1.34165e-31	0.496209	0.31	0.16	2.54658e-27	3
Tmem14c	1.55416e-31	0.463329	0.343	0.183	2.94994e-27	3
Cox4i1	1.68233e-31	0.50755	0.652	0.478	3.19324e-27	3
Rack1	2.10814e-31	0.522766	0.238	0.112	4.00146e-27	3
Mmp25	2.69253e-31	0.486465	0.308	0.159	5.11068e-27	3
Gm42418	3.81931e-31	0.323294	1	1	7.24943e-27	3
Lrmp	5.11457e-31	0.360622	0.153	0.056	9.70797e-27	3
Calm1	6.5371e-31	0.468414	0.814	0.663	1.24081e-26	3
Rab3d	7.83933e-31	0.345792	0.166	0.064	1.48798e-26	3
Hck	8.13842e-31	0.468119	0.639	0.457	1.54475e-26	3
Tmem160	8.48359e-31	0.297517	0.106	0.031	1.61027e-26	3
Add3	8.53482e-31	0.463157	0.204	0.088	1.61999e-26	3
Bub3	9.95162e-31	0.336866	0.12	0.038	1.88892e-26	3
Rpl5	1.32991e-30	0.447186	0.175	0.07	2.5243e-26	3
Rpl36al	1.44041e-30	0.514081	0.175	0.071	2.73405e-26	3
Plbd1	1.48562e-30	0.439441	0.234	0.108	2.81986e-26	3
Anxa7	1.7848e-30	0.367342	0.167	0.065	3.38774e-26	3
Cox6c	2.91502e-30	0.472458	0.379	0.216	5.53301e-26	3
Psmb3	3.01977e-30	0.458742	0.314	0.166	5.73183e-26	3
Plec	3.05319e-30	0.415322	0.257	0.123	5.79526e-26	3
Rpl24	3.8811e-30	0.518806	0.545	0.367	7.36671e-26	3
Ndufa1	4.30546e-30	0.407065	0.218	0.098	8.17219e-26	3
Pira2	5.03581e-30	0.524891	0.462	0.288	9.55847e-26	3
Aldh3b1	6.23921e-30	0.457333	0.303	0.159	1.18426e-25	3
Cd38	1.13482e-29	0.323254	0.121	0.04	2.154e-25	3
Uba52	1.37237e-29	0.481948	0.365	0.208	2.60489e-25	3
Ptpn1	1.43751e-29	0.449292	0.649	0.467	2.72854e-25	3
Ndfip1	1.70705e-29	0.541979	0.42	0.253	3.24015e-25	3
Cox7a2l	1.7518e-29	0.396206	0.22	0.099	3.3251e-25	3
Rab5if	1.96408e-29	0.405186	0.745	0.581	3.72801e-25	3
Rpl18	3.4819e-29	0.534654	0.581	0.416	6.60899e-25	3
Stk24	4.1921e-29	0.469912	0.337	0.186	7.95703e-25	3
Steap4	7.64203e-29	0.608275	0.176	0.074	1.45053e-24	3
Snx1	1.03076e-28	0.457965	0.266	0.134	1.95649e-24	3
Tprgl	1.11729e-28	0.524544	0.527	0.358	2.12072e-24	3
Unc93b1	1.30399e-28	0.470392	0.406	0.243	2.4751e-24	3
Gm14548	1.39834e-28	0.500958	0.578	0.405	2.65419e-24	3
Ccnd3	1.75338e-28	0.540241	0.597	0.427	3.32809e-24	3
1500011B03Rik	2.62871e-28	0.384427	0.189	0.081	4.98956e-24	3
Uqcrc1	2.87666e-28	0.345987	0.168	0.068	5.46018e-24	3
Mgst1	4.24139e-28	0.459561	0.55	0.365	8.05058e-24	3
Coro1b	4.3452e-28	0.463955	0.417	0.252	8.24763e-24	3
Rps29	4.90416e-28	0.494383	0.733	0.582	9.30858e-24	3
Ly6g	7.01082e-28	0.640925	0.402	0.246	1.33072e-23	3
Galnt6	1.83584e-27	0.402623	0.227	0.107	3.48462e-23	3
Wfdc17	2.21063e-27	0.892529	0.807	0.717	4.196e-23	3
Anxa5	2.24773e-27	0.339043	0.134	0.049	4.26641e-23	3
Ndufa8	2.76772e-27	0.416085	0.276	0.144	5.2534e-23	3
Rpl15	4.10068e-27	0.506801	0.4	0.244	7.7835e-23	3
Rgs19	6.97022e-27	0.434824	0.454	0.284	1.32302e-22	3
Ndufb7	7.33887e-27	0.421093	0.367	0.214	1.39299e-22	3
Selenof	9.56951e-27	0.401295	0.247	0.124	1.81639e-22	3
Snrpd3	9.63638e-27	0.350618	0.161	0.065	1.82908e-22	3
Eif5a	1.00224e-26	0.443797	0.602	0.429	1.90236e-22	3
Arpc5	1.28973e-26	0.322246	0.903	0.792	2.44804e-22	3
Tmpo	1.54977e-26	0.357938	0.175	0.074	2.94161e-22	3
Srp9	1.70358e-26	0.417889	0.205	0.095	3.23356e-22	3
Rpl8	2.93015e-26	0.506344	0.552	0.385	5.56171e-22	3
Cd37	4.34256e-26	0.405178	0.789	0.633	8.24262e-22	3
Nsa2	4.40213e-26	0.356836	0.181	0.079	8.35569e-22	3
Maf1	4.78448e-26	0.445112	0.351	0.205	9.08142e-22	3
Pabpc1	5.26481e-26	0.398922	0.546	0.376	9.99314e-22	3
Rps17	6.45882e-26	0.414468	0.192	0.087	1.22595e-21	3
Ctnnbip1	7.13437e-26	0.458366	0.326	0.188	1.35418e-21	3
Ndufb8	7.42007e-26	0.376444	0.26	0.133	1.4084e-21	3
Timm10b	7.59551e-26	0.460502	0.517	0.346	1.4417e-21	3
Tnfaip8l2	8.94725e-26	0.429692	0.419	0.258	1.69828e-21	3
Rnf130	9.97439e-26	0.4671	0.491	0.328	1.89324e-21	3
Capg	2.7919e-25	0.41818	0.299	0.165	5.29931e-21	3
Rps6	2.79679e-25	0.541685	0.371	0.23	5.30859e-21	3
Sem1	3.57635e-25	0.363888	0.839	0.713	6.78826e-21	3
Ndufb11	4.87655e-25	0.392588	0.312	0.173	9.25618e-21	3
Stxbp2	5.46106e-25	0.404584	0.352	0.206	1.03656e-20	3
Pycard	6.83408e-25	0.427164	0.315	0.177	1.29718e-20	3
Ahnak	1.13996e-24	0.556593	0.133	0.052	2.16376e-20	3
Atp5b	1.48137e-24	0.479089	0.458	0.302	2.8118e-20	3
Rps2	1.79316e-24	0.504983	0.554	0.4	3.4036e-20	3
Rpl39	2.31833e-24	0.562698	0.464	0.316	4.40043e-20	3
Plscr1	3.58294e-24	0.483292	0.296	0.167	6.80078e-20	3
Atp5o	4.25559e-24	0.33559	0.152	0.063	8.07753e-20	3
Rps25	4.38725e-24	0.419498	0.435	0.283	8.32744e-20	3
Arhgef1	4.4921e-24	0.398261	0.461	0.3	8.52646e-20	3
Atp5c1	5.19845e-24	0.384348	0.263	0.14	9.86718e-20	3
Unc119	5.29905e-24	0.439968	0.337	0.199	1.00581e-19	3
Grk6	7.31455e-24	0.416074	0.267	0.143	1.38838e-19	3
Rpl41	9.70633e-24	0.371742	0.898	0.81	1.84236e-19	3
Tbca	1.10313e-23	0.302564	0.109	0.038	2.09385e-19	3
Dnpep	1.54616e-23	0.279652	0.108	0.038	2.93477e-19	3
2023-03-02	1.5969e-23	0.405597	0.221	0.112	3.03107e-19	3
Eef1a1	1.92143e-23	0.360267	0.896	0.807	3.64706e-19	3
Pcbp1	2.06892e-23	0.415155	0.544	0.377	3.92702e-19	3
Pirb	2.65622e-23	0.391056	0.556	0.392	5.04177e-19	3
Gda	2.74313e-23	0.446615	0.626	0.473	5.20674e-19	3
Tomm22	2.99281e-23	0.390595	0.311	0.178	5.68066e-19	3
Tm2d2	3.4694e-23	0.435527	0.254	0.137	6.58528e-19	3
Ggt1	3.60363e-23	0.305397	0.126	0.049	6.84005e-19	3
Arid3a	4.16053e-23	0.352243	0.241	0.124	7.89711e-19	3
Psmd13	5.80243e-23	0.389537	0.242	0.127	1.10136e-18	3
Glud1	1.39261e-22	0.437977	0.283	0.158	2.64331e-18	3
Snx17	1.48966e-22	0.306916	0.121	0.046	2.82751e-18	3
Rsu1	1.50313e-22	0.32331	0.217	0.108	2.85309e-18	3
Tmem59	2.02002e-22	0.417304	0.474	0.316	3.83419e-18	3
Txndc17	2.11059e-22	0.301966	0.199	0.095	4.00612e-18	3
Lyz2	2.13291e-22	0.559177	0.745	0.627	4.04848e-18	3
Psmb5	2.50313e-22	0.379868	0.21	0.105	4.7512e-18	3
Hopx	3.2245e-22	0.533107	0.489	0.341	6.12042e-18	3
Rnase4	3.68913e-22	0.305749	0.106	0.038	7.00234e-18	3
Cmtm7	3.81337e-22	0.381611	0.324	0.191	7.23816e-18	3
Cox6a1	4.07748e-22	0.393175	0.333	0.197	7.73946e-18	3
Abtb1	4.14809e-22	0.379907	0.432	0.282	7.87349e-18	3
Rpl22	4.56776e-22	0.420225	0.271	0.15	8.67006e-18	3
Slc25a11	5.45089e-22	0.375983	0.231	0.121	1.03463e-17	3
Rpl17	5.84356e-22	0.432225	0.631	0.482	1.10917e-17	3
Prelid1	6.05758e-22	0.417351	0.735	0.596	1.14979e-17	3
Rpl23a	6.65811e-22	0.400295	0.263	0.145	1.26378e-17	3
Rps6ka1	7.97272e-22	0.361684	0.21	0.106	1.5133e-17	3
Rps15	1.00927e-21	0.387454	0.215	0.11	1.9157e-17	3
Ndufa13	1.04945e-21	0.394568	0.347	0.211	1.99197e-17	3
Mtch1	1.05277e-21	0.323994	0.158	0.07	1.99826e-17	3
Lrp10	1.25473e-21	0.351827	0.476	0.317	2.38161e-17	3
Rabac1	1.4136e-21	0.458098	0.492	0.346	2.68315e-17	3
Pdia3	1.43776e-21	0.379417	0.212	0.108	2.72902e-17	3
Fam20c	1.67371e-21	0.38426	0.202	0.101	3.17686e-17	3
Ly6c2	2.13127e-21	0.395466	0.374	0.233	4.04536e-17	3
Acaa1a	2.26958e-21	0.297755	0.127	0.052	4.30789e-17	3
Eif6	2.5495e-21	0.36741	0.217	0.113	4.8392e-17	3
Acly	3.3333e-21	0.270992	0.113	0.043	6.32693e-17	3
Ndufb10	3.41415e-21	0.279148	0.13	0.053	6.4804e-17	3
Psmb10	3.76333e-21	0.263176	0.132	0.054	7.14317e-17	3
Btf3	3.87183e-21	0.458269	0.491	0.348	7.34912e-17	3
Serf2	4.11217e-21	0.324266	0.842	0.737	7.80531e-17	3
Atp5j2	4.48585e-21	0.389392	0.338	0.207	8.51459e-17	3
Nos2	4.83588e-21	0.50869	0.363	0.23	9.17899e-17	3
Mapk14	5.44379e-21	0.380254	0.249	0.137	1.03328e-16	3
Alox5	5.72062e-21	0.364237	0.509	0.354	1.08583e-16	3
Uqcr11	7.33557e-21	0.327581	0.145	0.064	1.39236e-16	3
Pgls	1.17978e-20	0.342809	0.158	0.072	2.23934e-16	3
Aph1a	1.19414e-20	0.307696	0.197	0.097	2.26661e-16	3
Dad1	1.24789e-20	0.309314	0.135	0.057	2.36863e-16	3
Triobp	1.26937e-20	0.298025	0.292	0.165	2.40939e-16	3
Pnkp	1.71411e-20	0.376168	0.549	0.401	3.25355e-16	3
Rab4b	1.71965e-20	0.369852	0.361	0.224	3.26406e-16	3
Syngr2	1.92724e-20	0.389298	0.183	0.09	3.65809e-16	3
Serbp1	2.39348e-20	0.353027	0.14	0.062	4.54307e-16	3
Tcp11l2	2.46558e-20	0.392166	0.295	0.174	4.67992e-16	3
Fam174a	2.93673e-20	0.43489	0.248	0.14	5.5742e-16	3
Edf1	3.68687e-20	0.41309	0.32	0.197	6.99805e-16	3
Rogdi	4.75635e-20	0.282074	0.107	0.041	9.02803e-16	3
Pkn1	5.20086e-20	0.354706	0.314	0.187	9.87175e-16	3
Ywhae	5.29285e-20	0.39555	0.347	0.22	1.00464e-15	3
Fermt3	5.85707e-20	0.357473	0.406	0.263	1.11173e-15	3
AB124611	6.97372e-20	0.335175	0.695	0.531	1.32368e-15	3
Rbx1	9.3536e-20	0.398153	0.366	0.234	1.77541e-15	3
Nfe2	1.00864e-19	0.344778	0.603	0.448	1.9145e-15	3
Anxa11	1.08404e-19	0.38666	0.608	0.463	2.05762e-15	3
Sqor	1.13055e-19	0.358522	0.306	0.183	2.14589e-15	3
Hacd4	1.64793e-19	0.365749	0.282	0.164	3.12793e-15	3
Eif3k	1.87956e-19	0.427586	0.322	0.2	3.5676e-15	3
Rpl9	2.48299e-19	0.338938	0.842	0.757	4.71296e-15	3
Dbnl	2.52532e-19	0.392643	0.419	0.282	4.79331e-15	3
Add1	2.56814e-19	0.358622	0.243	0.135	4.87458e-15	3
Grcc10	2.69307e-19	0.368365	0.316	0.193	5.11172e-15	3
Gm26917	2.95171e-19	0.38677	0.133	0.058	5.60265e-15	3
Ppp1r15b	3.06003e-19	0.403108	0.4	0.267	5.80825e-15	3
Il4ra	6.87206e-19	0.387211	0.45	0.305	1.30439e-14	3
Cct7	6.99533e-19	0.300717	0.116	0.048	1.32778e-14	3
Atp5g2	7.05907e-19	0.342179	0.176	0.088	1.33988e-14	3
Naa60	7.38605e-19	0.329845	0.229	0.126	1.40195e-14	3
mt-Co3	9.53095e-19	0.449311	0.862	0.769	1.80907e-14	3
Naca	1.00626e-18	0.394495	0.278	0.162	1.90998e-14	3
Capn1	1.335e-18	0.361165	0.415	0.278	2.53396e-14	3
Cox7c	1.34128e-18	0.354086	0.254	0.146	2.54589e-14	3
Asah1	1.64133e-18	0.314071	0.136	0.061	3.1154e-14	3
Rnf5	1.78792e-18	0.266641	0.138	0.062	3.39366e-14	3
H2afz	2.16549e-18	0.392034	0.597	0.455	4.11032e-14	3
Mpc2	2.34087e-18	0.309394	0.29	0.172	4.4432e-14	3
Ndufv3	2.55248e-18	0.325289	0.243	0.137	4.84486e-14	3
Cpd	2.5534e-18	0.395548	0.448	0.313	4.84661e-14	3
Tfdp1	3.08262e-18	0.263353	0.112	0.047	5.85112e-14	3
mt-Atp8	3.71934e-18	0.41849	0.3	0.183	7.05969e-14	3
Rac1	3.75933e-18	0.298967	0.896	0.818	7.13558e-14	3
Psmb2	3.94597e-18	0.318662	0.203	0.108	7.48985e-14	3
Fgfr1op2	4.66147e-18	0.325916	0.278	0.164	8.84794e-14	3
Mvp	4.67396e-18	0.357629	0.384	0.253	8.87164e-14	3
Rps21	4.93268e-18	0.419182	0.373	0.249	9.36272e-14	3
Spcs1	5.68541e-18	0.326743	0.244	0.139	1.07915e-13	3
Psme2	6.59627e-18	0.320549	0.384	0.251	1.25204e-13	3
Gng2	7.33139e-18	0.30934	0.22	0.12	1.39157e-13	3
Emp3	8.91529e-18	0.348053	0.228	0.126	1.69221e-13	3
Atp5j	8.94273e-18	0.374599	0.377	0.251	1.69742e-13	3
Cuedc2	1.10997e-17	0.27907	0.132	0.059	2.10683e-13	3
AY036118	1.23377e-17	0.744278	0.902	0.814	2.34182e-13	3
Ap2m1	1.31264e-17	0.350467	0.311	0.195	2.49152e-13	3
Cuta	1.41567e-17	0.329302	0.158	0.078	2.68708e-13	3
Gm10260	2.02522e-17	0.250832	0.113	0.048	3.84407e-13	3
Vrk3	2.10486e-17	0.336388	0.21	0.115	3.99524e-13	3
Shisa5	2.13425e-17	0.29095	0.741	0.608	4.05102e-13	3
Actr3	2.2644e-17	0.282864	0.823	0.742	4.29805e-13	3
Itgb2	2.29814e-17	0.342517	0.727	0.621	4.36211e-13	3
Ybx1	2.37695e-17	0.405259	0.353	0.233	4.51169e-13	3
Cdc42se1	2.81184e-17	0.28519	0.684	0.538	5.33715e-13	3
Pde2a	3.16387e-17	0.311187	0.207	0.112	6.00534e-13	3
Psme1	3.89373e-17	0.331946	0.418	0.286	7.39069e-13	3
Pigx	4.06459e-17	0.357377	0.27	0.162	7.71501e-13	3
Clta	4.85257e-17	0.405361	0.555	0.423	9.21067e-13	3
mt-Co2	5.04308e-17	0.365687	0.844	0.742	9.57227e-13	3
Cebpd	5.9144e-17	0.270418	0.632	0.487	1.12261e-12	3
Rab1b	6.26029e-17	0.317255	0.275	0.165	1.18826e-12	3
Rps13	6.60231e-17	0.29645	0.746	0.621	1.25318e-12	3
Ilk	6.76672e-17	0.324311	0.227	0.13	1.28439e-12	3
Pkm	7.50934e-17	0.26963	0.97	0.907	1.42535e-12	3
Sys1	8.67243e-17	0.392753	0.407	0.277	1.64611e-12	3
Sap30l	9.33402e-17	0.327725	0.171	0.088	1.77169e-12	3
Rpl35a	9.56863e-17	0.424909	0.566	0.435	1.81622e-12	3
Svil	1.09107e-16	0.332889	0.542	0.403	2.07097e-12	3
Trp53inp1	1.17061e-16	0.269518	0.243	0.14	2.22193e-12	3
Akt1	1.18768e-16	0.375811	0.383	0.26	2.25434e-12	3
Atp5a1	1.22633e-16	0.343942	0.248	0.147	2.3277e-12	3
Map2k2	1.23276e-16	0.336164	0.255	0.152	2.33991e-12	3
Rab5c	1.4136e-16	0.337755	0.425	0.292	2.68315e-12	3
Tln1	1.41778e-16	0.301314	0.648	0.51	2.69108e-12	3
Bag1	1.45257e-16	0.314679	0.201	0.11	2.75712e-12	3
Mat2b	1.50325e-16	0.282462	0.165	0.084	2.85332e-12	3
Kctd10	1.572e-16	0.275232	0.17	0.087	2.98382e-12	3
Tmem243	1.6572e-16	0.312433	0.357	0.234	3.14554e-12	3
Leprot	1.66921e-16	0.291482	0.148	0.072	3.16832e-12	3
Ak2	1.81163e-16	0.253886	0.191	0.102	3.43866e-12	3
Atpif1	1.97952e-16	0.252375	0.158	0.078	3.75732e-12	3
Copz1	2.28488e-16	0.316388	0.252	0.149	4.33693e-12	3
Ctsa	2.31247e-16	0.407059	0.361	0.244	4.38931e-12	3
Ech1	2.56021e-16	0.273844	0.143	0.069	4.85954e-12	3
[truncated: 163 more rows]

## Sheet: Supplementary Table S6
gene	p_val	avg_log2FC	pct.1	pct.2	p_val_adj	cluster	cell type
[truncated: 34,764 more rows]

[truncated: 4 more sheets: Supplementary Table S7, Supplementary Table S8, Supplementary Table S9, Supplementary Table S10]
